# Supplementary material for: Single-cell transcriptomics in a child with coenzyme Q10 nephropathy: potential of single-cell RNA sequencing in pediatric kidney disease
Source: Pediatr Nephrol. 2025 Jan 14;40(5):1653–62. doi: 10.1007/s00467-024-06611-2 (PMC11946986; doi:10.1007/s00467-024-06611-2)
Supplement: Supplementary file 2 — Supplementary file2. List of differentially expressed genes between our patient and controls, categorized by each cluster (XLSX 7181 KB) [file 467_2024_6611_MOESM2_ESM.xlsx]

## Sheet: PT
Gene	p_val	avg_log2FC	pct.1	pct.2	p_val_adj
EEF1G	0	6.48283	0.872	0.026	0
RNASEK	4.57876e-290	8.68417	0.781	0.004	1.35119e-285
NME2	1.57122e-288	7.36087	0.791	0.009	4.63666e-284
RPL17	2.01477e-272	4.52127	0.957	0.173	5.94559e-268
SNHG29	4.76618e-252	12.8992	0.683	0	1.4065e-247
LIME1	5.33895e-241	9.16289	0.663	0.001	1.57552e-236
MICOS10	1.82565e-240	12.7556	0.656	0	5.38748e-236
ATP6V0C	5.36633e-228	8.56325	0.638	0.004	1.58361e-223
RPS17	8.76445e-215	3.96661	0.847	0.147	2.58639e-210
TOMM6	1.42619e-201	12.3841	0.563	0	4.20869e-197
PLAAT3	6.92359e-200	12.2394	0.559	0	2.04315e-195
MICOS13	2.30628e-197	12.2341	0.553	0	6.80583e-193
GABARAP	7.44234e-193	3.67823	0.801	0.135	2.19624e-188
RPS20	6.7404e-189	2.94199	0.923	0.312	1.98909e-184
FXYD2	6.34514e-182	1.77005	0.996	0.92	1.87245e-177
CXCL14	1.5451e-177	2.53892	0.967	0.623	4.55959e-173
MIF	2.15303e-177	2.49086	0.957	0.531	6.35359e-173
TMSB10	5.84966e-175	2.53152	0.957	0.497	1.72624e-170
TRAPPC5	4.13792e-170	5.73403	0.522	0.01	1.2211e-165
SNHG5	2.52607e-169	11.943	0.482	0	7.45443e-165
PLAAT4	6.74084e-167	12.0188	0.476	0	1.98922e-162
RPL23	1.4987e-153	2.11875	0.957	0.597	4.42266e-149
CRYAB	3.32417e-152	2.97078	0.93	0.406	9.80964e-148
PRXL2A	9.24503e-148	11.7333	0.427	0	2.72821e-143
SEPTIN2	2.11017e-145	11.6091	0.42	0	6.22712e-141
CIAO2B	4.73489e-143	11.7499	0.414	0	1.39727e-138
IL32	2.67335e-142	2.93023	0.764	0.174	7.88905e-138
MRPS24	7.87494e-142	8.73447	0.416	0.001	2.32389e-137
RPL13A	2.59828e-141	1.81179	0.954	0.598	7.66752e-137
S100A1	8.80337e-140	2.23768	0.878	0.287	2.59787e-135
RPL7	1.03382e-133	1.7167	0.946	0.608	3.0508e-129
FKBP5	9.64965e-133	2.70356	0.795	0.267	2.84761e-128
IFITM3	4.12398e-126	4.33871	0.476	0.033	1.21699e-121
SPP1	5.65836e-126	2.23551	0.928	0.486	1.66978e-121
RPS11	3.55777e-118	1.71007	0.936	0.618	1.0499e-113
RPS4Y1	2.75399e-112	1.92173	0.754	0.181	8.12704e-108
TCL6	3.74122e-110	11.2854	0.325	0	1.10404e-105
APOC2	5.16699e-110	6.65341	0.342	0.004	1.52478e-105
LINC02802	2.0922e-109	11.1045	0.323	0	6.1741e-105
SNHG6	1.16792e-108	11.1611	0.321	0	3.44654e-104
ACY1	5.30894e-104	2.94182	0.594	0.127	1.56667e-99
LINC01697	1.87637e-103	10.863	0.306	0	5.53718e-99
CALML4	8.58085e-101	3.76242	0.427	0.041	2.53221e-96
DAB2	8.65656e-101	1.59751	0.928	0.584	2.55455e-96
SEPTIN11	8.14802e-97	10.8173	0.288	0	2.40448e-92
RPL31	9.04522e-97	1.53435	0.859	0.409	2.66924e-92
FGB	1.50635e-96	5.51255	0.325	0.01	4.44525e-92
RPS8	5.49207e-96	1.17256	0.971	0.825	1.62071e-91
GAS5	2.38603e-95	11.0287	0.284	0	7.04118e-91
DANCR	1.28779e-94	10.794	0.282	0	3.80027e-90
RPL36A	1.3129e-93	1.8084	0.81	0.355	3.87437e-89
SEPTIN7	2.0035e-92	10.8349	0.275	0	5.91233e-88
ANTKMT	1.07379e-91	10.6726	0.273	0	3.16876e-87
HSP90AA1	1.58451e-91	1.54515	0.899	0.512	4.6759e-87
CD24	5.49442e-90	2.90921	0.516	0.1	1.6214e-85
RBP5	5.8077e-90	1.24478	0.957	0.711	1.71385e-85
ATP5F1E	8.6927e-90	1.28147	0.948	0.533	2.56522e-85
CALM1	9.55921e-90	1.25748	0.948	0.704	2.82092e-85
TOMM5	1.18465e-89	2.58289	0.563	0.127	3.49591e-85
TXNIP	1.27873e-88	2.67372	0.54	0.113	3.77352e-84
UBE2V1	1.4213e-88	3.88913	0.371	0.033	4.19426e-84
B2M	2.6254e-88	1.75928	0.839	0.467	7.74756e-84
RBIS	4.62639e-88	10.7755	0.263	0	1.36525e-83
BBOX1	6.29336e-88	1.48155	0.909	0.612	1.85717e-83
DYNLL1	8.68155e-88	1.74893	0.832	0.429	2.56193e-83
AMACR	2.91468e-86	3.90632	0.35	0.026	8.60122e-82
PEBP1	5.42869e-85	0.940025	0.969	0.925	1.60201e-80
RPL21	6.86098e-84	1.02134	0.975	0.814	2.02467e-79
RPL28	3.80687e-83	0.989013	0.99	0.844	1.12341e-78
MTLN	5.26915e-83	10.7172	0.248	0	1.55493e-78
MALAT1	5.72216e-83	0.90973	0.646	0.173	1.68861e-78
FAM174C	2.76128e-82	10.7166	0.246	0	8.14854e-78
ATP5PF	3.12784e-81	1.40168	0.878	0.441	9.23024e-77
GET3	2.04723e-79	10.5865	0.238	0	6.04136e-75
YWHAB	1.76717e-78	2.02235	0.679	0.262	5.21492e-74
ZGPAT	2.73671e-78	8.04795	0.238	0.001	8.07603e-74
RPL6	3.61052e-76	1.00016	0.975	0.799	1.06546e-71
SNHG32	7.62266e-76	10.6073	0.228	0	2.24945e-71
TLE5	7.62266e-76	10.4365	0.228	0	2.24945e-71
AC026803.3	3.92725e-75	10.475	0.226	0	1.15893e-70
PSMA6	6.6698e-75	4.66449	0.267	0.011	1.96826e-70
WFDC2	1.067e-74	4.73843	0.269	0.011	3.14871e-70
SNHG16	2.01994e-74	10.3652	0.224	0	5.96084e-70
SMIM24	2.3043e-73	1.57316	0.803	0.355	6.79998e-69
LINC02754	5.31672e-73	10.4946	0.219	0	1.56896e-68
UPP2	4.39976e-72	3.45244	0.348	0.042	1.29837e-67
CERT1	1.39005e-71	10.5245	0.215	0	4.10205e-67
H3F3A	3.41109e-71	1.4382	0.839	0.52	1.00661e-66
COA8	7.0898e-71	10.4404	0.213	0	2.0922e-66
ATP5MD	1.41079e-70	1.29229	0.857	0.428	4.16323e-66
LINC01320	2.89129e-69	4.17715	0.284	0.021	8.53221e-65
BEX3	1.32093e-68	1.80151	0.611	0.198	3.89807e-64
MAP4K3-DT	4.71844e-68	10.3608	0.205	0	1.39241e-63
ZNF749	6.46168e-68	5.32252	0.228	0.006	1.90684e-63
MYL6	1.37013e-67	1.18765	0.909	0.669	4.04325e-63
PTER	1.16405e-66	3.18586	0.333	0.043	3.4351e-62
RPS2	1.16674e-66	1.11429	0.911	0.695	3.44306e-62
ATP5MPL	4.24469e-66	1.40069	0.772	0.345	1.25261e-61
RPL12	4.85817e-66	0.901865	0.959	0.824	1.43365e-61
TPT1	2.75106e-65	0.59111	0.996	0.993	8.11839e-61
DOCK8-AS1	3.05793e-65	10.3506	0.197	0	9.02394e-61
NDUFA7	1.42786e-64	2.36717	0.449	0.104	4.21362e-60
CIAO2A	1.53653e-64	10.1288	0.195	0	4.5343e-60
RPS12	2.62609e-64	0.790521	0.981	0.894	7.7496e-60
S100A10	3.24244e-64	1.88212	0.644	0.252	9.56845e-60
LINC01781	6.9184e-64	4.9363	0.219	0.006	2.04162e-59
ACAA2	6.96222e-64	1.53408	0.774	0.418	2.05455e-59
SLC66A2	7.70796e-64	10.3787	0.193	0	2.27462e-59
MGLL	1.32315e-63	2.45959	0.443	0.105	3.90463e-59
MRPL38	2.29108e-63	4.32756	0.24	0.013	6.76097e-59
GNG10	3.47219e-63	5.24117	0.219	0.007	1.02464e-58
RO60	3.86032e-63	10.1859	0.19	0	1.13918e-58
RPL34	2.23132e-62	0.722624	0.983	0.91	6.58463e-58
UQCR11	1.28981e-61	1.23892	0.822	0.406	3.80622e-57
DENND10	4.80191e-61	10.0287	0.184	0	1.41704e-56
UBA52	9.90559e-61	1.00449	0.907	0.731	2.92314e-56
C11orf52	1.34934e-60	5.95347	0.193	0.002	3.9819e-56
NGRN	5.16264e-60	4.19925	0.242	0.017	1.52349e-55
RAB5IF	3.10483e-59	2.69828	0.356	0.065	9.16234e-55
RAC1	7.6483e-59	1.63976	0.673	0.309	2.25701e-54
GCC2	9.1296e-58	2.8169	0.348	0.063	2.69414e-53
SLC16A9	2.51904e-57	1.33363	0.807	0.454	7.43369e-53
ELOB	9.21325e-57	1.16892	0.82	0.413	2.71883e-52
ATP5PO	2.25034e-56	1.5374	0.629	0.243	6.64075e-52
VIM	2.94695e-55	2.53622	0.35	0.065	8.69644e-51
RPS14	6.26775e-55	0.730022	0.975	0.897	1.84961e-50
TAX1BP1	7.21547e-55	1.90497	0.559	0.21	2.12928e-50
CAST	3.85305e-54	2.13946	0.464	0.138	1.13704e-49
CZIB	4.1518e-54	9.89296	0.164	0	1.2252e-49
S100A11	4.84506e-54	1.87131	0.513	0.165	1.42978e-49
AC015871.1	2.03273e-53	9.86461	0.161	0	5.9986e-49
DBI	3.2673e-53	0.994381	0.903	0.694	9.64179e-49
NDUFA13	6.64886e-53	1.23441	0.797	0.517	1.96208e-48
CSRP2	1.51955e-52	2.41894	0.391	0.097	4.48418e-48
AC005083.1	4.84949e-52	9.94162	0.157	0	1.43109e-47
RPL37A	5.7327e-52	0.823514	0.94	0.791	1.69172e-47
DDT	7.12038e-52	1.04152	0.863	0.623	2.10122e-47
RHOBTB1	8.81414e-52	2.35298	0.406	0.107	2.60105e-47
RPL27A	8.8776e-52	0.921345	0.915	0.731	2.61978e-47
S100A13	1.30708e-51	1.45789	0.638	0.256	3.85719e-47
SELENOH	1.8766e-51	1.53728	0.561	0.204	5.53783e-47
LRATD2	2.36304e-51	9.82197	0.155	0	6.97333e-47
RACK1	2.43616e-50	0.886973	0.892	0.489	7.18911e-46
EIF4EBP3	4.26481e-50	3.78052	0.213	0.017	1.25855e-45
DSTN	5.62216e-50	1.08536	0.826	0.507	1.6591e-45
MCCD1	7.57006e-50	1.73029	0.453	0.131	2.23393e-45
ATP5PB	7.57649e-50	1.93305	0.495	0.175	2.23582e-45
HSP90AB1	7.86432e-50	1.32677	0.731	0.4	2.32076e-45
ATP5IF1	8.56569e-50	0.952365	0.88	0.481	2.52774e-45
LINC02672	2.70822e-49	9.84514	0.149	0	7.99196e-45
RPL41	7.77065e-49	0.488271	0.994	0.972	2.29312e-44
CLINT1	9.94735e-49	2.29016	0.414	0.121	2.93546e-44
OIP5-AS1	1.31137e-48	9.73547	0.147	0	3.86985e-44
ATP5MC1	3.92023e-48	1.38383	0.648	0.289	1.15686e-43
MDH1	7.2042e-48	1.21559	0.758	0.437	2.12596e-43
NDUFA11	8.01913e-48	1.15988	0.766	0.448	2.36645e-43
HMGB1	1.23007e-47	1.376	0.704	0.377	3.62994e-43
CALM2	2.64964e-47	1.43264	0.652	0.307	7.81908e-43
SNX10	2.98807e-47	2.9534	0.292	0.054	8.81778e-43
GGCT	1.10015e-46	1.90332	0.431	0.131	3.24654e-42
ATP5MC3	1.15474e-46	0.953828	0.849	0.465	3.40765e-42
RAB30-DT	1.47496e-46	9.66994	0.141	0	4.3526e-42
PRORP	1.47496e-46	9.66577	0.141	0	4.3526e-42
ASRGL1	1.70029e-46	2.08111	0.335	0.073	5.01754e-42
YWHAH	2.36706e-46	2.99845	0.24	0.031	6.9852e-42
ARG2	5.7058e-46	2.13191	0.412	0.124	1.68378e-41
AC018521.5	3.41021e-45	9.68024	0.137	0	1.00635e-40
SPATS2L	4.45877e-45	1.93071	0.487	0.186	1.31578e-40
RPLP2	4.75627e-45	0.814286	0.899	0.701	1.40357e-40
HINT1	1.24219e-44	0.772007	0.925	0.775	3.66571e-40
ZNRD2	1.63598e-44	9.58247	0.135	0	4.82778e-40
BNIP3L	3.80467e-44	1.60477	0.569	0.253	1.12276e-39
ATP5F1D	3.97897e-44	0.974408	0.807	0.454	1.17419e-39
HSDL2	4.70873e-44	1.92726	0.437	0.142	1.38955e-39
WDFY3-AS2	7.83627e-44	9.74207	0.133	0	2.31248e-39
NPC2	1.24422e-43	1.31632	0.648	0.325	3.67171e-39
PSMA2	1.27924e-43	1.4938	0.458	0.151	3.77504e-39
ATP5F1A	1.29228e-43	1.18657	0.687	0.322	3.81353e-39
DMAC1	1.40913e-43	2.22327	0.319	0.071	4.15834e-39
BSCL2	2.10057e-43	6.90523	0.135	0.001	6.19878e-39
FTH1	2.35865e-43	0.513011	0.998	1	6.96039e-39
LGALS1	3.41955e-43	4.79975	0.164	0.008	1.00911e-38
TYMSOS	3.74779e-43	9.50507	0.13	0	1.10597e-38
COPS9	6.08451e-43	1.24381	0.627	0.285	1.79554e-38
ENOSF1	2.55723e-42	1.7912	0.447	0.153	7.54638e-38
POLD4	6.8647e-42	1.70993	0.408	0.122	2.02577e-37
EIF1	1.5646e-41	0.688188	0.932	0.818	4.61713e-37
SLC9A3R1	3.04135e-41	1.42	0.627	0.321	8.97502e-37
PPDPF	3.40168e-41	0.765775	0.851	0.6	1.00384e-36
LINC02275	3.40398e-41	5.44932	0.145	0.005	1.00452e-36
EIF4A1	3.7476e-41	1.45078	0.542	0.232	1.10592e-36
PRAP1	3.86128e-41	1.26668	0.652	0.34	1.13947e-36
NCBP2AS2	4.06272e-41	9.29193	0.124	0	1.19891e-36
ILRUN	4.06272e-41	9.51172	0.124	0	1.19891e-36
HSPA8	4.87129e-41	1.00823	0.797	0.502	1.43752e-36
CKLF	5.58622e-41	3.42207	0.195	0.021	1.64849e-36
MAOA	6.32417e-41	1.40187	0.592	0.286	1.86626e-36
ZCRB1	7.25826e-41	1.94527	0.385	0.116	2.14191e-36
SEPTIN10	1.93131e-40	9.57579	0.122	0	5.6993e-36
MAGI2-AS3	1.93131e-40	9.425	0.122	0	5.6993e-36
RALBP1	2.21006e-40	2.59556	0.273	0.055	6.52189e-36
CAPG	2.9943e-40	1.87397	0.379	0.111	8.83617e-36
SMIM30	3.06061e-40	1.95478	0.331	0.085	9.03187e-36
STK19	3.85102e-40	2.38867	0.269	0.053	1.13644e-35
FAM177A1	4.02386e-40	1.58143	0.495	0.195	1.18744e-35
TPM1	4.85019e-40	1.89874	0.379	0.115	1.43129e-35
HSPD1	8.19541e-40	1.02028	0.799	0.539	2.41846e-35
MTRES1	9.1672e-40	9.51448	0.12	0	2.70524e-35
PCCA-DT	9.1672e-40	9.38805	0.12	0	2.70524e-35
COA3	9.58005e-40	1.23135	0.634	0.318	2.82707e-35
AGMAT	9.81125e-40	1.28605	0.679	0.389	2.8953e-35
SMS	1.05954e-39	1.43207	0.573	0.269	3.12671e-35
PPP1R1A	1.12622e-39	2.38251	0.263	0.05	3.32346e-35
ANKHD1	1.24251e-39	4.63577	0.155	0.009	3.66664e-35
C3orf85	1.40295e-39	2.07206	0.331	0.087	4.14011e-35
SHTN1	1.90143e-39	2.99879	0.222	0.033	5.61113e-35
MTIF3	3.48325e-39	1.50332	0.507	0.206	1.02791e-34
DMAC2L	4.34483e-39	9.42381	0.118	0	1.28216e-34
ITPRID2	4.34483e-39	9.44789	0.118	0	1.28216e-34
SARNP	4.88488e-39	3.57506	0.174	0.016	1.44153e-34
PATJ	5.09948e-39	2.13276	0.333	0.091	1.50486e-34
MLEC	5.14057e-39	2.00495	0.414	0.151	1.51698e-34
FNBP1L	7.29309e-39	2.27291	0.321	0.085	2.15219e-34
ATP5PD	9.13979e-39	1.09905	0.663	0.323	2.69715e-34
BORCS7	1.07756e-38	2.21927	0.311	0.078	3.17988e-34
REPS2	1.08573e-38	2.26822	0.3	0.072	3.20399e-34
NUCKS1	1.27259e-38	1.39762	0.571	0.272	3.75541e-34
AC016747.1	2.05619e-38	9.38628	0.116	0	6.06783e-34
ACAD11	2.22962e-38	4.06849	0.178	0.018	6.5796e-34
JAK1	2.29716e-38	2.2237	0.327	0.09	6.77892e-34
UQCRB	4.44986e-38	0.770883	0.892	0.721	1.31315e-33
UQCR10	5.44395e-38	0.81514	0.867	0.622	1.60651e-33
SLC16A12	5.64667e-38	1.81671	0.466	0.195	1.66633e-33
PTMA	7.05121e-38	0.966193	0.845	0.633	2.08081e-33
NACA	8.12271e-38	0.649823	0.954	0.81	2.39701e-33
AC010201.3	9.71656e-38	9.35749	0.114	0	2.86736e-33
SSX2IP	1.20501e-37	2.28226	0.284	0.066	3.55599e-33
COX7C	1.54246e-37	0.588544	0.963	0.908	4.55179e-33
RAB29	3.05069e-37	1.85035	0.402	0.14	9.0026e-33
RPL10A	3.13229e-37	0.840208	0.882	0.665	9.24338e-33
EIF4G2	3.15109e-37	1.34925	0.605	0.311	9.29888e-33
RAB2A	4.43447e-37	1.40134	0.549	0.255	1.30861e-32
MMUT	4.58482e-37	9.10347	0.112	0	1.35298e-32
TSC22D1	1.26357e-36	1.70077	0.393	0.131	3.72881e-32
POU3F3	1.64064e-36	4.12675	0.137	0.006	4.84153e-32
CDC42	2.47613e-36	1.21502	0.596	0.295	7.30706e-32
EIF1AY	3.90252e-36	2.81492	0.219	0.037	1.15163e-31
SNX2	4.81661e-36	2.09314	0.335	0.1	1.42138e-31
SYNE2	5.67462e-36	1.84789	0.369	0.119	1.67458e-31
RPS16	5.95327e-36	0.731752	0.894	0.701	1.75681e-31
PLIN2	9.20712e-36	1.23471	0.66	0.37	2.71702e-31
MSRB1	1.79468e-35	1.3594	0.526	0.234	5.2961e-31
AKAP12	1.8038e-35	3.99899	0.145	0.01	5.32303e-31
NKAIN4	2.63393e-35	2.34662	0.269	0.063	7.77273e-31
CCDC198	3.51324e-35	1.87617	0.331	0.099	1.03676e-30
ARRDC3	4.77221e-35	2.5428	0.24	0.049	1.40828e-30
ZNF667-AS1	5.85399e-35	3.00024	0.197	0.029	1.72751e-30
MTRNR2L12	5.93799e-35	2.75955	0.267	0.063	1.7523e-30
DYNLT1	6.47829e-35	1.0695	0.656	0.356	1.91174e-30
RPL26	7.71874e-35	0.573368	0.969	0.893	2.2778e-30
LINC02294	1.11251e-34	1.85529	0.28	0.067	3.28303e-30
HNRNPC	1.34549e-34	1.72297	0.439	0.178	3.97055e-30
FAAP20	1.58699e-34	1.67795	0.377	0.129	4.68319e-30
LINC01578	2.23995e-34	9.19558	0.104	0	6.6101e-30
C18orf32	3.00501e-34	1.7122	0.346	0.108	8.86778e-30
GDA	4.32672e-34	2.04953	0.375	0.133	1.27681e-29
SEC31A	4.79844e-34	1.64326	0.433	0.177	1.41602e-29
JPT1	5.33173e-34	2.82172	0.213	0.038	1.57339e-29
TPM3	6.85197e-34	1.62934	0.418	0.161	2.02202e-29
ANXA2	7.73135e-34	3.24875	0.147	0.012	2.28152e-29
ECI2	8.74687e-34	1.0689	0.698	0.426	2.5812e-29
PPA1	1.48859e-33	1.22552	0.58	0.289	4.39282e-29
TMEM54	1.58446e-33	2.95005	0.176	0.023	4.67574e-29
RBM4	2.01742e-33	4.56815	0.126	0.006	5.95341e-29
RBM39	2.13375e-33	1.79296	0.354	0.115	6.2967e-29
SRSF3	2.46003e-33	1.58472	0.41	0.154	7.25954e-29
HOXB7	4.15946e-33	2.51177	0.186	0.026	1.22746e-28
AP2S1	5.61463e-33	1.21415	0.555	0.267	1.65688e-28
SLC13A1	5.69609e-33	1.22672	0.609	0.343	1.68092e-28
DEK	8.19427e-33	2.26537	0.292	0.082	2.41813e-28
SELENOW	9.34658e-33	1.33803	0.484	0.205	2.75818e-28
CYSTM1	1.6057e-32	0.930257	0.77	0.534	4.73841e-28
ZBTB16	1.88001e-32	2.98412	0.199	0.035	5.54792e-28
ZC3H15	1.89355e-32	1.45722	0.414	0.158	5.58785e-28
ARL6IP5	1.95302e-32	2.083	0.302	0.089	5.76335e-28
RIDA	2.58283e-32	0.835729	0.754	0.412	7.62194e-28
MYL12B	2.66582e-32	0.880417	0.797	0.557	7.86684e-28
WBP1	2.83673e-32	4.16106	0.141	0.012	8.37119e-28
DDX39B	3.08619e-32	5.62312	0.112	0.004	9.10736e-28
IER3IP1	4.33202e-32	1.56574	0.391	0.143	1.27838e-27
LEFTY1	4.86098e-32	6.30236	0.106	0.002	1.43447e-27
ATP5MG	4.88922e-32	0.788327	0.81	0.468	1.44281e-27
EID1	7.07812e-32	1.25103	0.52	0.249	2.08875e-27
KRT8	8.12145e-32	1.39749	0.464	0.201	2.39664e-27
RPL13	1.0156e-31	0.447018	0.983	0.961	2.99705e-27
LINC00278	1.06961e-31	9.24557	0.095	0	3.15643e-27
MTRNR2L1	1.08815e-31	5.00676	0.108	0.003	3.21112e-27
PSMA7	1.27307e-31	1.21938	0.611	0.342	3.75683e-27
SRP14	1.48388e-31	0.737331	0.865	0.681	4.37893e-27
C17orf49	2.01915e-31	4.3087	0.11	0.004	5.9585e-27
RPL37	2.49224e-31	0.541536	0.967	0.873	7.35459e-27
RAD50	3.06783e-31	2.69044	0.172	0.024	9.05317e-27
RASSF6	4.95546e-31	2.84933	0.164	0.021	1.46236e-26
AC010913.1	4.98259e-31	9.19006	0.093	0	1.47036e-26
LHFPL3-AS2	4.9826e-31	8.93326	0.093	0	1.47036e-26
AOPEP	4.9826e-31	9.08124	0.093	0	1.47036e-26
SQSTM1	5.23054e-31	1.25785	0.578	0.298	1.54353e-26
S100A6	5.48017e-31	1.58614	0.242	0.053	1.6172e-26
BHMT2	5.50165e-31	1.12288	0.673	0.419	1.62354e-26
IGFLR1	5.94166e-31	5.83984	0.099	0.001	1.75338e-26
TNFSF10	7.32548e-31	1.71123	0.375	0.138	2.16175e-26
SERP1	8.69896e-31	1.25632	0.499	0.231	2.56706e-26
LPP	9.7682e-31	1.96952	0.344	0.122	2.88259e-26
SMARCE1	9.9046e-31	2.35022	0.188	0.031	2.92285e-26
DDX6	1.17682e-30	2.91652	0.19	0.033	3.47278e-26
TRIR	1.25328e-30	1.27304	0.482	0.214	3.69843e-26
GPS2	1.27891e-30	2.65481	0.178	0.028	3.77408e-26
ATP6V1D	1.3202e-30	1.45399	0.441	0.188	3.89592e-26
TCEAL4	1.95519e-30	1.69775	0.358	0.129	5.76976e-26
CLTC	2.14942e-30	1.49338	0.484	0.23	6.34294e-26
ARPC5	2.34032e-30	2.11382	0.29	0.087	6.90627e-26
TRPS1	2.81526e-30	2.64831	0.209	0.043	8.30782e-26
PLEKHA1	3.72043e-30	2.07467	0.306	0.098	1.0979e-25
ATP5MC2	4.90465e-30	0.711162	0.778	0.431	1.44736e-25
ADK	5.01887e-30	2.65093	0.184	0.031	1.48107e-25
GNG5	5.19291e-30	0.957165	0.679	0.414	1.53243e-25
DDX5	7.34721e-30	1.37	0.489	0.229	2.16816e-25
RASSF4	8.65971e-30	1.83721	0.323	0.109	2.55548e-25
DYNC1H1	9.10487e-30	1.71933	0.327	0.109	2.68685e-25
RPS6	9.57572e-30	0.474964	0.963	0.878	2.82579e-25
RWDD1	1.15398e-29	1.60102	0.389	0.153	3.4054e-25
DNAJA1	1.16509e-29	1.48086	0.435	0.188	3.43817e-25
PAM16	1.526e-29	4.38805	0.114	0.006	4.50323e-25
RPS7	1.74124e-29	0.514676	0.952	0.864	5.1384e-25
CKB	1.84299e-29	1.74744	0.308	0.097	5.43866e-25
SRPK1	1.89609e-29	2.21596	0.228	0.053	5.59535e-25
OST4	2.45316e-29	0.762839	0.787	0.535	7.23926e-25
SCO2	2.53736e-29	3.39261	0.139	0.014	7.48775e-25
EZR	2.62915e-29	1.17923	0.596	0.337	7.75863e-25
TBC1D8B	3.18349e-29	3.09514	0.178	0.031	9.39447e-25
TOP1	4.62429e-29	1.54413	0.385	0.15	1.36463e-24
TASOR	4.9955e-29	8.97691	0.087	0	1.47417e-24
BX664615.2	4.9955e-29	8.64395	0.087	0	1.47417e-24
MRPL57	5.09135e-29	0.973577	0.549	0.268	1.50246e-24
RPS3A	5.81973e-29	0.506625	0.963	0.886	1.7174e-24
SEM1	7.09402e-29	1.1848	0.48	0.219	2.09345e-24
LRRFIP1	9.71002e-29	2.39651	0.205	0.043	2.86543e-24
ARPC2	9.74378e-29	1.44299	0.41	0.168	2.87539e-24
SOX4	1.20127e-28	3.04479	0.176	0.031	3.54494e-24
HSP90B1	1.25502e-28	1.41662	0.468	0.219	3.70357e-24
COX4I1	1.60276e-28	0.645692	0.886	0.753	4.72973e-24
MCRIP2	1.67174e-28	1.36659	0.406	0.163	4.93331e-24
RNF7	2.39332e-28	1.26867	0.484	0.228	7.0627e-24
MACC1	2.72249e-28	4.3323	0.108	0.006	8.03408e-24
NIPSNAP2	3.02643e-28	2.81327	0.18	0.033	8.931e-24
TUBA1A	3.04868e-28	4.24102	0.108	0.006	8.99666e-24
COX7B	4.37523e-28	0.688705	0.841	0.658	1.29113e-23
CALD1	4.38788e-28	1.38273	0.458	0.213	1.29486e-23
MYO6	4.60428e-28	1.51994	0.433	0.195	1.35872e-23
PRKAA2	5.53224e-28	1.73213	0.315	0.107	1.63256e-23
FMO5	6.7696e-28	2.52964	0.197	0.041	1.99771e-23
KIF22	7.13812e-28	1.38288	0.371	0.141	2.10646e-23
ATP5ME	7.24138e-28	0.647644	0.797	0.458	2.13693e-23
ITGB8	7.39986e-28	2.30755	0.199	0.042	2.1837e-23
AP1S1	7.43546e-28	1.47128	0.371	0.143	2.1942e-23
BNIP3	1.0683e-27	1.00259	0.609	0.34	3.15255e-23
H2AFJ	1.0986e-27	1.27172	0.429	0.183	3.24198e-23
HEBP2	1.29035e-27	1.33881	0.412	0.171	3.80782e-23
ZFY-AS1	1.29456e-27	3.46667	0.126	0.012	3.82024e-23
IFT22	1.3322e-27	1.82241	0.288	0.09	3.93131e-23
XRCC5	1.33851e-27	1.81062	0.335	0.126	3.94993e-23
SF3B6	1.57257e-27	1.22124	0.424	0.178	4.64067e-23
STMN1	2.01434e-27	1.62536	0.329	0.117	5.94431e-23
GNAS	2.62719e-27	1.16152	0.549	0.301	7.75284e-23
AC016924.1	2.64794e-27	4.22309	0.099	0.004	7.81406e-23
CAMK2N1	2.88793e-27	1.09012	0.623	0.384	8.52227e-23
RPS15	3.06584e-27	0.45164	0.975	0.917	9.0473e-23
DYNC1I2	3.47587e-27	1.59036	0.371	0.149	1.02573e-22
ARPC3	4.03636e-27	0.929926	0.613	0.348	1.19113e-22
GNG12	4.17482e-27	1.39332	0.41	0.177	1.23199e-22
RBM27	4.42498e-27	2.83747	0.147	0.02	1.30581e-22
SEPTIN9	4.9486e-27	8.84379	0.081	0	1.46033e-22
RPL22	5.05376e-27	0.599462	0.905	0.736	1.49137e-22
DUSP23	6.49585e-27	1.28058	0.493	0.248	1.91693e-22
NBDY	7.18657e-27	1.47632	0.317	0.109	2.12076e-22
RPL15	7.32103e-27	0.498667	0.946	0.832	2.16044e-22
WASF2	9.39011e-27	2.21576	0.238	0.065	2.77102e-22
PRKACB	9.80656e-27	2.85215	0.164	0.028	2.89392e-22
RASSF8-AS1	1.09867e-26	1.62424	0.329	0.121	3.24218e-22
CRNDE	1.22319e-26	5.02967	0.089	0.002	3.60964e-22
IGKC	1.40201e-26	2.09235	0.089	0.002	4.13733e-22
SNX6	1.68104e-26	1.49659	0.29	0.093	4.96074e-22
GIHCG	2.28379e-26	9.18948	0.079	0	6.73946e-22
ZFP91	2.41459e-26	2.53101	0.186	0.038	7.12545e-22
NCL	3.84789e-26	1.60863	0.406	0.183	1.13551e-21
EMX2OS	3.88634e-26	1.72358	0.302	0.104	1.14686e-21
FABP1	4.15299e-26	0.966395	0.886	0.843	1.22555e-21
TMOD3	4.21188e-26	2.31429	0.224	0.059	1.24292e-21
METTL26	4.60836e-26	1.30677	0.383	0.156	1.35993e-21
RPS27A	4.65044e-26	0.420645	0.979	0.928	1.37234e-21
CD59	4.77533e-26	1.35677	0.391	0.168	1.4092e-21
MTG1	4.79849e-26	3.69362	0.108	0.008	1.41604e-21
RNF213	5.27487e-26	2.26835	0.226	0.06	1.55661e-21
CAMLG	5.51521e-26	1.74961	0.319	0.115	1.62754e-21
AP001528.1	5.59068e-26	6.91189	0.081	0.001	1.64981e-21
LRP2	5.63573e-26	0.951391	0.708	0.447	1.6631e-21
MAP7	5.69363e-26	1.60639	0.342	0.132	1.68019e-21
ATP5MF	5.73326e-26	0.703733	0.694	0.379	1.69188e-21
NOSTRIN	6.19647e-26	3.49881	0.128	0.014	1.82858e-21
COX20	6.27073e-26	1.24296	0.48	0.241	1.85049e-21
SOD1	6.68412e-26	0.673207	0.867	0.689	1.97248e-21
ACADM	7.0311e-26	0.967777	0.66	0.42	2.07488e-21
HSPB1	8.3648e-26	0.886422	0.712	0.468	2.46845e-21
PKP4	9.47813e-26	1.74629	0.3	0.107	2.797e-21
ATP1A1-AS1	1.05264e-25	8.46827	0.077	0	3.10633e-21
DENND11	1.05264e-25	8.74805	0.077	0	3.10633e-21
PALM2-AKAP2	1.05264e-25	8.66681	0.077	0	3.10633e-21
SNHG14	1.05264e-25	8.94697	0.077	0	3.10633e-21
DNAJC21	1.11551e-25	2.07546	0.232	0.064	3.29188e-21
COX7A2	1.23533e-25	0.727211	0.756	0.522	3.64544e-21
BRI3	1.26726e-25	0.624246	0.861	0.649	3.7397e-21
ZRANB2	1.3847e-25	3.1475	0.155	0.026	4.08626e-21
RPLP0	1.4743e-25	0.648952	0.849	0.67	4.35066e-21
GLYAT	1.50915e-25	0.834634	0.795	0.588	4.45351e-21
COX16	1.53663e-25	1.39902	0.327	0.121	4.5346e-21
SRRM1	1.70934e-25	1.80496	0.313	0.117	5.04427e-21
SRGAP1	2.13316e-25	3.98998	0.106	0.008	6.29495e-21
SET	2.63692e-25	1.3299	0.447	0.219	7.78155e-21
STMP1	2.79036e-25	1.67895	0.273	0.087	8.23435e-21
EIF5	4.16758e-25	1.11173	0.503	0.258	1.22985e-20
RPS5	4.27385e-25	0.581728	0.872	0.66	1.26121e-20
USP14	5.08825e-25	2.01824	0.251	0.075	1.50154e-20
NNMT	5.35627e-25	3.96477	0.097	0.006	1.58063e-20
UBXN4	6.09157e-25	1.59852	0.306	0.11	1.79762e-20
PDK3	6.22501e-25	3.16256	0.145	0.023	1.837e-20
COX5A	6.49469e-25	0.893678	0.671	0.429	1.91658e-20
CFL1	7.00293e-25	0.812722	0.739	0.52	2.06657e-20
ACTR3	7.11295e-25	2.01196	0.234	0.068	2.09903e-20
PCM1	7.4648e-25	2.36631	0.193	0.045	2.20286e-20
NAP1L4	9.17049e-25	1.67923	0.315	0.119	2.70621e-20
RPP21	1.02777e-24	3.62357	0.116	0.012	3.03295e-20
CNOT4	1.05416e-24	2.81465	0.164	0.031	3.11083e-20
POT1-AS1	1.09565e-24	5.38921	0.083	0.002	3.23325e-20
ALDH1A1	1.36156e-24	1.19389	0.499	0.266	4.01797e-20
PNRC2	1.44149e-24	1.91945	0.234	0.068	4.25384e-20
SEC62	1.48444e-24	1.34762	0.439	0.217	4.38058e-20
GNPDA1	1.49136e-24	1.28128	0.42	0.193	4.401e-20
RFC1	1.71193e-24	2.02871	0.255	0.081	5.0519e-20
RAP1B	1.71965e-24	1.33736	0.383	0.165	5.0747e-20
SLC22A2	2.03068e-24	1.3422	0.431	0.21	5.99252e-20
KCNIP4	2.22794e-24	9.5643	0.072	0	6.57465e-20
AP003307.1	2.22794e-24	8.65978	0.072	0	6.57466e-20
BMERB1	2.22794e-24	8.31791	0.072	0	6.57466e-20
GET1	2.22794e-24	8.5448	0.072	0	6.57466e-20
WASL	2.34275e-24	1.3958	0.412	0.193	6.91344e-20
HNF1A-AS1	2.47181e-24	4.37439	0.097	0.006	7.2943e-20
AC002401.1	2.47606e-24	5.99697	0.079	0.001	7.30686e-20
RDX	2.61524e-24	1.45775	0.398	0.178	7.71757e-20
SPAG9	2.68788e-24	1.46304	0.402	0.19	7.93192e-20
FLRT3	2.79767e-24	2.3503	0.195	0.047	8.25594e-20
YWHAZ	3.87586e-24	1.45867	0.41	0.193	1.14377e-19
TUG1	3.87667e-24	3.65652	0.118	0.014	1.14401e-19
EFR3A	4.17846e-24	2.06504	0.251	0.08	1.23306e-19
KRT18	6.62775e-24	1.41079	0.412	0.192	1.95585e-19
KRTCAP2	6.98128e-24	1.78601	0.304	0.115	2.06017e-19
CYP51A1	7.79671e-24	5.57137	0.083	0.003	2.30081e-19
POLR2L	8.56988e-24	0.666501	0.82	0.635	2.52897e-19
NOL7	9.46862e-24	1.43101	0.333	0.132	2.79419e-19
AL136038.5	1.02312e-23	8.72932	0.07	0	3.01923e-19
AC026992.1	1.02312e-23	8.77804	0.07	0	3.01923e-19
SEPTIN1	1.02312e-23	8.68875	0.07	0	3.01923e-19
ARFGAP3	1.03837e-23	1.67974	0.24	0.072	3.06422e-19
MTPN	1.03866e-23	1.8618	0.269	0.091	3.06508e-19
AC138123.1	1.29004e-23	4.52308	0.085	0.004	3.80691e-19
SNRPD2	1.38867e-23	1.15141	0.458	0.227	4.09795e-19
RPS28	1.44142e-23	0.359422	0.979	0.964	4.25363e-19
VPS4B	1.51019e-23	2.10989	0.209	0.056	4.45657e-19
SEC61B	1.51217e-23	0.821512	0.706	0.469	4.46241e-19
TCEAL9	1.96809e-23	2.08117	0.211	0.058	5.80782e-19
CCDC25	2.01968e-23	1.69171	0.261	0.085	5.96009e-19
GNGT1	2.43867e-23	6.74365	0.072	0.001	7.19652e-19
SLC25A13	2.54957e-23	1.64533	0.3	0.111	7.52378e-19
FTL	2.6503e-23	0.27976	0.996	1	7.82104e-19
SLC30A9	2.6506e-23	1.48659	0.3	0.111	7.82192e-19
MGP	2.73446e-23	2.95481	0.104	0.009	8.06938e-19
RIOK3	2.78133e-23	1.60081	0.308	0.119	8.20769e-19
URI1	2.8899e-23	1.85904	0.255	0.083	8.52809e-19
CHMP3	2.96248e-23	1.33543	0.354	0.148	8.74227e-19
ANKRD17	3.34917e-23	2.08822	0.184	0.043	9.88339e-19
VAMP8	3.73559e-23	0.793371	0.706	0.473	1.10237e-18
SSR3	3.97478e-23	1.10641	0.449	0.217	1.17296e-18
ARL5A	4.08346e-23	1.38627	0.306	0.113	1.20503e-18
LINC00486	4.69285e-23	8.54524	0.068	0	1.38486e-18
YAE1	4.69285e-23	8.29713	0.068	0	1.38486e-18
ZNF91	5.12809e-23	2.4375	0.186	0.045	1.5133e-18
SULT1C4	5.35073e-23	5.49632	0.075	0.001	1.579e-18
SLC17A1	5.45422e-23	2.00997	0.271	0.097	1.60954e-18
TRIM38	5.74865e-23	2.27755	0.18	0.043	1.69643e-18
GGNBP2	5.99171e-23	1.81847	0.244	0.077	1.76815e-18
PNPO	6.10805e-23	1.56032	0.321	0.128	1.80249e-18
RAB14	6.17828e-23	1.58817	0.315	0.125	1.82321e-18
MPC2	6.83146e-23	0.744354	0.745	0.496	2.01596e-18
HIST1H1C	7.16704e-23	1.35295	0.288	0.102	2.11499e-18
SLC2A9	7.2168e-23	1.77053	0.244	0.078	2.12968e-18
SNHG19	8.6006e-23	2.93014	0.128	0.019	2.53804e-18
USP9Y	9.33934e-23	4.5044	0.085	0.004	2.75604e-18
CMC4	9.97966e-23	2.89326	0.104	0.01	2.945e-18
SON	1.04135e-22	1.55566	0.331	0.138	3.07303e-18
UQCRH	1.20582e-22	0.640804	0.785	0.586	3.55837e-18
SULT1A1	1.43731e-22	2.78973	0.128	0.019	4.24149e-18
LARP7	1.57555e-22	1.7733	0.232	0.071	4.64946e-18
TRIP12	1.88693e-22	1.99833	0.232	0.074	5.56834e-18
AC009060.1	2.14019e-22	2.99711	0.118	0.016	6.3157e-18
MAB21L4	2.15004e-22	8.8514	0.066	0	6.34476e-18
AL096870.8	2.15004e-22	8.6371	0.066	0	6.34476e-18
CSNK1A1	2.46292e-22	1.54099	0.304	0.119	7.26809e-18
LINC01510	2.93987e-22	1.5078	0.259	0.087	8.67557e-18
RASAL2	2.94495e-22	3.84584	0.097	0.009	8.69055e-18
VDR	3.08308e-22	2.13834	0.211	0.06	9.09816e-18
EIF2S2	3.32735e-22	1.32178	0.342	0.145	9.81901e-18
RPS21	3.48926e-22	0.568302	0.88	0.721	1.02968e-17
ALDOB	3.56427e-22	0.383182	0.981	0.984	1.05182e-17
SMAP1	4.29028e-22	2.68362	0.153	0.031	1.26606e-17
TMSB4X	4.80459e-22	1.22902	0.207	0.053	1.41784e-17
PPP4R3B	4.81508e-22	1.83836	0.236	0.075	1.42093e-17
NARS	4.84832e-22	1.33748	0.422	0.215	1.43074e-17
ZBTB20	4.95246e-22	1.57785	0.377	0.178	1.46147e-17
DHRS4-AS1	5.82763e-22	1.59068	0.226	0.067	1.71973e-17
SMIM26	8.00727e-22	1.14261	0.424	0.204	2.36295e-17
CETN2	8.25574e-22	1.36013	0.327	0.132	2.43627e-17
PAK2	8.428e-22	1.7733	0.242	0.08	2.4871e-17
CPT2	8.98258e-22	1.99025	0.209	0.06	2.65076e-17
PANTR1	9.83935e-22	8.67671	0.064	0	2.90359e-17
LINC01622	9.83935e-22	8.4629	0.064	0	2.90359e-17
TRIM44	1.02742e-21	2.11453	0.232	0.076	3.03192e-17
HNRNPAB	1.45227e-21	1.64889	0.315	0.13	4.28565e-17
ANK3	1.47388e-21	1.48339	0.335	0.143	4.34942e-17
SESTD1	1.56229e-21	2.46135	0.159	0.035	4.61032e-17
ZMAT2	1.66225e-21	1.48468	0.263	0.091	4.90529e-17
PTMS	1.75327e-21	0.766874	0.727	0.504	5.17391e-17
ZNF518A	1.75388e-21	2.98573	0.135	0.024	5.17571e-17
ZNF770	1.83265e-21	1.76497	0.277	0.103	5.40814e-17
HCFC1R1	2.05898e-21	1.2942	0.321	0.131	6.07605e-17
HMGN3	2.06199e-21	0.763001	0.65	0.409	6.08494e-17
MYH8	2.33531e-21	3.38631	0.081	0.004	6.89151e-17
F13A1	2.3405e-21	2.1922	0.172	0.041	6.90681e-17
SERPINE2	2.58652e-21	2.1435	0.195	0.054	7.63282e-17
GUCY1B1	2.76443e-21	3.83682	0.085	0.006	8.15782e-17
TCEA1	2.86892e-21	1.40038	0.356	0.162	8.46618e-17
GALNT11	2.98352e-21	1.09694	0.47	0.253	8.80438e-17
RTF2	3.16753e-21	1.6613	0.246	0.085	9.34738e-17
RTN4	3.42977e-21	0.919259	0.613	0.388	1.01213e-16
PA2G4	3.94661e-21	1.28756	0.337	0.144	1.16465e-16
TASOR2	4.49793e-21	8.47087	0.062	0	1.32734e-16
DHTKD1	4.51639e-21	1.46626	0.329	0.144	1.33279e-16
CLIC1	4.76619e-21	1.02735	0.501	0.276	1.4065e-16
SUCLG2-AS1	5.07538e-21	4.99313	0.077	0.004	1.49774e-16
RPL29	5.14979e-21	0.431369	0.942	0.849	1.5197e-16
PCLO	5.34647e-21	2.77111	0.137	0.026	1.57774e-16
IFI30	5.47993e-21	5.05787	0.068	0.001	1.61713e-16
GNAQ	5.49037e-21	2.31373	0.18	0.047	1.62021e-16
PPP2R2B	5.967e-21	4.47911	0.077	0.004	1.76086e-16
AAK1	5.9853e-21	1.71297	0.267	0.098	1.76626e-16
OSBPL1A	6.0043e-21	1.60664	0.308	0.128	1.77187e-16
CDK2AP2	7.96581e-21	1.58585	0.294	0.118	2.35071e-16
PLA2G12A	9.55058e-21	2.04744	0.168	0.041	2.81838e-16
PDZD2	1.00023e-20	2.38107	0.199	0.058	2.95167e-16
GARS	1.04682e-20	2.26213	0.18	0.048	3.08916e-16
SRSF11	1.04994e-20	1.98821	0.211	0.065	3.09838e-16
LINC01020	1.09488e-20	4.25166	0.07	0.002	3.231e-16
CDV3	1.10353e-20	1.43934	0.284	0.108	3.25653e-16
SNU13	1.31403e-20	1.19863	0.36	0.16	3.87771e-16
ANXA5	1.33473e-20	1.44484	0.352	0.162	3.93878e-16
LRMDA	1.38242e-20	2.10337	0.199	0.058	4.07951e-16
MBOAT2	1.39347e-20	2.98529	0.112	0.016	4.11214e-16
LINC01060	1.42938e-20	2.71215	0.11	0.015	4.21811e-16
ARHGAP24	1.70872e-20	1.28426	0.375	0.176	5.04243e-16
MRPS35	1.74838e-20	1.31974	0.315	0.129	5.15947e-16
SAT1	1.82196e-20	0.599106	0.83	0.673	5.3766e-16
FKBP3	1.86706e-20	1.40346	0.265	0.095	5.50969e-16
LINC01517	2.054e-20	8.37877	0.06	0	6.06134e-16
MRTFB	2.054e-20	8.35328	0.06	0	6.06134e-16
ARMT1	2.2086e-20	1.89384	0.215	0.068	6.51759e-16
PSMD9	2.2151e-20	1.41852	0.288	0.113	6.53676e-16
NSA2	2.31721e-20	0.919757	0.487	0.264	6.83809e-16
CFB	2.33724e-20	4.80665	0.075	0.004	6.8972e-16
SERF2	2.35347e-20	0.378656	0.975	0.92	6.9451e-16
NDUFS1	2.36344e-20	1.29702	0.356	0.163	6.9745e-16
SERBP1	2.57422e-20	1.11228	0.46	0.252	7.59651e-16
BZW1	2.91013e-20	1.43217	0.352	0.162	8.58778e-16
CYB5R3	2.95522e-20	1.22105	0.333	0.144	8.72085e-16
ZFYVE16	3.27086e-20	2.81249	0.13	0.024	9.6523e-16
TTC1	3.92807e-20	1.61593	0.232	0.077	1.15917e-15
DDX24	3.93471e-20	1.40325	0.335	0.151	1.16113e-15
CLU	4.01395e-20	1.31803	0.205	0.06	1.18452e-15
NLN	4.45069e-20	2.54641	0.128	0.023	1.3134e-15
DNAJC15	4.58039e-20	1.10112	0.4	0.195	1.35167e-15
MFAP1	4.87213e-20	2.51186	0.141	0.029	1.43777e-15
CCL15	4.99927e-20	2.07375	0.145	0.031	1.47529e-15
MYO9A	5.15013e-20	2.65625	0.149	0.033	1.5198e-15
KLF3	5.41178e-20	2.81224	0.135	0.026	1.59702e-15
MRPL20	5.90466e-20	0.824287	0.592	0.362	1.74247e-15
ODC1	6.67277e-20	1.16855	0.348	0.154	1.96914e-15
ABRACL	7.17669e-20	1.02309	0.412	0.203	2.11784e-15
MNAT1	7.74734e-20	2.06957	0.153	0.035	2.28624e-15
CTDSPL	8.29811e-20	2.09953	0.186	0.053	2.44877e-15
CD2AP	9.29947e-20	1.66477	0.265	0.102	2.74427e-15
PWWP3A	9.37008e-20	8.34434	0.058	0	2.76511e-15
ZCCHC17	1.06349e-19	2.00637	0.161	0.039	3.13837e-15
RHOQ	1.1519e-19	1.63891	0.211	0.068	3.39924e-15
SOD2	1.29115e-19	1.30421	0.474	0.264	3.81017e-15
EPS8	1.32351e-19	1.3853	0.321	0.139	3.90567e-15
MDK	1.36136e-19	3.27004	0.072	0.004	4.01739e-15
PDE4D	1.62142e-19	2.00981	0.217	0.072	4.78481e-15
TWF1	1.83936e-19	1.8909	0.203	0.063	5.42795e-15
GAREM1	1.86313e-19	2.71283	0.151	0.036	5.49811e-15
ATP6V0E1	2.12592e-19	0.844623	0.594	0.394	6.27359e-15
CAP1	2.43212e-19	1.35572	0.29	0.119	7.17719e-15
PSMD7	2.49055e-19	1.7423	0.219	0.073	7.34962e-15
SH3BGRL3	2.61801e-19	0.930348	0.48	0.262	7.72575e-15
GPX4	2.87244e-19	0.478834	0.919	0.821	8.47658e-15
TIMM13	3.16076e-19	0.741141	0.615	0.391	9.32741e-15
STK33	3.17128e-19	3.06792	0.101	0.014	9.35846e-15
FYN	3.20112e-19	1.2921	0.246	0.087	9.4465e-15
GNAI1	3.26923e-19	3.41083	0.095	0.011	9.64749e-15
DICER1	3.44042e-19	2.16538	0.193	0.058	1.01527e-14
GOLGA4	4.07033e-19	1.65823	0.292	0.126	1.20116e-14
CHCHD3	4.1182e-19	1.56569	0.228	0.078	1.21528e-14
PTH2R	4.14702e-19	3.12746	0.112	0.018	1.22379e-14
TTC39A	4.16698e-19	3.21202	0.083	0.007	1.22968e-14
RBM47	4.29449e-19	1.28144	0.387	0.193	1.2673e-14
RTCA-AS1	4.37776e-19	3.04213	0.095	0.011	1.29188e-14
RWDD3	4.42446e-19	6.33001	0.062	0.001	1.30566e-14
ATP6V1F	4.48237e-19	0.678474	0.749	0.532	1.32275e-14
TXNDC17	4.68961e-19	0.692267	0.708	0.495	1.3839e-14
MGAM	4.72882e-19	2.13999	0.199	0.063	1.39547e-14
PPCS	4.75382e-19	1.06542	0.395	0.198	1.40285e-14
NDUFA4	4.79635e-19	0.512179	0.882	0.756	1.4154e-14
COMMD2	4.819e-19	2.39636	0.122	0.022	1.42209e-14
ZNF148	4.89976e-19	1.94512	0.215	0.072	1.44592e-14
ERBIN	4.9498e-19	1.78406	0.201	0.063	1.46068e-14
AOX1	5.56342e-19	1.35876	0.311	0.134	1.64177e-14
COPB2	5.99594e-19	1.9155	0.211	0.07	1.7694e-14
PSMB10	6.14077e-19	2.67049	0.093	0.011	1.81214e-14
APPL1	6.16625e-19	1.8362	0.205	0.066	1.81966e-14
SMIM2-AS1	6.189e-19	1.84768	0.19	0.057	1.82637e-14
RAB32	6.83069e-19	1.75865	0.197	0.06	2.01574e-14
WDR83OS	6.91191e-19	0.949063	0.532	0.319	2.0397e-14
CHDH	8.73865e-19	1.38374	0.356	0.178	2.57878e-14
CD74	8.85335e-19	1.39436	0.317	0.141	2.61262e-14
NDUFAF8	9.10731e-19	0.835229	0.395	0.192	2.68757e-14
AC010642.2	9.44855e-19	1.56836	0.182	0.051	2.78827e-14
DNAJC1	9.66937e-19	2.49981	0.139	0.031	2.85343e-14
RETREG1	9.93068e-19	1.40311	0.284	0.118	2.93054e-14
HMGN4	1.06179e-18	3.86287	0.077	0.006	3.13335e-14
RTCA	1.0664e-18	1.40184	0.288	0.119	3.14695e-14
KIF21A	1.1378e-18	1.5321	0.23	0.08	3.35764e-14
NBN	1.31209e-18	2.05312	0.199	0.064	3.87197e-14
CCNI	1.3217e-18	0.739359	0.586	0.353	3.90034e-14
AHCYL1	1.38896e-18	1.28025	0.356	0.171	4.09884e-14
FERMT2	1.48719e-18	1.7569	0.232	0.085	4.3887e-14
SNRPB2	1.5165e-18	1.02529	0.418	0.217	4.4752e-14
IFT88	1.67573e-18	2.18008	0.195	0.062	4.94509e-14
RPL9	1.92785e-18	0.385835	0.928	0.873	5.68908e-14
BOLA2	1.94437e-18	8.38391	0.054	0	5.73782e-14
FBXL5	2.10266e-18	0.898763	0.511	0.297	6.20495e-14
NRCAM	2.13586e-18	4.16482	0.068	0.004	6.30293e-14
TIMP1	2.28424e-18	4.56717	0.06	0.001	6.7408e-14
HOOK1	2.28512e-18	1.66028	0.263	0.105	6.74339e-14
PTPN1	2.31751e-18	1.68691	0.201	0.064	6.83899e-14
VDAC1	2.38855e-18	0.785848	0.617	0.406	7.04861e-14
FARP1	2.59784e-18	1.15527	0.366	0.179	7.66623e-14
MRPL58	2.60904e-18	1.56554	0.182	0.053	7.69929e-14
CCDC186	2.63624e-18	1.88965	0.19	0.058	7.77955e-14
SCAF11	2.6822e-18	1.43328	0.257	0.1	7.91516e-14
TTC3	2.68567e-18	1.38447	0.277	0.114	7.9254e-14
PHKB	2.73809e-18	1.90852	0.215	0.075	8.0801e-14
KLHL5	2.74447e-18	2.4096	0.122	0.023	8.09892e-14
DDAH1	2.90083e-18	0.953501	0.47	0.267	8.56036e-14
MBD4	3.02759e-18	2.00594	0.147	0.035	8.93441e-14
UBE2L3	3.14387e-18	1.13014	0.362	0.175	9.27756e-14
ITGA6	3.56744e-18	1.4947	0.259	0.102	1.05275e-13
MMP7	3.5883e-18	5.74036	0.062	0.002	1.05891e-13
CLTRN	3.78052e-18	1.08124	0.406	0.208	1.11563e-13
SEC13	4.16534e-18	1.65382	0.234	0.085	1.22919e-13
BABAM2	4.25195e-18	2.83386	0.139	0.033	1.25475e-13
ANAPC11	4.49035e-18	0.895063	0.526	0.318	1.3251e-13
FRG1	4.50086e-18	1.73749	0.178	0.052	1.3282e-13
HGD	4.64045e-18	1.0458	0.455	0.254	1.3694e-13
DNAJC8	4.69344e-18	1.35314	0.294	0.127	1.38503e-13
DDX17	4.78669e-18	1.30845	0.333	0.156	1.41255e-13
TGM2	4.97011e-18	3.56003	0.075	0.006	1.46668e-13
REX1BD	6.02714e-18	1.09732	0.292	0.122	1.77861e-13
SMIM29	6.10134e-18	2.72805	0.091	0.011	1.8005e-13
MYH9	6.27249e-18	2.16849	0.157	0.041	1.85101e-13
PIGR	6.61779e-18	1.77427	0.248	0.097	1.95291e-13
NAXE	6.86156e-18	1.60263	0.224	0.081	2.02485e-13
RAN	6.87689e-18	0.975318	0.42	0.221	2.02937e-13
PSMD1	7.2403e-18	1.70723	0.207	0.07	2.13661e-13
BEND7	8.1092e-18	1.4941	0.242	0.092	2.39303e-13
UQCRFS1	8.60098e-18	0.699907	0.602	0.39	2.53815e-13
AC108519.1	8.84528e-18	8.05554	0.052	0	2.61024e-13
AC098588.3	8.84528e-18	8.24626	0.052	0	2.61024e-13
TMEM252-DT	8.84528e-18	8.09524	0.052	0	2.61024e-13
AP002748.4	8.84528e-18	8.19684	0.052	0	2.61024e-13
AP003119.3	8.84528e-18	8.02204	0.052	0	2.61024e-13
CFAP410	8.84528e-18	8.45994	0.052	0	2.61024e-13
AL022162.1	8.84528e-18	8.13398	0.052	0	2.61024e-13
ATOX1	8.89828e-18	0.50398	0.853	0.684	2.62588e-13
LRRC75B	8.91514e-18	2.62874	0.118	0.023	2.63086e-13
REXO2	8.98739e-18	0.887669	0.491	0.28	2.65218e-13
FIS1	9.48728e-18	0.668618	0.694	0.502	2.7997e-13
GRAMD2B	9.88819e-18	2.95738	0.116	0.022	2.91801e-13
NDUFB2	1.0455e-17	0.55043	0.841	0.711	3.08528e-13
GTF2I	1.07613e-17	1.13772	0.404	0.214	3.17565e-13
ELOC	1.1143e-17	1.07682	0.317	0.139	3.2883e-13
CLUAP1	1.1354e-17	2.1707	0.13	0.028	3.35056e-13
FLOT1	1.13555e-17	1.16915	0.28	0.115	3.35102e-13
NDUFB8	1.21038e-17	0.601229	0.571	0.323	3.57184e-13
GSPT1	1.23943e-17	1.54078	0.263	0.109	3.65756e-13
OTUD6B-AS1	1.28475e-17	1.77348	0.19	0.06	3.7913e-13
PSMB8	1.36578e-17	2.09473	0.12	0.023	4.03042e-13
GMDS-DT	1.37466e-17	3.71534	0.068	0.004	4.05662e-13
RPL23A	1.49178e-17	0.431066	0.872	0.701	4.40223e-13
TPD52	1.53515e-17	1.5332	0.263	0.108	4.53024e-13
AL589669.1	1.54565e-17	2.81896	0.095	0.014	4.56121e-13
PPARA	1.69291e-17	1.43826	0.294	0.131	4.99578e-13
TRIM6	1.75413e-17	1.72608	0.201	0.065	5.17643e-13
METTL27	1.77331e-17	3.23525	0.091	0.012	5.23305e-13
USP16	1.78671e-17	1.84097	0.17	0.049	5.27257e-13
XIAP	1.88353e-17	1.43308	0.271	0.112	5.5583e-13
GATD3B	1.93851e-17	2.25331	0.149	0.038	5.72054e-13
SRP19	1.95267e-17	1.405	0.228	0.082	5.76233e-13
PMPCB	2.00875e-17	1.23422	0.288	0.124	5.92781e-13
SH3D19	2.05891e-17	1.83221	0.18	0.055	6.07583e-13
BBX	2.13185e-17	1.29333	0.28	0.118	6.29109e-13
CISD1	2.16111e-17	0.814197	0.484	0.279	6.37744e-13
TYW3	2.18699e-17	1.6876	0.186	0.058	6.45381e-13
DCDC2	2.33235e-17	2.08697	0.13	0.028	6.88277e-13
RPL7L1	2.42885e-17	1.66264	0.211	0.072	7.16754e-13
HLA-DRB5	2.48409e-17	3.27958	0.087	0.011	7.33054e-13
PIK3R1	2.49492e-17	1.69537	0.199	0.065	7.36251e-13
RHOA	2.52175e-17	0.911804	0.431	0.229	7.44169e-13
VPS35	2.56996e-17	1.60087	0.246	0.097	7.58394e-13
RTRAF	2.571e-17	1.0243	0.321	0.145	7.58702e-13
ATP5F1C	2.71855e-17	0.576636	0.559	0.315	8.02243e-13
LINC02471	2.75357e-17	4.58443	0.062	0.003	8.12578e-13
CFAP36	2.76113e-17	1.35378	0.234	0.087	8.14809e-13
PTGER3	2.81643e-17	2.29497	0.106	0.018	8.31128e-13
SH3YL1	2.84166e-17	0.73301	0.675	0.493	8.38575e-13
PDE8A	2.94271e-17	1.9878	0.172	0.05	8.68392e-13
CAPN2	3.0126e-17	2.58215	0.124	0.026	8.89018e-13
FMR1	3.09007e-17	1.61424	0.257	0.106	9.11881e-13
CELF4	3.32037e-17	5.37779	0.064	0.004	9.79842e-13
SMIM10L1	3.32521e-17	1.64892	0.17	0.049	9.8127e-13
SYNRG	3.38344e-17	1.93032	0.17	0.05	9.98454e-13
LINC02027	3.63082e-17	2.48482	0.116	0.023	1.07146e-12
GCSH	3.63723e-17	0.60082	0.698	0.489	1.07335e-12
PHF20L1	3.78553e-17	2.20786	0.145	0.037	1.11711e-12
TOMM70	3.83365e-17	2.06429	0.172	0.052	1.13131e-12
AC087762.1	4.02058e-17	7.95501	0.05	0	1.18647e-12
NME5	4.10608e-17	1.84914	0.168	0.048	1.2117e-12
ELP5	4.39768e-17	1.46603	0.251	0.1	1.29776e-12
ADGRG1	4.52912e-17	1.46385	0.251	0.1	1.33654e-12
SF3B5	4.58046e-17	0.857535	0.505	0.296	1.35169e-12
SESN3	4.78973e-17	1.48066	0.207	0.072	1.41345e-12
ACBD3	4.84645e-17	1.95236	0.182	0.058	1.43019e-12
VAPB	4.92315e-17	1.58985	0.19	0.061	1.45282e-12
GLRX	5.20745e-17	0.540864	0.807	0.632	1.53672e-12
DENR	5.31102e-17	1.58882	0.178	0.054	1.56728e-12
ACTB	5.3399e-17	0.576256	0.807	0.606	1.57581e-12
PFDN5	5.52772e-17	0.47363	0.87	0.748	1.63123e-12
MAP9	5.54227e-17	1.8262	0.143	0.036	1.63553e-12
HNF1B	5.67686e-17	2.62197	0.114	0.022	1.67524e-12
RPS13	5.91772e-17	0.372541	0.942	0.866	1.74632e-12
CIR1	6.68703e-17	1.52841	0.203	0.07	1.97334e-12
ATG3	6.87918e-17	1.79399	0.19	0.063	2.03004e-12
PAGR1	7.21359e-17	5.43781	0.058	0.002	2.12873e-12
LINC00623	7.26271e-17	3.37656	0.087	0.011	2.14323e-12
FDX2	7.68183e-17	1.93055	0.149	0.039	2.26691e-12
ZNF585A	7.98396e-17	3.99336	0.07	0.006	2.35607e-12
CDK2AP1	8.18402e-17	1.95942	0.122	0.026	2.41511e-12
IFT74	8.27773e-17	2.66289	0.101	0.017	2.44276e-12
BRK1	8.61481e-17	0.768999	0.528	0.316	2.54223e-12
SNX5	8.74663e-17	1.04832	0.416	0.234	2.58113e-12
RPL10	9.0176e-17	0.306661	0.979	0.923	2.6611e-12
SNRPE	9.04129e-17	0.93701	0.377	0.19	2.66808e-12
FRMD4A	9.37849e-17	6.62564	0.052	0.001	2.76759e-12
NFE2L2	9.64691e-17	1.40136	0.271	0.117	2.8468e-12
KTN1	9.7244e-17	1.43605	0.263	0.112	2.86967e-12
NAA38	1.0254e-16	0.956996	0.455	0.255	3.02594e-12
PLEKHA7	1.04824e-16	2.36413	0.147	0.039	3.09335e-12
AFDN	1.04905e-16	2.32509	0.168	0.051	3.09574e-12
SLC25A24	1.07479e-16	2.56098	0.12	0.026	3.1717e-12
PDCD10	1.11675e-16	1.63124	0.232	0.09	3.29554e-12
PTGES3	1.18483e-16	0.931229	0.487	0.289	3.49644e-12
LYRM2	1.23974e-16	1.64892	0.215	0.078	3.65848e-12
H3F3B	1.25106e-16	0.801169	0.594	0.402	3.69187e-12
NR2F2	1.2609e-16	1.7404	0.213	0.079	3.72092e-12
SHLD2	1.33001e-16	1.63426	0.201	0.07	3.92486e-12
CBX5	1.38887e-16	1.97162	0.166	0.049	4.09856e-12
CENPS	1.40093e-16	1.81401	0.168	0.05	4.13413e-12
FAM200B	1.41616e-16	0.981016	0.354	0.174	4.17908e-12
PMM2	1.47034e-16	2.63151	0.097	0.016	4.33898e-12
IVD	1.50655e-16	1.01568	0.364	0.184	4.44584e-12
AL392172.1	1.59504e-16	2.66939	0.095	0.015	4.70695e-12
OSBPL8	1.69756e-16	1.11567	0.373	0.194	5.00951e-12
PMS2	1.76046e-16	2.18586	0.108	0.02	5.19511e-12
GUCY1A1	1.81901e-16	4.15156	0.062	0.004	5.36791e-12
RELCH	1.82615e-16	8.08671	0.048	0	5.38897e-12
TMEM35B	1.82615e-16	7.72859	0.048	0	5.38898e-12
AL162725.2	1.82615e-16	8.11856	0.048	0	5.38898e-12
PRXL2C	1.82615e-16	7.75287	0.048	0	5.38898e-12
AS3MT	1.82615e-16	7.88664	0.048	0	5.38898e-12
BBS1	1.87663e-16	5.75085	0.054	0.001	5.53795e-12
PSME1	1.88535e-16	0.814597	0.443	0.243	5.56366e-12
FAM98A	1.88557e-16	2.18512	0.137	0.034	5.56432e-12
HMGCS2	1.9424e-16	3.8435	0.062	0.004	5.73203e-12
MDP1	1.94926e-16	1.85715	0.124	0.028	5.75226e-12
SELENOP	2.13221e-16	0.389019	0.729	0.436	6.29215e-12
UCHL1	2.1932e-16	4.39655	0.064	0.004	6.47212e-12
ATP6V1G1	2.44538e-16	0.653878	0.685	0.459	7.21631e-12
DCAF8	2.46547e-16	1.76647	0.172	0.053	7.27559e-12
NORAD	2.51668e-16	1.37569	0.265	0.112	7.42672e-12
BCKDHA	2.69059e-16	3.29661	0.085	0.011	7.93993e-12
DARS	2.70993e-16	1.5779	0.248	0.103	7.99701e-12
TXNRD1	2.71058e-16	1.94427	0.182	0.061	7.99892e-12
AMOT	2.71511e-16	2.12072	0.128	0.03	8.0123e-12
MAVS	2.79109e-16	2.42524	0.124	0.028	8.23651e-12
MRPS33	2.81055e-16	1.08294	0.36	0.184	8.29393e-12
SREK1IP1	2.82378e-16	2.05344	0.147	0.04	8.33297e-12
PPP1R14B	2.83844e-16	1.03294	0.354	0.176	8.37625e-12
ZNF721	2.88159e-16	2.58882	0.099	0.017	8.50358e-12
MMP24OS	2.91773e-16	0.773716	0.398	0.205	8.61021e-12
SEMA6A	3.0757e-16	3.6974	0.066	0.005	9.07638e-12
ATXN7L3B	3.11335e-16	1.58148	0.19	0.064	9.1875e-12
LACTB	3.26381e-16	1.73152	0.186	0.062	9.63149e-12
B4GALT5	3.27749e-16	1.99308	0.143	0.038	9.67188e-12
IK	3.40615e-16	1.52785	0.232	0.092	1.00515e-11
SH3GLB1	3.42973e-16	1.47462	0.232	0.092	1.01211e-11
AC008014.1	3.44554e-16	3.80907	0.068	0.006	1.01678e-11
BPTF	3.50334e-16	2.09661	0.172	0.055	1.03384e-11
CDC40	3.55136e-16	1.51343	0.205	0.073	1.04801e-11
LINC00476	3.62469e-16	3.61899	0.068	0.006	1.06965e-11
NEDD8	3.67723e-16	0.720855	0.625	0.429	1.08515e-11
ROCK1	3.78891e-16	2.24628	0.141	0.037	1.11811e-11
SELENOK	4.00775e-16	0.900661	0.358	0.177	1.18269e-11
HHLA2	4.08437e-16	3.17414	0.081	0.01	1.2053e-11
PDXP	4.41516e-16	6.22957	0.05	0.001	1.30291e-11
LRRFIP2	4.69491e-16	1.77946	0.166	0.05	1.38547e-11
IFIT2	5.23387e-16	4.83144	0.058	0.003	1.54451e-11
KIAA0232	5.68327e-16	2.03144	0.172	0.055	1.67713e-11
TXNDC9	5.71739e-16	1.69183	0.145	0.038	1.6872e-11
ABCC6	6.0309e-16	1.33257	0.263	0.112	1.77972e-11
TCF25	6.2452e-16	1.2227	0.28	0.126	1.84296e-11
ASPG	7.40097e-16	2.0818	0.126	0.03	2.18403e-11
TRIM14	8.05485e-16	2.40032	0.128	0.031	2.37699e-11
IRF9	8.13002e-16	6.2242	0.052	0.001	2.39917e-11
VDAC3	8.22334e-16	0.975739	0.282	0.122	2.42671e-11
GTF2H4	8.28874e-16	8.02788	0.046	0	2.44601e-11
NUP42	8.28875e-16	7.89146	0.046	0	2.44601e-11
LINC00963	8.28875e-16	7.79236	0.046	0	2.44601e-11
ZNF875	8.28875e-16	8.4588	0.046	0	2.44601e-11
TM9SF1	8.53479e-16	3.36952	0.06	0.004	2.51862e-11
ETFB	8.55228e-16	0.593317	0.758	0.593	2.52378e-11
CYP20A1	8.58424e-16	1.96677	0.137	0.036	2.53321e-11
MORF4L1	8.6614e-16	0.833813	0.542	0.35	2.55598e-11
HIST1H2BD	8.72924e-16	2.63852	0.126	0.031	2.576e-11
TMEM252	8.99813e-16	2.76937	0.087	0.013	2.65535e-11
TLN1	9.29978e-16	1.47454	0.232	0.092	2.74436e-11
COMMD3	9.31174e-16	1.70189	0.172	0.055	2.74789e-11
CCDC167	9.43644e-16	1.75818	0.164	0.05	2.78469e-11
PBDC1	9.5136e-16	1.78909	0.153	0.044	2.80746e-11
SULT1C2	9.96268e-16	1.44932	0.257	0.112	2.93999e-11
TUBA4B	1.014e-15	3.69743	0.062	0.004	2.9923e-11
SUGT1	1.05172e-15	1.43826	0.246	0.103	3.10363e-11
CFAP298	1.07313e-15	1.7807	0.17	0.054	3.16681e-11
NAP1L1	1.12216e-15	1.2117	0.317	0.157	3.31151e-11
KMT5B	1.19864e-15	2.30778	0.116	0.026	3.53718e-11
TMEM258	1.25165e-15	0.754129	0.482	0.281	3.69362e-11
FTX	1.29013e-15	3.7161	0.081	0.011	3.80718e-11
USP46	1.30993e-15	2.26882	0.133	0.034	3.8656e-11
FNDC3A	1.4067e-15	1.44902	0.209	0.078	4.15118e-11
ADSS	1.42412e-15	1.83706	0.172	0.055	4.20259e-11
HLA-B	1.47444e-15	1.67104	0.222	0.086	4.35106e-11
FYB1	1.49625e-15	3.06629	0.066	0.006	4.41542e-11
CHURC1	1.52305e-15	1.15275	0.311	0.148	4.49453e-11
TRAPPC1	1.56582e-15	0.850216	0.389	0.208	4.62074e-11
MAP3K5	1.57528e-15	2.79582	0.093	0.016	4.64865e-11
CTTNBP2NL	1.5888e-15	2.75564	0.093	0.016	4.68854e-11
LINC00853	1.60676e-15	2.14657	0.126	0.031	4.74154e-11
ERVK3-1	1.63362e-15	3.05331	0.066	0.006	4.8208e-11
RPS15A	1.66105e-15	0.369402	0.946	0.836	4.90176e-11
RABGEF1	1.69954e-15	3.28689	0.07	0.007	5.01533e-11
HLA-DPB1	1.76738e-15	1.9773	0.085	0.012	5.21553e-11
UFC1	1.76887e-15	0.920742	0.404	0.221	5.21993e-11
LINC00467	1.87442e-15	2.07891	0.155	0.047	5.5314e-11
ERCC5	1.91654e-15	3.16993	0.075	0.009	5.65572e-11
UQCRHL	1.96257e-15	6.11082	0.048	0.001	5.79155e-11
IFITM2	2.05745e-15	2.78069	0.07	0.006	6.07155e-11
QPRT	2.10328e-15	0.684967	0.631	0.439	6.20677e-11
LEPROT	2.21881e-15	1.26046	0.28	0.127	6.54771e-11
C11orf54	2.2691e-15	0.454174	0.88	0.729	6.69612e-11
KIF2A	2.35601e-15	3.05447	0.087	0.014	6.95258e-11
HLA-A	2.37439e-15	1.28916	0.354	0.195	7.00682e-11
TP53I3	2.40494e-15	1.31048	0.228	0.09	7.09696e-11
BIRC6	2.42374e-15	1.66582	0.203	0.075	7.15244e-11
ABCG1	2.4941e-15	4.11978	0.056	0.003	7.36008e-11
COBLL1	2.78684e-15	1.83497	0.17	0.055	8.22396e-11
FAHD1	2.80156e-15	0.841245	0.445	0.258	8.26739e-11
TFAM	2.85248e-15	1.8947	0.17	0.055	8.41767e-11
HIST1H2AC	2.85432e-15	1.41072	0.205	0.076	8.4231e-11
MFHAS1	2.99905e-15	2.05956	0.122	0.029	8.85019e-11
AP5M1	3.0974e-15	1.91388	0.145	0.041	9.14043e-11
TNRC6B	3.24647e-15	1.58158	0.207	0.078	9.58034e-11
ABHD5	3.26117e-15	2.06296	0.122	0.029	9.62371e-11
THUMPD3	3.30496e-15	2.47212	0.122	0.03	9.75294e-11
SRRM2	3.34815e-15	1.22659	0.246	0.104	9.88039e-11
SEPHS2	3.45164e-15	0.771011	0.557	0.374	1.01858e-10
CCT2	3.56903e-15	1.20173	0.277	0.127	1.05322e-10
DLG2	3.67403e-15	5.27411	0.06	0.004	1.08421e-10
NHEJ1	3.75993e-15	7.9409	0.043	0	1.10955e-10
AL031123.5	3.75993e-15	7.72742	0.043	0	1.10955e-10
AC073346.1	3.75993e-15	8.14048	0.043	0	1.10955e-10
AC005726.3	3.75993e-15	8.35511	0.043	0	1.10955e-10
COMMD8	3.87065e-15	0.971139	0.313	0.151	1.14223e-10
SMIM20	3.8822e-15	1.045	0.28	0.124	1.14564e-10
CCT6A	3.95483e-15	1.08603	0.329	0.163	1.16707e-10
CACYBP	4.17284e-15	1.08563	0.306	0.146	1.2314e-10
RRAS	4.52321e-15	3.51231	0.06	0.004	1.3348e-10
ZNF804B	5.05896e-15	3.35565	0.06	0.004	1.4929e-10
ILF2	5.23358e-15	0.950473	0.335	0.167	1.54443e-10
CAMK1	5.53622e-15	1.86127	0.13	0.033	1.63374e-10
ANP32B	5.95548e-15	0.995197	0.228	0.09	1.75746e-10
CAMKK2	6.02403e-15	2.10854	0.116	0.027	1.77769e-10
ABAT	6.07428e-15	1.03909	0.385	0.213	1.79252e-10
NASP	6.14098e-15	2.23048	0.159	0.051	1.8122e-10
DDX58	6.22372e-15	3.60016	0.066	0.006	1.83662e-10
ISG15	6.72407e-15	3.56085	0.066	0.006	1.98427e-10
RTL8C	6.85228e-15	2.08789	0.139	0.039	2.02211e-10
C4orf3	6.90388e-15	0.541954	0.696	0.505	2.03734e-10
EPHX2	6.97289e-15	0.91256	0.418	0.24	2.0577e-10
UBE2D3	7.17849e-15	0.874129	0.422	0.239	2.11837e-10
MRFAP1	7.56471e-15	0.949873	0.4	0.221	2.23235e-10
SELENOF	7.82628e-15	1.47125	0.182	0.063	2.30954e-10
FUOM	8.01857e-15	0.847468	0.474	0.293	2.36628e-10
VPS28	8.07527e-15	0.68995	0.534	0.34	2.38301e-10
PARD3	8.34601e-15	2.18277	0.141	0.041	2.46291e-10
KPNB1	8.95314e-15	1.7018	0.197	0.074	2.64207e-10
TTTY14	9.32351e-15	2.46609	0.101	0.021	2.75137e-10
AL591895.1	9.58462e-15	4.76941	0.054	0.003	2.82842e-10
ABCA1	9.85432e-15	2.08555	0.139	0.039	2.90801e-10
VAMP2	1.02899e-14	1.18898	0.271	0.123	3.03654e-10
VPS41	1.07108e-14	1.8536	0.137	0.037	3.16077e-10
SPINT1-AS1	1.20929e-14	1.58848	0.155	0.048	3.56861e-10
AK6	1.25733e-14	1.27847	0.213	0.083	3.71038e-10
COX6A1	1.2805e-14	0.612208	0.689	0.522	3.77876e-10
YY1	1.29558e-14	1.29641	0.263	0.119	3.82327e-10
MRPS31	1.33429e-14	1.61578	0.17	0.057	3.9375e-10
C11orf58	1.35943e-14	1.14731	0.348	0.187	4.01168e-10
RPL35A	1.45069e-14	0.357473	0.934	0.836	4.28098e-10
PSMD12	1.56934e-14	1.53079	0.232	0.097	4.63113e-10
PLPBP	1.59162e-14	1.7196	0.19	0.071	4.69687e-10
PRXL2B	1.70471e-14	7.65359	0.041	0	5.0306e-10
FAM169A	1.70471e-14	8.00228	0.041	0	5.0306e-10
AC026689.1	1.70471e-14	7.86315	0.041	0	5.0306e-10
AC004889.1	1.70471e-14	8.11759	0.041	0	5.0306e-10
LINC02675	1.70471e-14	7.83978	0.041	0	5.0306e-10
PPP1R14B-AS1	1.70471e-14	7.71796	0.041	0	5.0306e-10
ZNF561-AS1	1.70471e-14	7.79709	0.041	0	5.0306e-10
ACSM3	1.75754e-14	1.39265	0.253	0.112	5.18649e-10
CDKL2	1.76294e-14	3.23698	0.075	0.01	5.20244e-10
EIF1AX	1.84174e-14	0.948776	0.42	0.246	5.43496e-10
BMI1	1.8612e-14	2.47559	0.097	0.019	5.4924e-10
OCIAD2	1.98704e-14	0.442902	0.789	0.606	5.86375e-10
PTRHD1	2.03688e-14	1.12342	0.265	0.119	6.01085e-10
PDLIM1	2.04616e-14	1.87609	0.161	0.053	6.03822e-10
ATXN2	2.08961e-14	2.29749	0.133	0.037	6.16642e-10
TRIP11	2.14407e-14	1.71884	0.188	0.07	6.32716e-10
NFIC	2.16598e-14	1.07391	0.284	0.133	6.39182e-10
NUP58	2.20218e-14	2.06958	0.139	0.041	6.49864e-10
EIF2AK1	2.24837e-14	1.56908	0.217	0.09	6.63493e-10
ETFRF1	2.28887e-14	1.26518	0.205	0.079	6.75444e-10
DBT	2.3076e-14	1.5158	0.188	0.07	6.80972e-10
MFSD4B	2.30774e-14	3.41499	0.085	0.014	6.81014e-10
LLPH	2.6084e-14	1.65368	0.166	0.055	7.69739e-10
LUC7L3	2.63458e-14	1.77794	0.174	0.06	7.77465e-10
ACSM5	2.65766e-14	1.84535	0.141	0.041	7.84275e-10
CAPN3	2.68774e-14	0.959202	0.257	0.109	7.93152e-10
TPT1-AS1	2.71621e-14	3.37725	0.064	0.006	8.01554e-10
TMEM246-AS1	2.74463e-14	2.3325	0.075	0.01	8.09939e-10
ANXA13	3.01526e-14	2.68599	0.068	0.008	8.89803e-10
SLC3A1	3.06709e-14	0.808785	0.547	0.362	9.05099e-10
TNFSF13	3.09982e-14	4.25286	0.05	0.002	9.14757e-10
ALKAL2	3.10796e-14	1.20556	0.203	0.076	9.1716e-10
PAK1	3.22236e-14	2.07278	0.128	0.035	9.50918e-10
TIPRL	3.26234e-14	1.24374	0.201	0.076	9.62717e-10
LINC02532	3.2761e-14	1.40466	0.18	0.064	9.66776e-10
BMP2K	3.2878e-14	2.00793	0.133	0.037	9.70228e-10
GTF3C6	3.36788e-14	0.816563	0.395	0.216	9.93862e-10
HAVCR2	3.42485e-14	1.62713	0.174	0.06	1.01067e-09
CFLAR	3.49605e-14	1.20817	0.273	0.129	1.03169e-09
CWC15	3.64362e-14	1.06089	0.3	0.147	1.07523e-09
TMPO	3.64676e-14	2.20211	0.147	0.046	1.07616e-09
IFT20	3.66348e-14	1.29214	0.184	0.065	1.08109e-09
TIMM9	3.73413e-14	1.53755	0.188	0.07	1.10194e-09
RSRC2	3.73672e-14	1.66099	0.222	0.095	1.10271e-09
ABLIM1	3.74322e-14	1.47513	0.236	0.102	1.10462e-09
ANXA4	3.87494e-14	0.825599	0.422	0.244	1.1435e-09
LINC01184	4.1533e-14	2.55774	0.097	0.02	1.22564e-09
ANKS1B	4.20686e-14	5.07308	0.043	0.001	1.24144e-09
RBM8A	4.2386e-14	0.858316	0.317	0.156	1.25081e-09
HIST2H2AC	4.28869e-14	2.33244	0.104	0.023	1.26559e-09
XRN2	4.29473e-14	1.65628	0.201	0.079	1.26737e-09
RALB	4.60228e-14	1.53979	0.201	0.08	1.35813e-09
CYP4F3	4.67722e-14	1.37604	0.282	0.139	1.38025e-09
TERF1	4.72771e-14	1.60238	0.159	0.053	1.39515e-09
RORB	4.80752e-14	3.24569	0.052	0.003	1.4187e-09
STAMBP	4.90415e-14	1.73056	0.153	0.049	1.44721e-09
CTNNA1	5.60682e-14	0.894409	0.408	0.235	1.65457e-09
DHX36	5.63034e-14	1.70743	0.176	0.063	1.66151e-09
NOVA1	5.66513e-14	2.90525	0.087	0.016	1.67178e-09
XYLB	5.81569e-14	2.07959	0.114	0.028	1.71621e-09
OXCT1	6.18137e-14	2.81417	0.077	0.011	1.82412e-09
PPIG	6.279e-14	1.43571	0.23	0.098	1.85293e-09
DNAAF5	6.43941e-14	3.01985	0.075	0.011	1.90027e-09
ARHGEF35	6.82219e-14	3.19883	0.075	0.011	2.01323e-09
DLC1	6.88686e-14	4.04223	0.056	0.004	2.03231e-09
SNX4	6.99193e-14	1.18359	0.28	0.135	2.06332e-09
ARL3	7.21348e-14	0.858985	0.34	0.175	2.1287e-09
TNFSF15	7.35476e-14	3.7755	0.07	0.009	2.17039e-09
SPART	7.61678e-14	1.53687	0.224	0.096	2.24771e-09
YTHDF2	7.62887e-14	1.53522	0.207	0.084	2.25128e-09
CHM	7.65682e-14	2.04554	0.13	0.037	2.25953e-09
ITGA9-AS1	7.72589e-14	7.97236	0.039	0	2.27991e-09
CRPPA	7.72589e-14	8.25438	0.039	0	2.27991e-09
AC079781.5	7.72589e-14	8.22406	0.039	0	2.27991e-09
SOX9-AS1	7.72589e-14	7.66176	0.039	0	2.27991e-09
AC020915.2	7.72589e-14	7.81168	0.039	0	2.27991e-09
LINC01278	7.72589e-14	7.98559	0.039	0	2.27991e-09
ACMSD	7.83231e-14	0.846281	0.453	0.276	2.31131e-09
TMTC2	7.89316e-14	5.04334	0.046	0.001	2.32927e-09
AIFM1	7.91359e-14	0.864193	0.441	0.265	2.3353e-09
POMP	7.93076e-14	0.68084	0.602	0.422	2.34037e-09
TRMT10C	7.98884e-14	1.86043	0.141	0.043	2.35751e-09
MMADHC	8.73903e-14	1.46245	0.226	0.097	2.57889e-09
RBPMS	8.89553e-14	1.25062	0.267	0.126	2.62507e-09
ITGA2	8.92006e-14	3.54025	0.066	0.008	2.63231e-09
GLS	8.97518e-14	0.611186	0.634	0.442	2.64857e-09
PIK3R3	9.03767e-14	3.12027	0.058	0.005	2.66702e-09
CCDC90B	9.33617e-14	1.9338	0.135	0.039	2.7551e-09
FNDC3B	9.35367e-14	1.73	0.17	0.06	2.76027e-09
SOBP	9.35731e-14	2.5771	0.085	0.015	2.76134e-09
LINC01788	9.39913e-14	3.29293	0.058	0.005	2.77368e-09
PSMA4	9.4063e-14	1.12098	0.311	0.157	2.7758e-09
AK2	9.46044e-14	0.89094	0.404	0.229	2.79178e-09
VPS36	9.58356e-14	1.67514	0.153	0.05	2.82811e-09
IGBP1	9.95512e-14	1.00665	0.288	0.136	2.93776e-09
KRAS	1.00688e-13	1.87107	0.133	0.038	2.97129e-09
BCLAF1	1.08962e-13	2.05897	0.159	0.055	3.21548e-09
PHAX	1.0975e-13	1.79031	0.149	0.048	3.23873e-09
CC2D2A	1.1216e-13	1.24781	0.207	0.083	3.30984e-09
BLOC1S6	1.15975e-13	1.54963	0.193	0.075	3.42243e-09
PCCB	1.1639e-13	1.22622	0.209	0.085	3.43466e-09
CBR1	1.18603e-13	0.744901	0.418	0.241	3.49997e-09
STX17	1.19966e-13	2.39363	0.097	0.021	3.5402e-09
ZFR	1.24117e-13	1.67695	0.178	0.065	3.66269e-09
CSDE1	1.27339e-13	0.864658	0.472	0.296	3.75778e-09
SRP54	1.28205e-13	1.72089	0.205	0.085	3.78334e-09
ACAT1	1.30579e-13	0.581887	0.729	0.557	3.85339e-09
WAPL	1.31785e-13	2.17571	0.133	0.039	3.88897e-09
LPGAT1	1.31911e-13	2.15923	0.114	0.029	3.8927e-09
PPP2R3A	1.36388e-13	1.78743	0.195	0.078	4.0248e-09
CLDN4	1.37195e-13	4.1302	0.048	0.002	4.04861e-09
MAP7D2	1.43771e-13	2.51553	0.099	0.022	4.24269e-09
RTF1	1.49058e-13	1.55389	0.215	0.091	4.3987e-09
PJA2	1.51957e-13	1.52281	0.246	0.114	4.48425e-09
MTFP1	1.56013e-13	2.34123	0.089	0.017	4.60395e-09
POLR2G	1.71016e-13	1.74561	0.147	0.047	5.04669e-09
CNPY2	1.7249e-13	1.1349	0.284	0.138	5.09017e-09
SNAP23	1.72598e-13	1.6627	0.153	0.05	5.09336e-09
CHMP2B	1.73847e-13	1.40286	0.219	0.093	5.13024e-09
SLC35F5	1.7899e-13	1.82755	0.135	0.04	5.28198e-09
CMTM3	1.83042e-13	4.56708	0.05	0.003	5.40156e-09
RAB10	1.88705e-13	1.10892	0.269	0.127	5.56868e-09
LDHB	1.90222e-13	0.358789	0.934	0.886	5.61345e-09
ZFAND6	1.93816e-13	1.00169	0.269	0.127	5.71951e-09
TES	1.94124e-13	4.30056	0.05	0.003	5.7286e-09
HLA-DRA	1.98543e-13	1.22805	0.209	0.084	5.859e-09
RNF19A	2.00471e-13	1.42508	0.205	0.084	5.91589e-09
MTMR10	2.09391e-13	1.90053	0.106	0.025	6.17912e-09
MTRNR2L8	2.11341e-13	1.56612	0.164	0.055	6.23668e-09
SBDS	2.1308e-13	0.995383	0.342	0.188	6.28799e-09
ECPAS	2.13964e-13	1.82141	0.108	0.026	6.31408e-09
RPL3	2.15877e-13	0.269001	0.981	0.918	6.37054e-09
RPL30	2.266e-13	0.313087	0.959	0.878	6.68697e-09
ZHX3	2.30456e-13	1.32448	0.207	0.085	6.80076e-09
SSBP1	2.3359e-13	0.807842	0.422	0.253	6.89325e-09
PDSS2	2.42872e-13	1.54043	0.155	0.052	7.16716e-09
GOSR1	2.43474e-13	1.59296	0.166	0.058	7.18493e-09
SASH1	2.47739e-13	2.74338	0.089	0.018	7.31077e-09
RYBP	2.49973e-13	1.65218	0.143	0.045	7.3767e-09
HDLBP	2.51321e-13	0.927604	0.348	0.189	7.4165e-09
FTCDNL1	2.81347e-13	2.01452	0.093	0.019	8.30256e-09
SERPINB1	2.90408e-13	1.53496	0.166	0.058	8.56994e-09
TIMM8B	2.94163e-13	0.677603	0.491	0.306	8.68074e-09
PDZK1IP1	2.95039e-13	0.317868	0.965	0.92	8.7066e-09
NIN	3.04407e-13	2.76017	0.07	0.01	8.98306e-09
SPARC	3.06456e-13	3.78001	0.066	0.009	9.04351e-09
GON7	3.07164e-13	1.80276	0.12	0.033	9.0644e-09
AIMP1	3.24969e-13	1.33869	0.224	0.096	9.58984e-09
HNF4G	3.31522e-13	1.99644	0.139	0.043	9.78321e-09
NOC3L	3.34949e-13	2.12956	0.106	0.026	9.88435e-09
RPS18	3.42494e-13	0.276234	0.969	0.91	1.0107e-08
ARHGAP8	3.4423e-13	5.29581	0.043	0.001	1.01582e-08
HNRNPA3	3.44881e-13	1.25483	0.294	0.151	1.01774e-08
UGP2	3.46096e-13	0.840051	0.408	0.24	1.02133e-08
CITED2	3.47423e-13	1.67769	0.139	0.043	1.02525e-08
CRIM1-DT	3.50048e-13	7.84904	0.037	0	1.03299e-08
MIR3936HG	3.50048e-13	7.80617	0.037	0	1.03299e-08
SEPTIN8	3.50048e-13	7.98546	0.037	0	1.03299e-08
RAMAC	3.50048e-13	7.47845	0.037	0	1.03299e-08
CMTM1	3.50048e-13	7.70998	0.037	0	1.03299e-08
SNHG30	3.50048e-13	7.72539	0.037	0	1.03299e-08
HEXD	3.50048e-13	7.59868	0.037	0	1.03299e-08
ENTPD1-AS1	3.61337e-13	3.97919	0.058	0.006	1.06631e-08
CU638689.4	3.73972e-13	4.22389	0.043	0.001	1.10359e-08
RPL32	3.76032e-13	0.287082	0.969	0.926	1.10967e-08
KHDRBS1	3.7849e-13	1.21762	0.271	0.132	1.11692e-08
METAP2	3.81241e-13	1.11225	0.226	0.097	1.12504e-08
FBXO9	3.83554e-13	1.13379	0.222	0.093	1.13187e-08
RFK	3.92253e-13	1.37673	0.203	0.082	1.15754e-08
PIK3R2	4.05022e-13	3.51505	0.06	0.006	1.19522e-08
CROT	4.15101e-13	2.02597	0.118	0.032	1.22496e-08
MRPL35	4.31531e-13	1.40919	0.197	0.078	1.27345e-08
HADHA	4.42423e-13	0.794437	0.391	0.225	1.30559e-08
DLGAP1-AS1	4.45893e-13	2.58141	0.066	0.009	1.31583e-08
LUC7L2	4.52578e-13	1.8538	0.133	0.04	1.33556e-08
SNW1	4.5398e-13	1.66021	0.143	0.045	1.33969e-08
PPFIBP1	4.62217e-13	1.68053	0.137	0.042	1.364e-08
ARPP19	4.80271e-13	1.16424	0.23	0.1	1.41728e-08
GBP3	4.87753e-13	1.87062	0.095	0.021	1.43936e-08
FAM120A	5.02676e-13	1.04035	0.286	0.141	1.4834e-08
COMMD6	5.04102e-13	0.582541	0.602	0.419	1.48761e-08
MTRF1L	5.06329e-13	1.77333	0.116	0.031	1.49418e-08
TAF15	5.08256e-13	2.14576	0.12	0.033	1.49986e-08
AC004982.2	5.24739e-13	2.61828	0.062	0.007	1.5485e-08
SMIM1	5.27939e-13	0.84544	0.323	0.167	1.55795e-08
NDUFB4	5.44409e-13	0.527488	0.631	0.442	1.60655e-08
TEN1	5.55132e-13	1.07501	0.207	0.085	1.63819e-08
RNF11	5.77044e-13	1.46106	0.193	0.077	1.70286e-08
NUDT16	6.20282e-13	0.952343	0.346	0.188	1.83045e-08
MCTS1	6.33652e-13	0.928642	0.215	0.09	1.86991e-08
MRPS16	6.35006e-13	0.893314	0.298	0.148	1.8739e-08
MRPS28	6.42378e-13	1.19834	0.248	0.114	1.89566e-08
HNRNPA2B1	6.45274e-13	0.737102	0.484	0.311	1.9042e-08
NDRG1	6.46996e-13	0.765697	0.516	0.34	1.90928e-08
ACO1	6.7623e-13	0.786344	0.509	0.335	1.99556e-08
HABP4	6.92514e-13	1.73295	0.17	0.063	2.04361e-08
ANGPTL3	6.98184e-13	0.803011	0.48	0.312	2.06034e-08
PTPN4	7.08969e-13	2.14807	0.097	0.022	2.09217e-08
RERE	7.10103e-13	1.51083	0.209	0.088	2.09551e-08
SUZ12	7.28582e-13	1.83272	0.135	0.042	2.15004e-08
H2AFY	7.60599e-13	1.53062	0.199	0.082	2.24453e-08
CTR9	7.70843e-13	2.03101	0.128	0.038	2.27476e-08
PRKN	7.72684e-13	2.66879	0.072	0.011	2.28019e-08
STAU2	7.73677e-13	1.56222	0.143	0.045	2.28312e-08
ATE1	7.91489e-13	1.59948	0.168	0.062	2.33568e-08
PNPLA8	7.97463e-13	1.4897	0.188	0.075	2.35331e-08
AP3B1	8.35706e-13	1.83756	0.159	0.057	2.46617e-08
SELENOS	8.35829e-13	1.84593	0.161	0.059	2.46653e-08
WASHC4	8.47625e-13	1.77012	0.153	0.053	2.50134e-08
CASTOR2	8.63248e-13	3.85935	0.039	0.001	2.54745e-08
NOP10	8.6736e-13	0.762327	0.489	0.316	2.55958e-08
ITGB1	9.12352e-13	1.88072	0.199	0.085	2.69235e-08
C19orf33	9.14794e-13	1.76941	0.077	0.013	2.69956e-08
MRPL27	9.63903e-13	0.801056	0.395	0.227	2.84448e-08
MORN2	9.66614e-13	0.729788	0.402	0.232	2.85248e-08
IMMT	9.74819e-13	1.28773	0.234	0.107	2.87669e-08
CFAP97	9.76178e-13	1.75331	0.159	0.058	2.8807e-08
RPLP1	9.99227e-13	0.231078	0.994	0.957	2.94872e-08
ERICH5	9.99751e-13	2.14469	0.089	0.018	2.95027e-08
NPM1	1.04895e-12	0.565841	0.66	0.49	3.09544e-08
EIF2AK2	1.05443e-12	1.62198	0.157	0.055	3.11163e-08
PTPN3	1.06929e-12	1.99317	0.139	0.045	3.15549e-08
RPS23	1.07306e-12	0.256234	0.971	0.932	3.1666e-08
RNASE4	1.11411e-12	2.98687	0.068	0.01	3.28774e-08
MRPS21	1.13728e-12	0.650389	0.53	0.349	3.35613e-08
NEAT1	1.15888e-12	0.828068	0.157	0.054	3.41984e-08
SRI	1.1928e-12	1.15312	0.255	0.12	3.51996e-08
UBE3A	1.21359e-12	1.57028	0.199	0.084	3.58131e-08
TMA7	1.21745e-12	0.421438	0.764	0.596	3.59269e-08
COX14	1.28025e-12	0.55603	0.642	0.444	3.77801e-08
SARAF	1.29609e-12	1.00367	0.323	0.175	3.82478e-08
CISD2	1.30298e-12	1.04114	0.271	0.133	3.8451e-08
ZBTB38	1.30374e-12	1.60793	0.226	0.103	3.84733e-08
AC026471.3	1.30509e-12	2.49518	0.068	0.01	3.85133e-08
SRSF10	1.30983e-12	1.43494	0.157	0.055	3.86531e-08
LDHA	1.34915e-12	0.738481	0.424	0.257	3.98133e-08
TRIM26	1.3579e-12	1.83424	0.126	0.038	4.00717e-08
ZNF322	1.37869e-12	2.73966	0.077	0.014	4.0685e-08
CDC42BPA	1.38048e-12	1.51037	0.17	0.063	4.07381e-08
GOLGB1	1.40211e-12	1.50498	0.199	0.083	4.13761e-08
ITGA7	1.40712e-12	3.54113	0.052	0.004	4.15241e-08
PCK1	1.46616e-12	0.381606	0.793	0.634	4.32665e-08
KIF27	1.50433e-12	5.52306	0.041	0.001	4.43928e-08
TXNDC5	1.50563e-12	3.22426	0.056	0.006	4.44311e-08
MAST4	1.51258e-12	1.28502	0.244	0.117	4.46361e-08
LINC00472	1.54199e-12	3.68803	0.056	0.006	4.55041e-08
MYCBP	1.5694e-12	2.06018	0.087	0.018	4.63129e-08
ASB3	1.57355e-12	4.79953	0.041	0.001	4.64354e-08
PPIA	1.58133e-12	0.411574	0.863	0.756	4.66651e-08
DSP	1.58342e-12	1.47905	0.184	0.073	4.67268e-08
AL391650.2	1.58581e-12	7.40089	0.035	0	4.67972e-08
HSD11B1-AS1	1.58581e-12	7.65624	0.035	0	4.67972e-08
CENPA	1.58581e-12	7.67022	0.035	0	4.67972e-08
GALNT4	1.58581e-12	7.45198	0.035	0	4.67972e-08
AC244502.1	1.58581e-12	7.30987	0.035	0	4.67972e-08
AC025580.1	1.58581e-12	7.49596	0.035	0	4.67972e-08
AC133552.5	1.58581e-12	7.39935	0.035	0	4.67972e-08
NDUFA6-DT	1.58581e-12	7.78738	0.035	0	4.67972e-08
TMEM14B	1.59037e-12	0.727938	0.406	0.232	4.69317e-08
GPCPD1	1.61461e-12	2.82196	0.064	0.009	4.76472e-08
KIAA2026	1.61554e-12	2.8097	0.089	0.019	4.76746e-08
LUZP1	1.61726e-12	2.51088	0.089	0.019	4.77254e-08
SYNJ2BP	1.63968e-12	1.36018	0.151	0.052	4.83869e-08
TRAPPC2L	1.64864e-12	0.895943	0.387	0.23	4.86513e-08
CCDC125	1.69667e-12	2.73104	0.062	0.008	5.00686e-08
HNRNPU	1.71551e-12	0.994842	0.323	0.173	5.06247e-08
TRIM24	1.72327e-12	2.2446	0.091	0.02	5.08538e-08
TAF1B	1.72859e-12	2.01753	0.11	0.029	5.10106e-08
CWC27	1.72901e-12	2.48349	0.077	0.014	5.1023e-08
SMAD5	1.74208e-12	1.60208	0.182	0.072	5.14088e-08
NCOR1	1.76811e-12	1.68489	0.182	0.073	5.21768e-08
AK4	1.78738e-12	0.471975	0.745	0.532	5.27455e-08
SPTLC2	1.84183e-12	2.55911	0.083	0.016	5.43524e-08
PTGR1	1.87301e-12	0.486789	0.553	0.35	5.52726e-08
VTA1	1.90035e-12	1.67138	0.147	0.05	5.60794e-08
FXR1	1.93237e-12	1.32752	0.284	0.146	5.70242e-08
ZKSCAN1	1.94172e-12	1.82074	0.166	0.063	5.73003e-08
SSB	1.94663e-12	1.42782	0.248	0.121	5.74449e-08
CPT1A	1.98102e-12	2.0822	0.139	0.046	5.846e-08
MRPL19	1.99578e-12	1.09099	0.292	0.149	5.88954e-08
MRAS	2.00526e-12	3.10016	0.072	0.012	5.91751e-08
ZNF44	2.1843e-12	2.9698	0.072	0.012	6.44588e-08
CCT3	2.29269e-12	0.903461	0.381	0.223	6.76573e-08
GNB1	2.33367e-12	1.04304	0.292	0.153	6.88666e-08
PTPN12	2.34777e-12	2.4424	0.093	0.021	6.92828e-08
RALA	2.38568e-12	1.68295	0.13	0.041	7.04015e-08
EIPR1	2.4193e-12	2.49134	0.087	0.018	7.13936e-08
CAT	2.56539e-12	0.655664	0.571	0.386	7.57046e-08
TFDP2	2.6076e-12	1.22358	0.244	0.116	7.69503e-08
EBNA1BP2	2.63196e-12	1.25117	0.253	0.123	7.76691e-08
USP10	2.75182e-12	1.45555	0.18	0.072	8.12063e-08
CYREN	2.84291e-12	2.10409	0.106	0.028	8.38942e-08
SLC25A6	2.86443e-12	0.364112	0.778	0.623	8.45293e-08
MAF	2.87063e-12	0.742432	0.503	0.327	8.47123e-08
BX284668.5	2.89883e-12	1.65046	0.112	0.031	8.55444e-08
SCO1	3.01699e-12	1.32856	0.153	0.053	8.90315e-08
GPALPP1	3.21308e-12	2.2451	0.097	0.023	9.4818e-08
IQGAP1	3.38694e-12	1.79955	0.118	0.034	9.99485e-08
LINC01515	3.54313e-12	3.63288	0.046	0.003	1.04558e-07
GFPT1	3.59662e-12	1.9774	0.128	0.041	1.06136e-07
MRPS17	3.61335e-12	1.99923	0.116	0.033	1.0663e-07
WWC1	3.6504e-12	1.53969	0.174	0.069	1.07723e-07
UGDH-AS1	3.65875e-12	6.28349	0.037	0.001	1.0797e-07
USP33	3.6922e-12	1.51195	0.145	0.05	1.08957e-07
RAB13	3.72609e-12	0.476648	0.269	0.133	1.09957e-07
ZNF704	3.76064e-12	1.7642	0.143	0.048	1.10976e-07
DANT2	3.76167e-12	5.75923	0.037	0.001	1.11007e-07
DSC2	3.77478e-12	3.05004	0.066	0.01	1.11394e-07
LTC4S	3.79832e-12	2.40669	0.079	0.015	1.12088e-07
WWP1	3.83514e-12	1.84108	0.143	0.049	1.13175e-07
AC079447.1	3.83692e-12	4.84727	0.037	0.001	1.13227e-07
TAOK3	3.85725e-12	1.7573	0.126	0.039	1.13827e-07
RAB5C	3.88551e-12	0.772308	0.441	0.283	1.14661e-07
MITF	3.94026e-12	1.74625	0.11	0.03	1.16277e-07
BLVRA	3.95482e-12	1.59285	0.141	0.047	1.16707e-07
BECN1	3.98102e-12	2.01071	0.133	0.043	1.1748e-07
MRPL51	4.00954e-12	0.696174	0.52	0.341	1.18322e-07
MAP7D3	4.06273e-12	3.92605	0.062	0.009	1.19891e-07
AC026462.3	4.17565e-12	1.72476	0.101	0.026	1.23224e-07
AC005726.1	4.19468e-12	1.54041	0.135	0.043	1.23785e-07
HIF1A	4.46308e-12	1.39971	0.201	0.086	1.31705e-07
MKNK2	4.46416e-12	1.47486	0.17	0.065	1.31737e-07
MESD	4.51502e-12	2.06825	0.114	0.033	1.33238e-07
SKAP2	4.60044e-12	1.13539	0.213	0.093	1.35759e-07
KIFAP3	4.60378e-12	1.50705	0.141	0.047	1.35858e-07
TNFRSF12A	4.76386e-12	1.99028	0.095	0.023	1.40582e-07
BUB3	4.80874e-12	1.44958	0.153	0.055	1.41906e-07
TBCA	4.87461e-12	0.466466	0.646	0.458	1.4385e-07
NRBF2	5.18425e-12	2.08603	0.108	0.029	1.52987e-07
RSF1	5.37052e-12	1.82259	0.124	0.038	1.58484e-07
FAM204A	5.40018e-12	1.47741	0.182	0.074	1.59359e-07
AGGF1	5.58076e-12	1.92431	0.122	0.037	1.64688e-07
AARSD1	5.91827e-12	2.94548	0.05	0.004	1.74648e-07
NSUN7	5.94787e-12	3.82993	0.054	0.006	1.75522e-07
DDX52	5.97341e-12	1.89653	0.116	0.034	1.76275e-07
PPID	6.14342e-12	1.81934	0.13	0.041	1.81292e-07
CIB2	6.15965e-12	2.84523	0.06	0.008	1.81771e-07
CPNE3	6.18491e-12	1.12255	0.273	0.141	1.82517e-07
CEP350	6.44442e-12	1.91171	0.147	0.053	1.90175e-07
ATP5F1B	6.60651e-12	0.401072	0.571	0.359	1.94958e-07
DUT	6.60933e-12	0.978932	0.317	0.174	1.95041e-07
LRRC58	6.64206e-12	1.26389	0.197	0.084	1.96007e-07
PIH1D2	6.77017e-12	3.16063	0.054	0.006	1.99788e-07
CMAS	6.79109e-12	1.4329	0.197	0.084	2.00405e-07
DCAF7	6.84394e-12	1.45345	0.188	0.079	2.01965e-07
WIPI2	7.03384e-12	1.19826	0.209	0.092	2.07569e-07
WDPCP	7.09656e-12	4.44375	0.039	0.001	2.09419e-07
LYPLAL1-AS1	7.18443e-12	7.39939	0.033	0	2.12013e-07
AC079352.1	7.18443e-12	7.86771	0.033	0	2.12013e-07
RAB43	7.18443e-12	7.11086	0.033	0	2.12013e-07
AC097376.3	7.18443e-12	7.71428	0.033	0	2.12013e-07
AC007009.1	7.18443e-12	7.61012	0.033	0	2.12013e-07
FAM245B	7.18443e-12	7.4261	0.033	0	2.12013e-07
OBI1	7.18443e-12	7.52511	0.033	0	2.12013e-07
MEGF11	7.18443e-12	7.35546	0.033	0	2.12013e-07
AC005670.3	7.18443e-12	7.79494	0.033	0	2.12013e-07
Z93403.1	7.18443e-12	8.12505	0.033	0	2.12013e-07
AL050309.1	7.18443e-12	7.15821	0.033	0	2.12013e-07
TBRG1	7.21305e-12	1.58656	0.13	0.042	2.12857e-07
RBP4	7.28888e-12	0.232861	0.135	0.042	2.15095e-07
HOMER3	7.30702e-12	1.06901	0.273	0.14	2.1563e-07
ZNF33A	7.58624e-12	1.78722	0.128	0.041	2.2387e-07
DYNLT3	7.59876e-12	0.984985	0.275	0.141	2.24239e-07
FAM210A	7.63083e-12	1.84759	0.116	0.034	2.25186e-07
USP8	7.71137e-12	1.35053	0.184	0.075	2.27562e-07
NSF	7.72618e-12	2.56852	0.089	0.021	2.28e-07
G3BP2	7.80131e-12	1.09543	0.277	0.144	2.30217e-07
MAP3K13	7.90553e-12	0.96044	0.333	0.185	2.33292e-07
ABCF1	8.11635e-12	1.76448	0.186	0.078	2.39514e-07
SMIM14	8.12176e-12	1.08907	0.24	0.113	2.39673e-07
PTPN11	8.40448e-12	1.67593	0.155	0.058	2.48016e-07
CCDC43	8.7919e-12	1.64412	0.13	0.042	2.59449e-07
PARK7	9.1329e-12	0.502547	0.66	0.49	2.69512e-07
FAM133B	9.16522e-12	1.73061	0.135	0.045	2.70466e-07
SLC6A13	9.49699e-12	0.805994	0.451	0.294	2.80256e-07
MAP4	9.50568e-12	1.56024	0.157	0.059	2.80513e-07
LSM3	9.54458e-12	0.517143	0.547	0.363	2.81661e-07
FRAS1	9.76633e-12	3.0446	0.068	0.011	2.88204e-07
SPATS2	9.94667e-12	2.71152	0.068	0.011	2.93526e-07
MPHOSPH8	1.00926e-11	1.58269	0.147	0.053	2.97832e-07
ZNF503	1.03331e-11	1.45506	0.168	0.065	3.04931e-07
G3BP1	1.03631e-11	1.34828	0.215	0.099	3.05816e-07
GTF3A	1.0556e-11	0.780646	0.329	0.18	3.11509e-07
LARGE1	1.05664e-11	5.09479	0.041	0.002	3.11816e-07
STAT1	1.06699e-11	1.84465	0.104	0.028	3.14868e-07
NRIP1	1.08704e-11	1.49409	0.182	0.075	3.20786e-07
USP22	1.0971e-11	1.16234	0.24	0.117	3.23755e-07
LARP4	1.10533e-11	1.18624	0.261	0.134	3.26182e-07
HPF1	1.12179e-11	2.0163	0.106	0.029	3.31042e-07
AL445524.1	1.12647e-11	2.22546	0.089	0.021	3.32423e-07
MRPS10	1.16386e-11	1.23914	0.197	0.084	3.43456e-07
MPDZ	1.18198e-11	1.55563	0.145	0.051	3.48802e-07
UBAP2	1.19306e-11	2.67821	0.075	0.014	3.52073e-07
DIAPH1	1.20059e-11	1.84829	0.12	0.037	3.54294e-07
GPATCH8	1.2016e-11	3.58908	0.064	0.01	3.54593e-07
GHITM	1.22004e-11	0.526383	0.621	0.438	3.60035e-07
PRCP	1.22162e-11	1.40541	0.182	0.075	3.60501e-07
SEC11C	1.22394e-11	1.03419	0.242	0.116	3.61185e-07
EXOC4	1.22601e-11	2.13623	0.106	0.029	3.61796e-07
PHF6	1.2589e-11	2.69074	0.081	0.017	3.71502e-07
BDP1	1.27039e-11	2.43669	0.097	0.025	3.74893e-07
FMNL2	1.2801e-11	3.28309	0.064	0.01	3.77756e-07
RAB11A	1.29461e-11	1.01006	0.246	0.121	3.8204e-07
PAFAH1B3	1.33358e-11	1.72372	0.11	0.031	3.93539e-07
HP1BP3	1.37343e-11	1.07264	0.277	0.146	4.053e-07
CCDC82	1.37743e-11	2.08947	0.108	0.031	4.06481e-07
SNRPG	1.38635e-11	0.53985	0.567	0.388	4.09112e-07
WIPF2	1.39691e-11	2.01778	0.124	0.04	4.12229e-07
MYL12A	1.40723e-11	0.650429	0.48	0.321	4.15274e-07
DOCK8	1.42883e-11	2.66144	0.081	0.017	4.21648e-07
CYP4A22-AS1	1.46334e-11	4.38275	0.043	0.003	4.31831e-07
GSDMD	1.55103e-11	1.13464	0.236	0.112	4.57709e-07
NDUFB11	1.57709e-11	0.53219	0.607	0.443	4.65401e-07
CLTA	1.60759e-11	0.566101	0.617	0.43	4.744e-07
CSNK1G1	1.62363e-11	2.5292	0.085	0.019	4.79133e-07
TDP2	1.70598e-11	0.978873	0.306	0.169	5.03435e-07
STRBP	1.7262e-11	2.15148	0.095	0.024	5.09401e-07
BBOF1	1.81946e-11	2.96675	0.06	0.009	5.36922e-07
SPAG16	1.86863e-11	0.751165	0.215	0.095	5.51433e-07
MYLIP	1.87399e-11	2.02456	0.091	0.022	5.53013e-07
RMDN1	1.88019e-11	1.30571	0.182	0.076	5.54845e-07
UBE2H	1.90109e-11	1.32867	0.213	0.097	5.61011e-07
DESI2	1.91128e-11	2.45635	0.089	0.021	5.64018e-07
USP53	1.92987e-11	2.04748	0.091	0.022	5.69504e-07
SGK2	1.93843e-11	1.62098	0.122	0.038	5.7203e-07
ATF7IP	2.02041e-11	2.28766	0.089	0.021	5.96224e-07
ARGLU1	2.03244e-11	1.47918	0.139	0.048	5.99772e-07
PTRH1	2.04334e-11	1.02463	0.188	0.08	6.02991e-07
SRFBP1	2.05217e-11	1.61491	0.12	0.038	6.05596e-07
ISCU	2.05832e-11	0.493474	0.679	0.512	6.07411e-07
FAM102A	2.136e-11	1.5718	0.159	0.061	6.30335e-07
ARHGAP10	2.17196e-11	1.87033	0.114	0.034	6.40946e-07
AC100810.1	2.18582e-11	1.10901	0.207	0.091	6.45035e-07
GNAI3	2.19761e-11	1.48505	0.143	0.05	6.48514e-07
TSTA3	2.23349e-11	1.47889	0.188	0.081	6.59103e-07
USP47	2.24519e-11	1.81438	0.133	0.045	6.62555e-07
KIDINS220	2.24538e-11	2.22107	0.093	0.023	6.62613e-07
MAPK12	2.24782e-11	1.8027	0.091	0.022	6.63333e-07
LARS	2.27074e-11	1.60573	0.19	0.084	6.70095e-07
PRPF40A	2.27487e-11	1.47627	0.215	0.102	6.71314e-07
SPTBN1	2.29023e-11	0.829373	0.269	0.136	6.75846e-07
AKAP9	2.29551e-11	1.62058	0.172	0.07	6.77404e-07
CHEK1	2.3281e-11	2.80222	0.058	0.008	6.87022e-07
ACTN1	2.33054e-11	3.82654	0.05	0.005	6.87741e-07
KLHL18	2.34778e-11	2.73357	0.083	0.018	6.92831e-07
HOOK3	2.41467e-11	1.53887	0.139	0.048	7.12569e-07
NBEAL1	2.42351e-11	1.25223	0.157	0.06	7.15178e-07
EIF5B	2.42855e-11	1.44845	0.186	0.08	7.16664e-07
ERICH6-AS1	2.43524e-11	2.99478	0.056	0.007	7.18639e-07
EHHADH	2.47768e-11	0.820823	0.451	0.299	7.31163e-07
PCYT1A	2.52333e-11	1.84617	0.106	0.03	7.44634e-07
ASIP	2.57269e-11	3.18227	0.05	0.005	7.59201e-07
SETD3	2.63784e-11	1.00738	0.325	0.184	7.78428e-07
HIST1H4C	2.65043e-11	0.470643	0.497	0.316	7.82141e-07
MNS1	2.65081e-11	3.03811	0.05	0.005	7.82255e-07
MRPL41	2.7768e-11	0.513724	0.648	0.482	8.19434e-07
RAB4B	2.82393e-11	2.51002	0.056	0.007	8.33343e-07
LYG1	2.84722e-11	2.46135	0.056	0.007	8.40216e-07
PSIP1	2.85172e-11	1.52835	0.126	0.041	8.41544e-07
PPIP5K2	2.87213e-11	1.82867	0.133	0.045	8.47565e-07
ORAI3	2.91176e-11	1.24046	0.18	0.075	8.5926e-07
RPS4X	2.93846e-11	0.253751	0.94	0.86	8.67139e-07
LRBA	3.05598e-11	1.97059	0.12	0.038	9.01821e-07
BTG1	3.05701e-11	0.970703	0.319	0.179	9.02125e-07
COL4A1	3.12263e-11	2.19008	0.087	0.021	9.2149e-07
CHCHD1	3.15045e-11	0.69164	0.375	0.222	9.29697e-07
ATP6V1C1	3.17237e-11	1.18283	0.236	0.115	9.36167e-07
AGPS	3.23428e-11	1.60161	0.137	0.048	9.54435e-07
SEC14L1	3.25274e-11	1.96202	0.114	0.035	9.59885e-07
AK5	3.25567e-11	7.61033	0.031	0	9.60749e-07
CCDC18-AS1	3.25567e-11	6.69918	0.031	0	9.60749e-07
TLCD4	3.25567e-11	7.17216	0.031	0	9.60749e-07
AC063919.1	3.25567e-11	7.68067	0.031	0	9.60749e-07
NKAIN3	3.25567e-11	7.32007	0.031	0	9.60749e-07
AL391117.1	3.25567e-11	7.09062	0.031	0	9.60749e-07
STARD13-AS	3.25567e-11	7.32486	0.031	0	9.60749e-07
AL110292.1	3.25567e-11	8.33082	0.031	0	9.60749e-07
C5AR1	3.25567e-11	7.44327	0.031	0	9.60749e-07
CCDC6	3.26351e-11	1.04174	0.255	0.129	9.63062e-07
MORF4L2	3.32327e-11	0.979282	0.292	0.158	9.80697e-07
DYNC1LI2	3.33558e-11	1.43489	0.164	0.065	9.84328e-07
DDX46	3.39405e-11	1.56089	0.164	0.065	1.00158e-06
MAPK10	3.39662e-11	1.99639	0.12	0.038	1.00234e-06
CAPZA2	3.414e-11	0.887105	0.398	0.249	1.00747e-06
SPX	3.42261e-11	1.52508	0.147	0.054	1.01001e-06
MTDH	3.49609e-11	1.27158	0.213	0.1	1.0317e-06
MYL9	3.55564e-11	2.01766	0.083	0.018	1.04927e-06
EEA1	3.56439e-11	1.98703	0.124	0.041	1.05185e-06
SMARCA1	3.57691e-11	1.63623	0.118	0.037	1.05555e-06
DNAJC7	3.9163e-11	1.06748	0.251	0.127	1.1557e-06
PNO1	3.96245e-11	1.56506	0.116	0.036	1.16932e-06
TOGARAM1	4.00741e-11	2.56811	0.072	0.014	1.18259e-06
SQOR	4.01361e-11	1.65931	0.126	0.042	1.18441e-06
MGMT	4.04534e-11	0.773729	0.4	0.246	1.19378e-06
MIGA1	4.06403e-11	2.05176	0.128	0.044	1.1993e-06
NUDT9	4.08508e-11	1.63611	0.149	0.056	1.20551e-06
IDH2	4.15462e-11	0.619661	0.385	0.228	1.22603e-06
PITPNB	4.34852e-11	1.59416	0.135	0.047	1.28325e-06
SMAP2	4.38263e-11	2.57389	0.072	0.014	1.29331e-06
RUFY1	4.44931e-11	1.42172	0.135	0.047	1.31299e-06
YPEL5	4.66362e-11	1.09795	0.224	0.107	1.37623e-06
TP53TG1	4.68651e-11	1.09047	0.19	0.082	1.38299e-06
ANKRD12	4.72215e-11	1.54836	0.166	0.067	1.39351e-06
CHCHD10	4.76124e-11	0.388582	0.783	0.642	1.40504e-06
CEP63	4.80368e-11	2.01314	0.106	0.031	1.41756e-06
PLEKHF2	4.83708e-11	1.32566	0.166	0.066	1.42742e-06
DNAJC13	4.8472e-11	1.79937	0.133	0.046	1.43041e-06
BTBD7	4.88437e-11	2.01529	0.139	0.05	1.44138e-06
GLIDR	4.89877e-11	4.18345	0.039	0.002	1.44563e-06
SLC25A4	5.00285e-11	0.775564	0.306	0.163	1.47634e-06
EIF3J	5.28891e-11	1.36344	0.226	0.111	1.56076e-06
RBM3	5.59699e-11	1.0438	0.267	0.138	1.65167e-06
CUX1	5.63858e-11	1.10105	0.263	0.139	1.66395e-06
TCEAL8	5.68175e-11	1.14802	0.261	0.136	1.67668e-06
KPNA4	5.7959e-11	1.2326	0.172	0.071	1.71037e-06
GPC6	5.80127e-11	2.16363	0.114	0.036	1.71195e-06
NEK1	5.96522e-11	3.07772	0.06	0.009	1.76034e-06
DMXL2	6.11027e-11	2.38259	0.108	0.033	1.80314e-06
CEBPZOS	6.26885e-11	0.996954	0.166	0.065	1.84994e-06
GSTO2	6.30312e-11	1.8146	0.106	0.031	1.86005e-06
ARMCX3	6.47644e-11	1.46293	0.151	0.058	1.9112e-06
TRIO	6.49944e-11	3.13025	0.068	0.013	1.91798e-06
ASAP2	6.63715e-11	2.21324	0.099	0.028	1.95862e-06
SIPA1L1	6.66406e-11	1.62125	0.133	0.046	1.96656e-06
YWHAQ	6.67562e-11	0.86294	0.308	0.17	1.96998e-06
YBX1	6.69636e-11	0.432225	0.654	0.481	1.9761e-06
TFCP2L1	6.74867e-11	0.927678	0.306	0.171	1.99153e-06
PLEKHB2	6.79285e-11	0.73364	0.364	0.217	2.00457e-06
GSTZ1	6.85659e-11	0.861031	0.222	0.103	2.02338e-06
SUPT4H1	6.97776e-11	0.952812	0.288	0.154	2.05914e-06
AL138826.1	6.98868e-11	0.947295	0.246	0.123	2.06236e-06
LINC00665	7.04837e-11	1.56371	0.139	0.05	2.07997e-06
RIPOR2	7.36244e-11	6.99928	0.033	0.001	2.17266e-06
PTK2	7.42054e-11	1.77367	0.133	0.047	2.1898e-06
TSNAX	7.42124e-11	1.5628	0.141	0.051	2.19001e-06
OTOGL	7.45926e-11	2.75976	0.068	0.013	2.20123e-06
ZMYM2	7.46171e-11	1.9717	0.099	0.028	2.20195e-06
RASSF8	7.66478e-11	1.38002	0.176	0.075	2.26188e-06
NAALADL2	7.68801e-11	4.93691	0.033	0.001	2.26873e-06
PLEKHM3	7.7041e-11	3.05433	0.056	0.008	2.27348e-06
MCPH1-AS1	7.7183e-11	4.74809	0.033	0.001	2.27767e-06
KNOP1	7.77331e-11	2.44764	0.068	0.013	2.29391e-06
LIN37	7.80986e-11	4.32185	0.033	0.001	2.30469e-06
TSPAN1	7.81456e-11	0.755629	0.402	0.254	2.30608e-06
MYO5A	7.83861e-11	3.60518	0.054	0.007	2.31317e-06
TTC4	7.95241e-11	2.76664	0.056	0.008	2.34676e-06
EML4	7.9905e-11	1.41252	0.147	0.055	2.358e-06
DLG3	8.00412e-11	2.64535	0.058	0.009	2.36202e-06
TNFRSF21	8.08826e-11	1.21215	0.215	0.102	2.38685e-06
PLCXD3	8.21533e-11	1.85841	0.106	0.031	2.42434e-06
ZNF429	8.45039e-11	2.52553	0.056	0.008	2.49371e-06
CALCOCO2	8.51651e-11	1.41582	0.164	0.066	2.51322e-06
SPEF2	8.59849e-11	3.09341	0.072	0.015	2.53741e-06
SMARCD1	8.63003e-11	1.21129	0.128	0.043	2.54672e-06
NDUFS6	8.64417e-11	0.506227	0.644	0.485	2.55089e-06
STX3	8.79429e-11	1.30936	0.226	0.109	2.59519e-06
BTRC	8.85126e-11	2.76417	0.066	0.012	2.61201e-06
HAGLR	8.8639e-11	2.80783	0.043	0.004	2.61574e-06
SERPING1	9.12984e-11	2.33385	0.075	0.016	2.69422e-06
SEMA5A	9.55168e-11	2.03291	0.114	0.036	2.8187e-06
CD63	9.59403e-11	0.747347	0.561	0.419	2.8312e-06
AL365259.1	9.59618e-11	3.31045	0.048	0.005	2.83183e-06
MYO1E	9.63192e-11	3.21568	0.046	0.004	2.84238e-06
RRAGD	9.63874e-11	1.78405	0.128	0.045	2.84439e-06
NLGN1	9.64577e-11	3.06888	0.087	0.022	2.84647e-06
LRRC59	9.72495e-11	1.71858	0.118	0.038	2.86983e-06
ERICH1	9.80085e-11	2.16158	0.097	0.027	2.89223e-06
AC008771.1	9.85041e-11	2.92395	0.05	0.006	2.90686e-06
JPT2	1.02986e-10	2.56478	0.083	0.02	3.03911e-06
GAPVD1	1.0312e-10	2.26084	0.114	0.037	3.04306e-06
GCHFR	1.07775e-10	0.57678	0.551	0.392	3.18045e-06
PAFAH1B1	1.15479e-10	1.35952	0.219	0.107	3.40777e-06
ATPAF1	1.15552e-10	1.25169	0.182	0.079	3.40993e-06
ZFAS1	1.17225e-10	0.611502	0.375	0.222	3.4593e-06
EIF3M	1.20804e-10	0.769103	0.296	0.159	3.56492e-06
SNRPN	1.23867e-10	0.550494	0.35	0.198	3.65532e-06
PTBP3	1.25014e-10	1.61059	0.159	0.065	3.68918e-06
PPM1A	1.2879e-10	1.14629	0.203	0.093	3.80058e-06
ANP32A	1.32444e-10	1.08654	0.228	0.112	3.90842e-06
XKR6	1.33649e-10	5.45715	0.035	0.001	3.94397e-06
PAIP2	1.35524e-10	0.83241	0.346	0.207	3.99933e-06
LAMTOR1	1.37729e-10	0.579698	0.474	0.306	4.06439e-06
AC002451.1	1.3916e-10	3.67297	0.035	0.001	4.10661e-06
ROMO1	1.41101e-10	0.540192	0.578	0.417	4.16389e-06
SSR4	1.41797e-10	0.824746	0.412	0.267	4.18443e-06
AC022784.1	1.42782e-10	3.66247	0.035	0.001	4.2135e-06
AC004130.2	1.47605e-10	7.42243	0.029	0	4.35581e-06
DPP6	1.47605e-10	7.2223	0.029	0	4.35581e-06
RPARP-AS1	1.47605e-10	7.28886	0.029	0	4.35581e-06
MIR100HG	1.47605e-10	7.4275	0.029	0	4.35581e-06
SERPINA3	1.47605e-10	7.7327	0.029	0	4.35581e-06
AC005562.1	1.47605e-10	7.68199	0.029	0	4.35581e-06
ANGPTL4	1.47605e-10	7.28417	0.029	0	4.35581e-06
WDFY3	1.47636e-10	1.78135	0.157	0.065	4.35673e-06
RPAP2	1.52751e-10	1.80184	0.083	0.02	4.50769e-06
TST	1.54087e-10	0.496324	0.652	0.467	4.54712e-06
DLD	1.57368e-10	0.946489	0.271	0.146	4.64393e-06
NCOA4	1.58012e-10	0.949879	0.308	0.178	4.66292e-06
RNF181	1.6232e-10	0.639483	0.48	0.322	4.79005e-06
HLA-DMA	1.69747e-10	2.45864	0.081	0.019	5.00923e-06
SPCS2	1.70616e-10	0.822042	0.325	0.187	5.03488e-06
DNAJC22	1.76578e-10	2.04648	0.093	0.026	5.2108e-06
SPAG1	1.81475e-10	2.68923	0.06	0.01	5.35533e-06
SNX9	1.83881e-10	1.24726	0.159	0.064	5.42634e-06
TSC1	1.8555e-10	1.9221	0.077	0.017	5.47558e-06
CLRN3	1.91212e-10	1.17251	0.176	0.075	5.64266e-06
DOCK1	1.93801e-10	1.86572	0.101	0.03	5.71906e-06
MRPL47	1.96014e-10	0.991682	0.215	0.102	5.78437e-06
ATP6V1E1	1.96163e-10	0.639552	0.464	0.306	5.78878e-06
HNRNPH2	2.00614e-10	1.2245	0.217	0.107	5.92013e-06
EDC4	2.0081e-10	4.67289	0.037	0.002	5.9259e-06
GDI2	2.05091e-10	0.784044	0.356	0.211	6.05225e-06
TBC1D1	2.15505e-10	1.2017	0.209	0.1	6.35956e-06
AC027288.3	2.16049e-10	2.1685	0.075	0.016	6.37561e-06
SNRPD1	2.18348e-10	1.01621	0.217	0.104	6.44345e-06
ITGAE	2.20482e-10	1.0303	0.188	0.082	6.50643e-06
POLR2I	2.2173e-10	0.644435	0.48	0.314	6.54325e-06
EPSTI1	2.22625e-10	2.046	0.099	0.029	6.56965e-06
MCRIP1	2.22828e-10	0.970392	0.219	0.105	6.57566e-06
ARHGAP21	2.23746e-10	2.39574	0.091	0.025	6.60274e-06
PRPF4B	2.24325e-10	1.3711	0.149	0.058	6.61984e-06
UBXN2A	2.24733e-10	2.30404	0.079	0.018	6.63186e-06
SNRPC	2.2751e-10	0.831285	0.234	0.115	6.71382e-06
COPB1	2.35158e-10	1.05019	0.23	0.114	6.93951e-06
USP48	2.35339e-10	2.1337	0.099	0.029	6.94487e-06
UBN1	2.37662e-10	2.14554	0.095	0.027	7.01342e-06
SBNO1	2.37828e-10	1.44885	0.133	0.048	7.0183e-06
PLEKHA3	2.40584e-10	1.09158	0.157	0.063	7.09963e-06
PPP2R5E	2.47163e-10	1.30117	0.149	0.058	7.29377e-06
UBE2D2	2.47199e-10	0.766303	0.277	0.149	7.29485e-06
GPN3	2.62023e-10	1.3106	0.17	0.072	7.7323e-06
MRPS36	2.62894e-10	0.502079	0.505	0.34	7.75801e-06
THUMPD1	2.68265e-10	1.41595	0.166	0.07	7.91649e-06
PSMB5	2.76065e-10	0.490569	0.422	0.261	8.14668e-06
PABPC1	2.81407e-10	0.523632	0.499	0.335	8.30431e-06
S100A16	2.82268e-10	0.966193	0.238	0.12	8.32972e-06
R3HDM2	2.84444e-10	1.07041	0.186	0.082	8.39396e-06
SNORC	3.01719e-10	2.81693	0.054	0.008	8.90373e-06
NHS	3.04285e-10	2.46775	0.093	0.026	8.97945e-06
ZNF587	3.04744e-10	2.97382	0.039	0.003	8.99301e-06
SECISBP2	3.07172e-10	1.54544	0.141	0.054	9.06463e-06
TPD52L1	3.13173e-10	1.91103	0.091	0.025	9.24174e-06
UHRF1BP1L	3.13183e-10	2.38711	0.114	0.038	9.24204e-06
ZNF410	3.39878e-10	5.58293	0.031	0.001	1.00298e-05
SYNCRIP	3.43949e-10	1.17964	0.222	0.109	1.01499e-05
HMOX2	3.44571e-10	0.964394	0.269	0.144	1.01683e-05
UBL5	3.45221e-10	0.399743	0.778	0.651	1.01875e-05
SLC25A25-AS1	3.45244e-10	5.19878	0.031	0.001	1.01881e-05
CCDC65	3.60623e-10	3.73048	0.043	0.004	1.0642e-05
ITSN1	3.62111e-10	2.26792	0.077	0.018	1.06859e-05
SCLY	3.70554e-10	2.98659	0.043	0.004	1.09351e-05
TFPI	3.71772e-10	1.41657	0.217	0.109	1.0971e-05
ZNF562	3.73229e-10	3.65772	0.046	0.005	1.1014e-05
FOCAD	3.75053e-10	3.19764	0.043	0.004	1.10678e-05
GSTP1	3.79007e-10	0.682548	0.675	0.539	1.11845e-05
NIPBL	3.88565e-10	1.73939	0.122	0.043	1.14665e-05
NFIB	3.89002e-10	0.915384	0.325	0.194	1.14794e-05
BPGM	3.89035e-10	1.40457	0.124	0.043	1.14804e-05
AC245297.3	3.92025e-10	2.91833	0.048	0.006	1.15687e-05
CAPRIN1	3.93469e-10	1.61353	0.18	0.082	1.16113e-05
WAC	3.98338e-10	1.15688	0.199	0.093	1.1755e-05
DTWD1	4.21369e-10	1.50842	0.077	0.018	1.24346e-05
GPATCH2L	4.23186e-10	2.65915	0.087	0.023	1.24882e-05
PDPK1	4.36514e-10	1.46993	0.164	0.07	1.28815e-05
ARHGAP18	4.40702e-10	1.6973	0.124	0.044	1.30051e-05
SEZ6L2	4.50828e-10	1.98623	0.046	0.005	1.33039e-05
GPATCH2	4.74335e-10	2.90407	0.06	0.011	1.39976e-05
CDC14B	4.80383e-10	1.77148	0.106	0.033	1.41761e-05
LZIC	4.82333e-10	1.3588	0.139	0.053	1.42336e-05
MTMR6	4.88857e-10	1.46919	0.128	0.046	1.44262e-05
GRB2	4.90259e-10	1.1097	0.232	0.118	1.44676e-05
RB1CC1	4.95823e-10	1.52374	0.157	0.065	1.46317e-05
APEX2	5.01889e-10	1.89003	0.068	0.014	1.48107e-05
NECTIN3	5.11156e-10	2.14188	0.068	0.014	1.50842e-05
PUM3	5.16673e-10	1.32858	0.137	0.052	1.5247e-05
NNT-AS1	5.17902e-10	2.07458	0.083	0.021	1.52833e-05
TMED8	5.25011e-10	1.82468	0.108	0.035	1.54931e-05
CCDC91	5.33061e-10	1.39662	0.101	0.031	1.57306e-05
NDUFA12	5.44069e-10	0.60982	0.364	0.22	1.60555e-05
NUTM2A-AS1	5.49317e-10	2.00992	0.075	0.017	1.62103e-05
RAB7A	5.49881e-10	0.723524	0.321	0.185	1.6227e-05
MED19	5.50529e-10	1.73187	0.095	0.028	1.62461e-05
COA7	5.56395e-10	2.18536	0.066	0.014	1.64192e-05
DPYSL2	5.57968e-10	1.32475	0.172	0.075	1.64656e-05
TAF10	5.65433e-10	0.708448	0.356	0.211	1.66859e-05
CTBS	5.65823e-10	1.58244	0.112	0.037	1.66974e-05
EPC1	5.9658e-10	1.94198	0.095	0.028	1.76051e-05
ACADL	5.96673e-10	1.70825	0.124	0.045	1.76078e-05
C7orf25	5.98551e-10	4.64044	0.033	0.001	1.76632e-05
TBL1XR1	6.05585e-10	1.49014	0.186	0.086	1.78708e-05
SLTM	6.08598e-10	1.32566	0.166	0.072	1.79597e-05
ENTPD7	6.14013e-10	4.02931	0.033	0.001	1.81195e-05
PLCB4	6.18502e-10	4.30052	0.033	0.001	1.8252e-05
FBXL14	6.23023e-10	4.40426	0.033	0.001	1.83854e-05
PNN	6.26848e-10	1.90727	0.095	0.028	1.84983e-05
HIST1H4H	6.27576e-10	4.01574	0.033	0.001	1.85198e-05
PGLS	6.36508e-10	0.678794	0.371	0.223	1.87833e-05
DAAM1	6.3716e-10	3.54761	0.056	0.009	1.88026e-05
IMPA2	6.58668e-10	0.521057	0.586	0.438	1.94373e-05
AFTPH	6.64541e-10	1.09729	0.209	0.101	1.96106e-05
FHIT	6.67424e-10	1.34911	0.228	0.117	1.96957e-05
SLC66A1	6.69728e-10	7.39155	0.027	0	1.97637e-05
AC245407.2	6.69728e-10	7.00688	0.027	0	1.97637e-05
EEF1AKNMT	6.69728e-10	6.9068	0.027	0	1.97637e-05
PACC1	6.69728e-10	7.35533	0.027	0	1.97637e-05
AC046134.2	6.69728e-10	7.22499	0.027	0	1.97637e-05
AL035530.2	6.69728e-10	6.58327	0.027	0	1.97637e-05
GARS-DT	6.69728e-10	7.27756	0.027	0	1.97637e-05
RESF1	6.69728e-10	7.52971	0.027	0	1.97637e-05
AC078864.1	6.69728e-10	7.12851	0.027	0	1.97637e-05
AC068724.3	6.69728e-10	7.24862	0.027	0	1.97637e-05
AC090517.5	6.69728e-10	7.11625	0.027	0	1.97637e-05
AC012146.1	6.69728e-10	7.05207	0.027	0	1.97637e-05
UTP3	6.99865e-10	2.00986	0.106	0.034	2.0653e-05
DAD1	7.01731e-10	0.614139	0.453	0.305	2.07081e-05
CDC5L	7.15518e-10	2.18164	0.101	0.032	2.11149e-05
DGKH	7.17207e-10	2.52226	0.064	0.013	2.11648e-05
ASB8	7.29251e-10	1.43716	0.149	0.06	2.15202e-05
ZBED3	7.30364e-10	1.38588	0.145	0.058	2.1553e-05
MRPS6	7.57261e-10	0.931574	0.209	0.1	2.23468e-05
UBE2G2	7.60141e-10	1.48259	0.145	0.058	2.24318e-05
MRPL44	7.6451e-10	1.08928	0.209	0.101	2.25607e-05
PCBP1-AS1	7.70809e-10	2.05141	0.058	0.01	2.27466e-05
BSPRY	7.73729e-10	1.75446	0.087	0.023	2.28328e-05
EIF3H	7.74272e-10	0.582735	0.431	0.275	2.28488e-05
PRKDC	7.7601e-10	1.39576	0.155	0.065	2.29001e-05
TCEAL3	7.86784e-10	1.55267	0.083	0.021	2.3218e-05
THAP12	7.94971e-10	1.98773	0.081	0.021	2.34596e-05
IMP3	7.99913e-10	0.836789	0.308	0.176	2.36054e-05
CDKAL1	8.02068e-10	2.71685	0.064	0.013	2.3669e-05
SUSD3	8.13922e-10	1.1749	0.161	0.068	2.40188e-05
NUTM2B-AS1	8.18957e-10	3.33875	0.054	0.009	2.41674e-05
CSNK1G3	8.26441e-10	2.27437	0.091	0.026	2.43883e-05
UBE2V2	8.37747e-10	1.15924	0.182	0.082	2.47219e-05
CXXC5	8.40128e-10	0.765802	0.28	0.152	2.47922e-05
PON2	8.45674e-10	1.84881	0.097	0.029	2.49558e-05
NUP50-DT	8.66584e-10	4.42678	0.035	0.002	2.55729e-05
METTL9	8.67333e-10	0.585747	0.493	0.337	2.5595e-05
RDH5	8.73969e-10	3.02822	0.054	0.009	2.57908e-05
VGLL4	8.8811e-10	1.71529	0.122	0.044	2.62081e-05
PACSIN2	9.05854e-10	1.24599	0.201	0.097	2.67318e-05
LAMB1	9.17535e-10	2.02691	0.11	0.037	2.70765e-05
MARCKS	9.1855e-10	3.75574	0.035	0.002	2.71064e-05
KCTD9	9.41595e-10	3.30209	0.052	0.008	2.77865e-05
INTU	9.44891e-10	2.18992	0.075	0.018	2.78837e-05
HOXA7	9.53178e-10	1.54097	0.12	0.043	2.81283e-05
L3MBTL4	9.57863e-10	1.9909	0.081	0.021	2.82665e-05
KIAA1191	9.64234e-10	0.668356	0.484	0.335	2.84546e-05
CCDC174	9.78405e-10	1.54791	0.089	0.025	2.88727e-05
CHKB	9.80254e-10	2.68829	0.054	0.009	2.89273e-05
SRP72	9.96949e-10	1.09078	0.168	0.072	2.942e-05
CCDC50	1.01464e-09	1.45457	0.168	0.074	2.9942e-05
TLK1	1.01918e-09	1.44059	0.128	0.048	3.00759e-05
NAPEPLD	1.02544e-09	1.4133	0.137	0.053	3.02606e-05
DCAF10	1.03403e-09	1.37688	0.124	0.045	3.05141e-05
CSNK2A1	1.03994e-09	1.29157	0.184	0.086	3.06887e-05
RPRD2	1.05982e-09	1.64546	0.128	0.048	3.12752e-05
SNRNP25	1.07651e-09	0.963153	0.197	0.091	3.17678e-05
AMT	1.07765e-09	1.34956	0.097	0.029	3.18014e-05
SNX3	1.08438e-09	0.528184	0.487	0.323	3.20001e-05
CASP8	1.09476e-09	2.28964	0.079	0.02	3.23065e-05
ARHGAP6	1.11175e-09	2.87105	0.052	0.008	3.28076e-05
PLEKHJ1	1.11733e-09	0.776324	0.273	0.149	3.29723e-05
CASTOR1	1.11934e-09	1.29667	0.126	0.046	3.30316e-05
ABCD3	1.12784e-09	1.06254	0.242	0.129	3.32827e-05
NEK11	1.15136e-09	4.08282	0.037	0.003	3.39767e-05
CRYM	1.16068e-09	0.673745	0.342	0.203	3.42517e-05
ODF3B	1.17021e-09	3.60426	0.037	0.003	3.45328e-05
AC087482.1	1.17704e-09	1.20045	0.18	0.082	3.47345e-05
GNPNAT1	1.18235e-09	2.25891	0.068	0.015	3.4891e-05
THRAP3	1.1852e-09	1.35308	0.17	0.075	3.49752e-05
PCBD1	1.20335e-09	0.392469	0.687	0.534	3.55109e-05
AC073896.2	1.2047e-09	1.38445	0.085	0.023	3.55507e-05
TENT2	1.22182e-09	2.74737	0.066	0.014	3.60559e-05
FAM13B	1.22926e-09	2.2464	0.062	0.012	3.62754e-05
DDX18	1.23323e-09	1.01447	0.207	0.102	3.63927e-05
NIFK	1.25682e-09	1.44066	0.114	0.039	3.70888e-05
UMAD1	1.2783e-09	1.89098	0.087	0.024	3.77227e-05
MRPS23	1.28359e-09	0.808622	0.306	0.178	3.78788e-05
MPC1	1.28759e-09	0.624955	0.427	0.274	3.79969e-05
AL139260.1	1.30517e-09	4.12864	0.039	0.004	3.85156e-05
HSPA5	1.3119e-09	1.08234	0.242	0.13	3.87142e-05
AC011043.1	1.31737e-09	4.03568	0.039	0.004	3.88755e-05
TMA16	1.34434e-09	2.3183	0.077	0.019	3.96716e-05
PHPT1	1.35514e-09	0.57149	0.592	0.447	3.99902e-05
CNTN4	1.35804e-09	2.95389	0.048	0.006	4.00758e-05
DTD1	1.36276e-09	1.30346	0.135	0.051	4.0215e-05
SVBP	1.37037e-09	1.90198	0.077	0.019	4.04396e-05
SCRN1	1.37577e-09	3.74371	0.039	0.004	4.0599e-05
CDC25B	1.37577e-09	3.28929	0.039	0.004	4.0599e-05
ZNF106	1.38797e-09	1.52507	0.182	0.086	4.0959e-05
AC015845.2	1.39507e-09	3.30824	0.039	0.004	4.11686e-05
DNAAF4	1.42542e-09	2.44313	0.06	0.011	4.20643e-05
ISCA1	1.44136e-09	0.841906	0.28	0.156	4.25347e-05
AC108488.1	1.44398e-09	3.77388	0.041	0.004	4.26119e-05
OSBPL11	1.47349e-09	2.02952	0.097	0.031	4.34826e-05
WASHC5	1.47382e-09	2.29702	0.077	0.019	4.34924e-05
GPHN	1.47748e-09	1.51328	0.164	0.072	4.36005e-05
AC004816.1	1.49638e-09	6.32847	0.029	0.001	4.41582e-05
TSHZ1	1.51923e-09	1.21003	0.118	0.042	4.48324e-05
ECHDC1	1.53343e-09	0.767422	0.35	0.217	4.52514e-05
REST	1.55726e-09	1.53603	0.12	0.043	4.59548e-05
TUBGCP2	1.56081e-09	1.09106	0.207	0.102	4.60594e-05
PAPPA	1.57016e-09	2.02537	0.081	0.021	4.63355e-05
TK2	1.57547e-09	1.2838	0.17	0.075	4.64922e-05
CNOT7	1.5885e-09	1.06095	0.186	0.086	4.68767e-05
CDH6	1.59596e-09	1.30473	0.188	0.089	4.70969e-05
DIS3	1.6059e-09	2.19757	0.091	0.027	4.73901e-05
C2	1.61141e-09	2.84186	0.058	0.011	4.75526e-05
YES1	1.63355e-09	1.1271	0.178	0.082	4.8206e-05
FAM126B	1.64889e-09	1.94271	0.104	0.034	4.86587e-05
CNN2	1.65157e-09	2.70203	0.046	0.006	4.8738e-05
IQGAP2	1.66235e-09	1.10316	0.228	0.119	4.9056e-05
ZC3H7A	1.67529e-09	1.72153	0.112	0.038	4.94378e-05
LSM8	1.6992e-09	1.06084	0.139	0.054	5.01435e-05
C9orf78	1.73094e-09	0.880863	0.282	0.159	5.108e-05
PKHD1	1.74018e-09	2.1384	0.118	0.043	5.13526e-05
SMAD1	1.74168e-09	2.10944	0.066	0.014	5.13971e-05
ARL6IP1	1.786e-09	1.0514	0.261	0.149	5.2705e-05
KRR1	1.7991e-09	1.41082	0.143	0.058	5.30916e-05
EPB41L1	1.82691e-09	1.43114	0.164	0.072	5.39121e-05
KIF13B	1.88773e-09	1.41048	0.137	0.054	5.57068e-05
CCNQ	1.92847e-09	1.89279	0.077	0.019	5.69091e-05
ACOT11	1.98186e-09	1.73209	0.095	0.029	5.84847e-05
MYO5B	2.026e-09	1.66476	0.108	0.036	5.97871e-05
AFG3L2	2.04156e-09	1.05481	0.248	0.136	6.02465e-05
RBPJ	2.06848e-09	1.39639	0.147	0.061	6.10409e-05
AKR1C1	2.10099e-09	1.44995	0.155	0.067	6.20004e-05
RNASEH1	2.13609e-09	1.77206	0.085	0.023	6.3036e-05
MAPRE1	2.16543e-09	1.54591	0.153	0.066	6.39018e-05
SAMD5	2.17467e-09	1.81134	0.128	0.05	6.41745e-05
GCNT2	2.19906e-09	1.96472	0.083	0.023	6.48943e-05
AC118549.1	2.21054e-09	2.0674	0.079	0.021	6.52331e-05
TOX3	2.22947e-09	2.84864	0.062	0.013	6.57918e-05
RIOX2	2.23417e-09	3.28277	0.054	0.009	6.59304e-05
C19orf53	2.25898e-09	0.480963	0.59	0.434	6.66625e-05
STIMATE	2.29808e-09	1.76913	0.07	0.016	6.78162e-05
TRIAP1	2.37989e-09	1.25338	0.104	0.033	7.02306e-05
PPP1R16A	2.46863e-09	0.560101	0.561	0.419	7.28494e-05
RNF8	2.50223e-09	2.14894	0.068	0.016	7.38408e-05
ACSL1	2.53863e-09	0.680582	0.377	0.242	7.4915e-05
HPS1	2.55578e-09	1.29762	0.149	0.063	7.54212e-05
FIBIN	2.58728e-09	5.32532	0.031	0.001	7.63505e-05
PPIB	2.60049e-09	0.7652	0.373	0.237	7.67404e-05
STOX2	2.60604e-09	5.07295	0.031	0.001	7.69043e-05
ECHS1	2.63096e-09	0.282225	0.876	0.775	7.76396e-05
UQCRQ	2.71628e-09	0.252369	0.853	0.749	8.01574e-05
LINC02432	2.72145e-09	4.29095	0.031	0.001	8.03099e-05
CAPN7	2.72323e-09	1.27558	0.101	0.033	8.03624e-05
DLGAP1	2.77099e-09	3.76243	0.031	0.001	8.17719e-05
LACTB2	2.80853e-09	0.661435	0.377	0.24	8.28798e-05
ZMAT3	2.82716e-09	1.62519	0.093	0.028	8.34294e-05
RUFY3	2.82962e-09	1.71074	0.106	0.036	8.3502e-05
AL359555.4	2.8316e-09	3.02634	0.031	0.001	8.35604e-05
WIPI1	2.88366e-09	0.992696	0.174	0.079	8.50967e-05
GTF2F1	2.89982e-09	1.49389	0.128	0.05	8.55736e-05
TNIK	2.94471e-09	2.19957	0.085	0.024	8.68985e-05
AC137056.1	2.96669e-09	1.69982	0.11	0.038	8.75469e-05
HOXC-AS3	2.97273e-09	2.26775	0.054	0.009	8.77252e-05
PPP4R2	3.01492e-09	1.45675	0.166	0.076	8.89703e-05
AC009107.2	3.04223e-09	7.72164	0.025	0	8.97761e-05
GNG12-AS1	3.04223e-09	7.44154	0.025	0	8.97762e-05
DIPK1A	3.04223e-09	6.8298	0.025	0	8.97762e-05
SLC66A3	3.04223e-09	6.66542	0.025	0	8.97762e-05
EPCAM-DT	3.04223e-09	6.83151	0.025	0	8.97762e-05
GXYLT2	3.04223e-09	7.07481	0.025	0	8.97762e-05
STBD1	3.04223e-09	6.93115	0.025	0	8.97762e-05
MYO10	3.04223e-09	7.28086	0.025	0	8.97762e-05
AL606970.1	3.04223e-09	6.75745	0.025	0	8.97762e-05
TRHDE-AS1	3.04223e-09	7.42905	0.025	0	8.97762e-05
GABPB1-IT1	3.04223e-09	7.49597	0.025	0	8.97762e-05
AC007344.1	3.04223e-09	7.87617	0.025	0	8.97762e-05
SHFL	3.04223e-09	7.05983	0.025	0	8.97762e-05
AC092329.4	3.04223e-09	7.09331	0.025	0	8.97762e-05
BX890604.2	3.04223e-09	7.88685	0.025	0	8.97762e-05
BCAS2	3.15873e-09	0.984182	0.176	0.08	9.32141e-05
TIMM17A	3.1699e-09	1.28301	0.157	0.069	9.35438e-05
APOC1	3.18475e-09	2.67665	0.06	0.012	9.39821e-05
KIF1BP	3.21174e-09	1.9928	0.091	0.028	9.47784e-05
MLYCD	3.21463e-09	1.43015	0.11	0.038	9.48638e-05
KIF5B	3.25675e-09	0.892288	0.172	0.077	9.61067e-05
C4orf19	3.26281e-09	2.62936	0.06	0.012	9.62854e-05
MRPL52	3.27357e-09	0.612531	0.453	0.31	9.66031e-05
YTHDC1	3.28674e-09	1.47501	0.112	0.039	9.69916e-05
ZMYND11	3.3077e-09	1.18513	0.166	0.075	9.76101e-05
GLOD4	3.32707e-09	0.883796	0.261	0.144	9.81819e-05
GATC	3.50653e-09	2.22793	0.101	0.034	0.000103478
UBAP2L	3.54392e-09	1.71012	0.104	0.035	0.000104581
HYDIN	3.60904e-09	4.94845	0.033	0.002	0.000106503
AP3S2	3.64339e-09	1.40009	0.093	0.028	0.000107516
IL17RB	3.7304e-09	1.55071	0.118	0.043	0.000110084
WIPF1	3.7839e-09	1.80524	0.118	0.044	0.000111663
DIXDC1	3.81201e-09	1.42733	0.168	0.077	0.000112492
EAPP	3.81498e-09	1.01179	0.172	0.077	0.00011258
CRYBG1	3.827e-09	1.6702	0.081	0.022	0.000112935
HAGHL	3.87509e-09	4.12765	0.033	0.001	0.000114354
KIF9	3.89366e-09	0.794519	0.23	0.117	0.000114902
ITGB1BP1	3.90315e-09	1.08287	0.141	0.057	0.000115182
GSTO1	3.92677e-09	0.546644	0.505	0.348	0.000115879
TARS	4.07582e-09	1.40134	0.135	0.054	0.000120277
BEX4	4.09024e-09	0.716937	0.29	0.165	0.000120703
COBL	4.22305e-09	1.86832	0.106	0.036	0.000124622
POLE4	4.228e-09	0.885012	0.236	0.124	0.000124768
ZCCHC9	4.29617e-09	1.7339	0.099	0.033	0.00012678
PICALM	4.33039e-09	0.924683	0.255	0.141	0.00012779
SORBS2	4.44442e-09	1.98436	0.124	0.048	0.000131155
SDK1	4.45729e-09	4.83832	0.046	0.006	0.000131535
SHOC2	4.4585e-09	1.25624	0.17	0.078	0.00013157
SNAPC5	4.50243e-09	1.28198	0.149	0.063	0.000132867
BUD23	4.56607e-09	1.46181	0.124	0.048	0.000134745
OLA1	4.69358e-09	0.787587	0.211	0.106	0.000138507
TMCC1	4.71691e-09	2.54427	0.058	0.011	0.000139196
WNK3	4.73692e-09	3.15159	0.046	0.006	0.000139787
EPRS	4.89813e-09	1.83622	0.122	0.047	0.000144544
STX2	4.95357e-09	2.25744	0.058	0.011	0.00014618
RABEP1	4.9838e-09	1.13923	0.133	0.053	0.000147072
NDUFA10	5.02612e-09	0.707565	0.381	0.242	0.000148321
MAP4K5	5.05889e-09	2.82281	0.056	0.011	0.000149288
PRR15L	5.11032e-09	1.7667	0.075	0.019	0.000150805
RALGAPA2	5.18477e-09	1.47286	0.097	0.031	0.000153003
AP1G1	5.21455e-09	1.24819	0.178	0.085	0.000153881
AGT	5.22852e-09	1.53216	0.135	0.055	0.000154294
GOLGA1	5.23673e-09	2.33821	0.046	0.006	0.000154536
N4BP2L1	5.3691e-09	3.92448	0.041	0.005	0.000158442
RPL39	5.38164e-09	0.235147	0.928	0.861	0.000158812
PRKAR2A	5.39197e-09	1.3345	0.155	0.068	0.000159117
PIK3AP1	5.44784e-09	2.06119	0.046	0.006	0.000160766
RSPH14	5.66438e-09	3.1301	0.041	0.005	0.000167156
AHCYL2	5.67059e-09	1.56304	0.099	0.033	0.000167339
UBE2E2	5.67519e-09	1.14597	0.182	0.087	0.000167475
BBOX1-AS1	5.68035e-09	3.47358	0.041	0.005	0.000167627
HNRNPR	5.81367e-09	1.06988	0.172	0.079	0.000171561
RARRES1	5.88214e-09	3.005	0.037	0.004	0.000173582
C5orf63	5.90007e-09	3.09941	0.037	0.004	0.000174111
ST3GAL1	5.9148e-09	1.1521	0.226	0.122	0.000174546
UFSP2	5.93294e-09	0.997937	0.172	0.079	0.000175081
ZNF544	6.08704e-09	1.60033	0.068	0.016	0.000179629
YME1L1	6.13439e-09	1.18933	0.195	0.098	0.000181026
ARPC5L	6.17945e-09	0.913293	0.188	0.09	0.000182356
ADH6	6.32399e-09	1.09192	0.232	0.127	0.000186621
NUDC	6.36277e-09	0.889355	0.275	0.158	0.000187765
NCOA2	6.38194e-09	1.63607	0.108	0.038	0.000188331
TEAD1	6.54944e-09	1.27119	0.172	0.08	0.000193274
UBTF	6.639e-09	1.39623	0.126	0.049	0.000195917
NUFIP2	6.72711e-09	1.29568	0.149	0.064	0.000198517
DUSP8	6.74293e-09	6.19196	0.027	0.001	0.000198984
ZNF33B	6.76579e-09	1.48982	0.124	0.048	0.000199659
PLCH1	6.82183e-09	6.0595	0.027	0.001	0.000201312
EDIL3	6.90162e-09	5.40045	0.027	0.001	0.000203667
DGCR9	6.90162e-09	5.23319	0.027	0.001	0.000203667
LAMTOR2	6.97368e-09	0.64895	0.451	0.308	0.000205793
ITPR2	7.00762e-09	1.65882	0.155	0.07	0.000206795
ZFP36L1	7.06301e-09	0.89314	0.251	0.139	0.00020843
SLC38A4	7.09136e-09	3.28784	0.027	0.001	0.000209266
CLIP1	7.35948e-09	1.7844	0.104	0.036	0.000217178
DDX10	7.41769e-09	1.00589	0.224	0.119	0.000218896
ARCN1	7.43694e-09	1.38094	0.176	0.085	0.000219464
ATG4A	7.44621e-09	1.47797	0.095	0.031	0.000219738
ARSG	7.48787e-09	2.29902	0.054	0.01	0.000220967
MRPL21	7.50562e-09	0.743652	0.257	0.141	0.000221491
TRIM23	7.5216e-09	2.24724	0.079	0.022	0.000221962
C9orf85	7.54185e-09	1.64018	0.081	0.023	0.00022256
RBFOX2	7.61904e-09	1.91337	0.087	0.026	0.000224838
ACTR2	7.63152e-09	1.05398	0.253	0.142	0.000225206
MTFR1	7.74133e-09	1.08134	0.193	0.095	0.000228447
NUP214	7.88026e-09	1.93012	0.083	0.024	0.000232546
YTHDF3	7.91218e-09	1.47136	0.155	0.07	0.000233488
OXR1	8.00959e-09	2.33777	0.07	0.018	0.000236363
LEO1	8.057e-09	1.91109	0.083	0.024	0.000237762
AK1	8.47918e-09	1.21218	0.089	0.027	0.000250221
VAV3	8.67048e-09	1.08283	0.172	0.08	0.000255866
MGAT4B	8.68441e-09	1.1229	0.188	0.092	0.000256277
LIMS1	8.7352e-09	1.41741	0.164	0.075	0.000257776
GUK1	9.37256e-09	0.346079	0.683	0.512	0.000276584
PSME3	9.43371e-09	1.53174	0.104	0.036	0.000278389
SINHCAF	9.56894e-09	2.51169	0.064	0.015	0.000282379
SLC47A2	9.83131e-09	1.12994	0.174	0.083	0.000290122
FAM222B	9.83376e-09	1.8916	0.075	0.02	0.000290194
DMXL1	1.00824e-08	1.14262	0.211	0.11	0.000297531
FCHO2	1.01148e-08	1.28497	0.108	0.038	0.000298489
PFN1	1.03491e-08	0.395138	0.64	0.493	0.000305403
FAM107B	1.04178e-08	0.81512	0.348	0.221	0.000307428
GOPC	1.05361e-08	2.06807	0.093	0.031	0.000310922
WASHC3	1.06142e-08	0.943065	0.176	0.082	0.000313224
PDZK1	1.07617e-08	0.477563	0.723	0.552	0.000317578
U2SURP	1.08173e-08	1.35519	0.141	0.06	0.000319219
EHD4	1.08287e-08	2.71735	0.05	0.009	0.000319556
NRBP1	1.10562e-08	1.32774	0.128	0.051	0.000326268
DIAPH2	1.11559e-08	2.58207	0.068	0.017	0.000329212
TMED6	1.11565e-08	1.84568	0.075	0.02	0.000329229
AC087190.1	1.11943e-08	5.48924	0.029	0.001	0.000330342
RRP15	1.13475e-08	1.63177	0.079	0.022	0.000334863
STK3	1.14268e-08	1.97974	0.087	0.027	0.000337205
BICD1	1.14372e-08	4.70366	0.029	0.001	0.000337511
PCAT1	1.15193e-08	4.65753	0.029	0.001	0.000339933
MAPKAP1	1.17173e-08	0.891864	0.238	0.131	0.000345777
NMB	1.17488e-08	1.34314	0.089	0.028	0.000346706
IQCK	1.18033e-08	1.19091	0.093	0.03	0.000348316
MBD5	1.19447e-08	1.77026	0.064	0.015	0.000352488
RBM20	1.19812e-08	3.70546	0.029	0.001	0.000353564
MAP4K4	1.20334e-08	2.21964	0.05	0.009	0.000355106
SECISBP2L	1.21884e-08	1.06077	0.161	0.074	0.000359679
Z93930.2	1.22844e-08	3.23391	0.029	0.001	0.000362513
ING3	1.24211e-08	2.69392	0.056	0.011	0.000366548
SUB1	1.25506e-08	0.44309	0.534	0.378	0.000370367
KANK1	1.26334e-08	2.24529	0.095	0.032	0.000372812
ABTB2	1.27114e-08	2.68258	0.048	0.008	0.000375112
ZBTB8OS	1.31315e-08	0.801598	0.19	0.093	0.000387511
EPCAM	1.32711e-08	0.97582	0.271	0.161	0.000391631
TBC1D16	1.33234e-08	2.27747	0.062	0.014	0.000393172
RPL14	1.37306e-08	0.217637	0.913	0.81	0.00040519
ACOT13	1.38001e-08	0.487475	0.48	0.333	0.00040724
POP5	1.38011e-08	0.827874	0.222	0.116	0.00040727
LINC01128	1.38413e-08	6.62464	0.023	0	0.000408457
MFSD14A	1.38413e-08	6.86467	0.023	0	0.000408457
INKA2	1.38413e-08	6.49921	0.023	0	0.000408457
WARS2-AS1	1.38413e-08	6.97979	0.023	0	0.000408457
LINC02245	1.38413e-08	6.94936	0.023	0	0.000408457
LRP1B	1.38413e-08	7.03215	0.023	0	0.000408457
SATB2-AS1	1.38413e-08	7.27783	0.023	0	0.000408457
AC006994.2	1.38413e-08	6.82064	0.023	0	0.000408457
SOWAHB	1.38413e-08	7.12891	0.023	0	0.000408457
HLA-DMB	1.38413e-08	7.07202	0.023	0	0.000408457
LINC00513	1.38413e-08	7.00944	0.023	0	0.000408457
VPS13B-DT	1.38413e-08	6.46075	0.023	0	0.000408457
LERFS	1.38413e-08	7.15211	0.023	0	0.000408457
TRIM34	1.38413e-08	6.66445	0.023	0	0.000408457
RELA-DT	1.38413e-08	7.06152	0.023	0	0.000408457
CCDC200	1.38413e-08	6.85541	0.023	0	0.000408457
DBNDD2	1.38413e-08	7.08795	0.023	0	0.000408457
MMAA	1.43861e-08	1.77003	0.087	0.027	0.000424535
DHX29	1.43977e-08	1.07066	0.205	0.106	0.000424875
MTERF4	1.45844e-08	0.917051	0.097	0.032	0.000430385
OSBPL10	1.46965e-08	1.5829	0.12	0.047	0.000433693
RAD21	1.48044e-08	1.04697	0.18	0.087	0.000436877
MAGI2	1.48204e-08	3.46466	0.046	0.007	0.000437351
[truncated: 7,406 more rows]

## Sheet: Injured PT
Gene	p_val	avg_log2FC	pct.1	pct.2	p_val_adj
EEF1G	4.44666e-149	6.15343	0.876	0.077	1.31221e-144
NME2	2.37566e-148	7.13207	0.868	0.047	7.01057e-144
SNHG29	1.21224e-146	11.8192	0.85	0	3.57732e-142
SPP1	8.19924e-146	4.02446	0.944	0.331	2.4196e-141
RNASEK	5.44016e-136	5.57648	0.838	0.067	1.60539e-131
RPL17	1.04856e-133	3.61789	0.904	0.45	3.0943e-129
ATP6V0C	2.74261e-132	7.63753	0.804	0.012	8.09343e-128
MICOS10	3.66463e-124	10.7143	0.768	0	1.08143e-119
RPS17	9.44483e-115	3.32921	0.858	0.296	2.78717e-110
TRAPPC5	1.28067e-102	5.9418	0.698	0.025	3.77926e-98
GABARAP	7.91702e-100	3.11523	0.803	0.269	2.33631e-95
MIF	1.41447e-99	2.40367	0.881	0.672	4.1741e-95
SNHG5	3.94139e-99	9.87158	0.665	0	1.16311e-94
MICOS13	1.083e-98	9.98268	0.663	0	3.19592e-94
GAS5	1.79337e-98	10.116	0.662	0	5.29223e-94
RPS4Y1	1.45566e-95	2.34912	0.86	0.182	4.29565e-91
FGB	4.09579e-95	4.93153	0.671	0.022	1.20867e-90
TOMM6	5.98574e-90	9.83362	0.623	0	1.76639e-85
PARD3	5.99538e-89	3.73783	0.764	0.177	1.76924e-84
PDE4D	2.94118e-88	4.07728	0.78	0.221	8.67942e-84
PLEKHA5	3.84229e-86	3.30647	0.809	0.271	1.13386e-81
APOE	2.13702e-82	2.19313	0.867	0.485	6.30634e-78
MRPS24	2.88224e-82	7.77991	0.59	0.005	8.50549e-78
PTH2R	3.72902e-82	4.94528	0.687	0.127	1.10043e-77
SEPTIN2	1.11373e-81	9.42066	0.583	0	3.28661e-77
NNMT	8.69238e-81	3.98909	0.648	0.057	2.56512e-76
PLAAT3	2.20064e-78	9.41942	0.567	0	6.4941e-74
GPC6	9.33718e-77	4.3227	0.673	0.127	2.7554e-72
SLC17A1	6.46613e-75	3.59379	0.658	0.112	1.90815e-70
AOPEP	2.03979e-74	9.84853	0.546	0	6.01942e-70
FHIT	1.15172e-73	3.71385	0.699	0.189	3.39871e-69
PLAAT4	1.44208e-72	9.40455	0.537	0	4.25556e-68
LRMDA	1.18081e-70	4.27979	0.628	0.109	3.48456e-66
TLE5	1.45982e-70	9.13729	0.526	0	4.30792e-66
CIAO2B	1.16376e-69	9.30311	0.521	0	3.43425e-65
SEPTIN7	1.75969e-69	9.23372	0.52	0	5.19284e-65
RPL36A	2.94183e-69	1.59077	0.856	0.692	8.68133e-65
NLGN1	1.03661e-66	5.5327	0.543	0.03	3.05904e-62
RACK1	1.12199e-65	1.41019	0.89	0.505	3.31098e-61
SNHG6	1.49548e-64	9.04998	0.493	0	4.41317e-60
RBIS	1.69845e-62	9.03828	0.481	0	5.01212e-58
ESRRG	3.203e-62	3.98426	0.585	0.102	9.45204e-58
PATJ	8.79185e-62	3.28858	0.627	0.139	2.59448e-57
WWC1	2.19541e-61	3.28474	0.64	0.159	6.47864e-57
MTRNR2L12	4.06385e-61	3.48304	0.578	0.077	1.19924e-56
BICC1	9.47663e-61	2.40621	0.876	0.547	2.79655e-56
PRXL2A	1.21484e-60	8.90627	0.47	0	3.58499e-56
LINC02802	8.28388e-60	8.95801	0.465	0	2.44457e-55
SERPINE2	2.28842e-59	3.33581	0.589	0.112	6.75314e-55
CALM1	3.92923e-59	1.28725	0.881	0.694	1.15952e-54
GPHN	5.8384e-59	4.37599	0.555	0.087	1.72291e-54
GAPDH	7.65448e-58	1.48379	0.888	0.848	2.25884e-53
PPFIBP1	2.47547e-57	1.93738	0.862	0.495	7.30511e-53
LINC00278	1.02875e-56	7.5568	0.454	0.005	3.03584e-52
GET3	1.5717e-56	8.8145	0.446	0	4.63809e-52
MAST4	3.50838e-56	3.87884	0.574	0.122	1.03532e-51
TTTY14	4.50959e-56	5.42067	0.467	0.015	1.33078e-51
SEPTIN11	4.79026e-56	8.82237	0.443	0	1.41361e-51
DLGAP1	1.11842e-55	4.43765	0.517	0.065	3.30046e-51
RPS2	1.83241e-55	1.19974	0.908	0.9	5.40744e-51
DANCR	4.38902e-55	8.84909	0.437	0	1.2952e-50
RHOBTB1	4.07016e-54	2.78568	0.651	0.219	1.2011e-49
FXYD2	3.16613e-53	1.31384	0.93	0.918	9.34324e-49
GSTP1	4.25811e-53	1.29824	0.888	0.866	1.25657e-48
DCDC2	6.35753e-53	2.20554	0.748	0.348	1.87611e-48
WWOX	8.55792e-53	3.96149	0.528	0.09	2.52544e-48
ATP5MC3	9.70752e-53	1.54066	0.808	0.42	2.86469e-48
ATP5F1D	1.23857e-52	1.40758	0.839	0.468	3.65501e-48
PSMA6	3.79531e-52	2.99365	0.498	0.05	1.12e-47
ATP5F1E	4.18178e-52	1.19876	0.881	0.512	1.23404e-47
SLC2A9	3.6816e-51	3.24876	0.539	0.1	1.08644e-46
SNHG32	1.06707e-50	8.77784	0.41	0	3.14892e-46
NDUFA13	1.08956e-50	1.25997	0.856	0.716	3.21529e-46
ATP5PF	4.11437e-50	1.43987	0.814	0.418	1.21415e-45
SLC17A3	6.45365e-50	2.69942	0.575	0.144	1.90447e-45
FTX	1.26271e-49	3.26554	0.557	0.124	3.72625e-45
RPS20	3.4208e-49	1.35942	0.861	0.672	1.00948e-44
ANTKMT	5.07554e-49	8.50659	0.399	0	1.49779e-44
GMDS-DT	5.85867e-49	5.38399	0.43	0.025	1.72889e-44
SLC4A4	1.31936e-48	2.60554	0.682	0.271	3.89343e-44
RHEX	1.51997e-48	2.94897	0.586	0.167	4.48545e-44
PTPRG	6.99937e-48	2.81149	0.61	0.192	2.06551e-43
NHS	7.83498e-48	3.35346	0.545	0.124	2.3121e-43
MAML2	1.27848e-47	2.78263	0.653	0.254	3.77278e-43
EIF4A1	2.89469e-47	1.45009	0.807	0.512	8.54223e-43
PKP4	3.4105e-47	2.4241	0.673	0.289	1.00644e-42
ATP5F1C	6.76751e-47	1.60234	0.736	0.346	1.99709e-42
LINC00472	9.4656e-47	3.81322	0.475	0.07	2.7933e-42
SDK1	1.47138e-46	4.48932	0.496	0.097	4.34205e-42
FARP1	6.30083e-46	1.87674	0.778	0.448	1.85938e-41
ATP5MG	7.79616e-46	1.24493	0.835	0.465	2.30065e-41
MBD5	8.84068e-46	3.5845	0.482	0.082	2.60888e-41
ZFAND3	1.15661e-45	3.02004	0.538	0.144	3.41316e-41
PLCB4	1.90669e-45	4.73349	0.42	0.03	5.62665e-41
SLC16A12	1.95902e-45	1.78919	0.716	0.316	5.78108e-41
ZBTB20	2.14997e-45	1.89973	0.884	0.664	6.34456e-41
ATP5F1A	4.73566e-45	1.64678	0.719	0.343	1.39749e-40
SNHG14	7.27951e-45	8.80285	0.372	0	2.14818e-40
ADGRG1	1.11701e-44	2.0697	0.563	0.149	3.29629e-40
NOX4	1.30546e-44	3.17226	0.556	0.147	3.85241e-40
LPP	2.29454e-44	1.79115	0.783	0.423	6.7712e-40
MAP4K3-DT	2.77293e-44	8.61861	0.368	0	8.1829e-40
BABAM2	6.44325e-44	3.44036	0.465	0.08	1.9014e-39
UQCR11	1.14393e-43	1.30154	0.801	0.43	3.37575e-39
UBE2V1	1.1541e-43	3.5436	0.432	0.047	3.40575e-39
BNC2	1.51976e-43	2.68887	0.604	0.211	4.48482e-39
ACY1	2.43433e-43	3.86794	0.423	0.045	7.1837e-39
RABGAP1L	5.87138e-43	4.06596	0.434	0.057	1.73264e-38
DANT2	1.04927e-42	5.43925	0.372	0.007	3.09639e-38
IDH2	1.42033e-42	2.71372	0.499	0.119	4.1914e-38
FTL	3.59852e-42	1.03395	0.949	0.955	1.06192e-37
DLG2	5.7112e-42	5.45768	0.389	0.027	1.68538e-37
ZSWIM6	9.06777e-42	4.41877	0.421	0.052	2.6759e-37
TOMM5	9.62265e-42	2.19723	0.534	0.149	2.83965e-37
RPL23	1.06325e-41	1.10437	0.883	0.853	3.13765e-37
PTPRM	1.63902e-41	2.97946	0.543	0.157	4.83674e-37
TINAG	2.37483e-41	2.67982	0.602	0.231	7.00813e-37
LGALS1	2.37973e-41	2.52136	0.574	0.187	7.02258e-37
ATP5MPL	3.88147e-41	1.22649	0.787	0.413	1.14542e-36
FAM107B	4.20145e-41	1.72703	0.715	0.376	1.23985e-36
TNFSF10	5.3651e-41	1.39421	0.819	0.495	1.58324e-36
ARHGAP6	8.84052e-41	3.68113	0.446	0.075	2.60884e-36
ATP5MD	1.58436e-40	1.19913	0.828	0.465	4.67544e-36
SSH2	1.82468e-40	3.12539	0.472	0.1	5.38464e-36
COA8	1.91027e-40	8.26775	0.342	0	5.63721e-36
GAREM1	4.10654e-40	3.90536	0.411	0.052	1.21184e-35
IMMP2L	5.63254e-40	2.70003	0.557	0.187	1.66216e-35
FGD4	7.87916e-40	2.85559	0.473	0.102	2.32514e-35
EXT1	9.54934e-40	3.72098	0.438	0.077	2.81801e-35
ATP5MC1	9.94132e-40	1.55191	0.701	0.331	2.93368e-35
SLC13A1	1.20395e-39	2.20995	0.594	0.211	3.55287e-35
EXOC4	3.98612e-39	3.01837	0.467	0.102	1.1763e-34
PRKN	5.78852e-39	4.66442	0.38	0.032	1.70819e-34
PLXDC2	6.11342e-39	2.43722	0.578	0.219	1.80407e-34
CDH6	8.48903e-39	1.25019	0.795	0.42	2.50511e-34
ARPC2	1.47638e-38	1.41029	0.697	0.366	4.3568e-34
SNHG16	1.64387e-38	8.28189	0.328	0	4.85107e-34
TMEM178B	1.75293e-38	3.30979	0.44	0.082	5.17289e-34
PTPRK	2.42772e-38	3.16531	0.496	0.139	7.16419e-34
ATP5PD	2.87108e-38	1.32147	0.732	0.356	8.47256e-34
MGLL	6.87971e-38	2.8973	0.396	0.05	2.0302e-33
CERT1	7.90478e-38	8.32454	0.323	0	2.3327e-33
L3MBTL4	8.72895e-38	3.57579	0.396	0.05	2.57591e-33
FAM174C	1.47703e-37	8.15936	0.321	0	4.35872e-33
KCNIP4	1.56278e-37	7.34033	0.331	0.007	4.61175e-33
PARD3B	1.73966e-37	3.02876	0.477	0.124	5.13373e-33
HSP90AA1	1.81885e-37	0.654504	0.929	0.843	5.36744e-33
AC079352.1	2.01772e-37	9.20316	0.32	0	5.9543e-33
MAGI1	2.17801e-37	3.16557	0.427	0.077	6.42731e-33
ATP5F1B	2.57833e-37	1.27882	0.746	0.386	7.60865e-33
GPX3	3.15471e-37	0.812949	0.881	0.749	9.30954e-33
FNDC3B	3.40246e-37	2.50761	0.564	0.216	1.00407e-32
SLC25A5	3.66884e-37	1.34853	0.759	0.565	1.08267e-32
SLC7A7	4.04932e-37	1.80435	0.556	0.177	1.19496e-32
CCN1	9.53748e-37	8.30011	0.315	0	2.81451e-32
GDF15	1.14254e-36	1.8709	0.576	0.204	3.37162e-32
LINC01578	1.29955e-36	8.1869	0.315	0	3.83498e-32
KANSL1L	1.45941e-36	2.59686	0.552	0.206	4.30671e-32
HSPA8	3.02558e-36	0.981833	0.829	0.6	8.92847e-32
ARL15	3.97861e-36	4.37432	0.354	0.027	1.17409e-31
ATP5PO	5.22055e-36	1.32715	0.713	0.346	1.54058e-31
BCAS3	5.74457e-36	3.42622	0.406	0.07	1.69522e-31
OXR1	6.30142e-36	2.3303	0.596	0.239	1.85955e-31
LRBA	7.14444e-36	2.82339	0.461	0.117	2.10832e-31
CARMIL1	7.42055e-36	3.15454	0.41	0.072	2.18981e-31
FMNL2	1.01434e-35	2.61426	0.459	0.107	2.99332e-31
UCHL1	1.04372e-35	3.4557	0.374	0.045	3.08002e-31
NRP1	1.18578e-35	2.12225	0.623	0.281	3.49924e-31
PSMA7	1.54504e-35	1.26787	0.761	0.522	4.55942e-31
SYNE2	1.7318e-35	1.34445	0.834	0.572	5.11053e-31
KCNJ15	2.19548e-35	1.50073	0.75	0.443	6.47886e-31
JPT1	3.68907e-35	2.11308	0.5	0.144	1.08864e-30
SBF2	7.15359e-35	2.87165	0.426	0.087	2.11103e-30
USP9Y	1.03182e-34	3.76072	0.35	0.027	3.04491e-30
LINC01697	1.28007e-34	8.08483	0.3	0	3.77749e-30
QPRT	1.57526e-34	1.88852	0.528	0.179	4.6486e-30
PCCA	1.85616e-34	2.54477	0.5	0.164	5.47753e-30
ATP5PB	2.87059e-34	1.82254	0.558	0.226	8.4711e-30
PLCL1	3.1053e-34	2.82434	0.5	0.164	9.16375e-30
ERC1	4.98376e-34	2.90418	0.44	0.109	1.47071e-29
GNG10	6.85822e-34	4.25195	0.318	0.015	2.02386e-29
RPS11	7.99196e-34	0.882067	0.893	0.893	2.35843e-29
LINC01320	8.96077e-34	1.63655	0.645	0.276	2.64432e-29
RAB13	1.35458e-33	1.34862	0.725	0.46	3.99736e-29
COX5A	1.4562e-33	1.31249	0.719	0.453	4.29724e-29
ELOB	1.64423e-33	0.959457	0.84	0.475	4.85212e-29
MAGI2	1.92765e-33	4.61712	0.352	0.042	5.68849e-29
FAF1	2.78357e-33	3.15321	0.406	0.085	8.21433e-29
MRPL38	2.81182e-33	4.00611	0.332	0.025	8.2977e-29
RPL7	3.22085e-33	0.511732	0.898	0.868	9.50474e-29
CTSD	4.02511e-33	1.0584	0.8	0.637	1.18781e-28
NAT8	4.99676e-33	1.29071	0.759	0.52	1.47454e-28
LRP2	5.42019e-33	1.39037	0.891	0.714	1.5995e-28
CALML4	6.37495e-33	4.64726	0.315	0.017	1.88125e-28
FLRT3	6.74045e-33	1.52411	0.554	0.206	1.98911e-28
SARNP	7.03759e-33	2.83228	0.376	0.057	2.07679e-28
UBA52	7.21206e-33	0.702821	0.894	0.891	2.12828e-28
RUFY3	7.66866e-33	2.64058	0.446	0.112	2.26302e-28
LINC01781	8.3516e-33	5.46009	0.309	0.015	2.46456e-28
PTK2	1.0388e-32	2.35752	0.494	0.167	3.06549e-28
TRPM3	1.16496e-32	3.13517	0.432	0.109	3.43781e-28
ACAA2	1.20145e-32	1.50285	0.62	0.306	3.54547e-28
RBM47	1.21456e-32	1.64616	0.655	0.328	3.58417e-28
SMIM24	1.44335e-32	1.40257	0.683	0.321	4.25932e-28
PALM2-AKAP2	2.07724e-32	8.33116	0.283	0	6.12993e-28
ANKHD1	2.33214e-32	3.5837	0.341	0.035	6.88214e-28
ERBIN	2.66884e-32	2.61239	0.449	0.127	7.87576e-28
DDX39B	2.8862e-32	2.38057	0.399	0.072	8.51719e-28
FHOD3	4.69066e-32	2.53716	0.471	0.147	1.38421e-27
RPL6	5.78638e-32	0.646089	0.91	0.903	1.70756e-27
CUX1	7.47107e-32	1.94182	0.589	0.259	2.20471e-27
RASAL2	7.96189e-32	3.33477	0.339	0.035	2.34955e-27
MAPK10	9.33092e-32	2.91312	0.453	0.129	2.75355e-27
RPL28	9.51791e-32	0.633602	0.915	0.948	2.80873e-27
MTLN	1.21725e-31	7.82548	0.278	0	3.59211e-27
SUCLG1	1.47672e-31	1.14795	0.708	0.42	4.3578e-27
RAB5IF	2.82244e-31	2.28628	0.434	0.117	8.32901e-27
POLD4	2.88385e-31	1.88138	0.444	0.119	8.51025e-27
FTH1	2.99206e-31	0.656926	0.948	0.97	8.82958e-27
HAVCR2	3.4269e-31	2.77762	0.381	0.075	1.01128e-26
SIK3	3.58464e-31	3.39021	0.376	0.07	1.05783e-26
LIME1	3.92483e-31	8.06796	0.274	0	1.15822e-26
SLC25A6	5.9728e-31	0.893757	0.849	0.726	1.76257e-26
S100A2	6.67696e-31	1.74746	0.445	0.129	1.97037e-26
AGBL4	6.76134e-31	4.3909	0.328	0.037	1.99527e-26
MFSD4B	7.49856e-31	3.13539	0.358	0.055	2.21283e-26
PLPP1	9.03363e-31	3.52192	0.332	0.037	2.66582e-26
RPS8	9.80875e-31	0.647288	0.916	0.93	2.89456e-26
KANK1	1.03963e-30	2.61866	0.463	0.147	3.06795e-26
BCL2	1.11217e-30	2.27286	0.533	0.211	3.28201e-26
SRPK2	1.35841e-30	2.52522	0.397	0.085	4.00868e-26
HSP90AB1	1.43259e-30	0.849877	0.874	0.751	4.22756e-26
LGALS3	1.54503e-30	1.95949	0.492	0.174	4.55938e-26
JAK1	1.63377e-30	1.091	0.754	0.443	4.82126e-26
NDUFA7	1.93152e-30	1.82942	0.518	0.197	5.69992e-26
MTG1	2.44873e-30	3.0955	0.328	0.035	7.22621e-26
NEDD4L	2.79912e-30	2.08509	0.561	0.249	8.26021e-26
RBPMS	4.24981e-30	1.51398	0.763	0.56	1.25412e-25
DGKH	4.26316e-30	2.56865	0.435	0.124	1.25806e-25
PKHD1	4.69012e-30	2.34744	0.676	0.403	1.38405e-25
C3	4.74487e-30	3.97692	0.308	0.025	1.40021e-25
GDA	5.07943e-30	3.57585	0.377	0.077	1.49894e-25
AMACR	5.8177e-30	3.22429	0.329	0.04	1.7168e-25
SMYD3	8.45764e-30	3.32685	0.353	0.06	2.49585e-25
BSCL2	1.09914e-29	4.63011	0.284	0.012	3.24356e-25
COPS9	2.81761e-29	1.16441	0.682	0.361	8.31478e-25
GLIS3	2.99841e-29	2.41605	0.529	0.229	8.84831e-25
PTPRD	3.01022e-29	2.20938	0.565	0.264	8.88315e-25
NSMCE2	3.22417e-29	2.91553	0.369	0.072	9.51452e-25
TCF12	3.80457e-29	2.47261	0.441	0.137	1.12273e-24
AGAP1	3.86023e-29	2.58294	0.438	0.129	1.13915e-24
RPL12	3.99015e-29	0.647323	0.908	0.945	1.17749e-24
SLC25A3	4.92653e-29	0.882811	0.836	0.724	1.45382e-24
MYO1E	5.04659e-29	3.23909	0.35	0.06	1.48925e-24
TUBB3	5.29647e-29	8.18274	0.257	0	1.56299e-24
BTBD9	5.73555e-29	3.53671	0.321	0.04	1.69256e-24
UQCRH	6.21691e-29	0.820564	0.852	0.789	1.83461e-24
CLTRN	1.09872e-28	1.29644	0.579	0.236	3.24233e-24
IGF1R	1.17486e-28	1.76679	0.598	0.296	3.467e-24
TRPS1	1.30425e-28	2.77627	0.381	0.08	3.84884e-24
IL18	1.59649e-28	2.14408	0.425	0.119	4.71125e-24
SETBP1	1.69123e-28	2.8069	0.408	0.114	4.99082e-24
ABCA1	1.80282e-28	3.22053	0.335	0.047	5.32011e-24
PPP2R3A	1.95823e-28	2.08865	0.519	0.209	5.77873e-24
SLC47A2	1.96204e-28	1.69065	0.443	0.129	5.78999e-24
PLIN2	2.02056e-28	1.49653	0.62	0.321	5.96266e-24
DBI	2.54132e-28	1.00441	0.808	0.649	7.49943e-24
SNX6	2.60194e-28	1.4032	0.588	0.276	7.67831e-24
CDKAL1	2.67493e-28	3.40294	0.333	0.055	7.89373e-24
PLEKHA7	3.13244e-28	3.04228	0.371	0.082	9.24382e-24
TBC1D5	3.39336e-28	2.22349	0.459	0.154	1.00138e-23
RBM4	3.83681e-28	2.44051	0.355	0.062	1.13224e-23
YWHAB	4.35258e-28	1.01552	0.763	0.582	1.28445e-23
PTH1R	4.77269e-28	0.862962	0.744	0.418	1.40842e-23
RO60	6.79041e-28	7.71334	0.248	0	2.00385e-23
SEPTIN9	6.79041e-28	7.78627	0.248	0	2.00385e-23
SSR4	7.32445e-28	0.933147	0.796	0.632	2.16145e-23
C17orf49	8.36846e-28	3.49964	0.277	0.017	2.46953e-23
SAMD4A	9.85007e-28	3.29654	0.389	0.104	2.90676e-23
ADK	1.00734e-27	2.69946	0.352	0.067	2.97265e-23
CD24	1.36128e-27	0.663184	0.848	0.483	4.01715e-23
ARPC3	1.44605e-27	1.04951	0.745	0.532	4.26729e-23
TTC28	1.53219e-27	2.18762	0.5	0.204	4.52149e-23
OIP5-AS1	1.57831e-27	7.7384	0.245	0	4.65761e-23
IFI30	1.79065e-27	4.77872	0.266	0.012	5.28421e-23
GMDS	2.01506e-27	1.93173	0.468	0.164	5.94644e-23
ERBB4	2.69981e-27	4.26272	0.282	0.022	7.96713e-23
CCN2	2.76417e-27	9.12862	0.243	0	8.15706e-23
ATP5MF	2.88665e-27	0.974375	0.75	0.418	8.5185e-23
FAM110B	3.80411e-27	3.83868	0.297	0.032	1.12259e-22
SPATS2L	4.72952e-27	1.14059	0.76	0.515	1.39568e-22
CDK14	4.74486e-27	2.77369	0.392	0.112	1.40021e-22
SNX29	4.84016e-27	2.30164	0.468	0.172	1.42833e-22
C9orf16	5.53675e-27	1.37992	0.618	0.346	1.63389e-22
ARID5B	5.68257e-27	1.2323	0.658	0.336	1.67693e-22
ATP1B1	6.23372e-27	0.91138	0.899	0.828	1.83957e-22
SH3RF1	6.68682e-27	3.13351	0.34	0.065	1.97328e-22
TNIK	6.91443e-27	2.34767	0.456	0.162	2.04045e-22
TMEM35B	7.14823e-27	6.03844	0.245	0.002	2.10944e-22
LARGE1	7.2347e-27	5.21407	0.261	0.012	2.13496e-22
ARPC1B	7.30524e-27	1.62831	0.509	0.214	2.15578e-22
DECR1	7.6571e-27	1.45616	0.56	0.269	2.25961e-22
PPP1R14B	8.50157e-27	1.14301	0.698	0.463	2.50881e-22
ASTN2	9.47078e-27	4.57777	0.278	0.025	2.79483e-22
HSDL2	9.81665e-27	1.92572	0.461	0.164	2.89689e-22
MTRNR2L1	1.07329e-26	4.86212	0.253	0.007	3.16729e-22
AL050309.1	1.11456e-26	8.38168	0.239	0	3.28907e-22
MICU1	1.33074e-26	2.22099	0.424	0.134	3.92701e-22
SRGAP1	1.39002e-26	2.60917	0.364	0.082	4.10195e-22
AKAP13	1.46129e-26	1.67567	0.528	0.226	4.31227e-22
PUM3	1.76992e-26	2.52688	0.359	0.077	5.22302e-22
AL078604.4	1.94165e-26	9.00443	0.237	0	5.72982e-22
TMSB10	2.30465e-26	0.621847	0.933	0.943	6.80101e-22
DOCK8	2.3446e-26	3.46437	0.308	0.045	6.91891e-22
CIAO2A	2.56129e-26	7.60373	0.236	0	7.55838e-22
AFF1	2.68679e-26	1.74664	0.52	0.216	7.92872e-22
RPL29	3.41987e-26	0.596863	0.909	0.925	1.0092e-21
LINC02027	3.66379e-26	5.12335	0.244	0.005	1.08119e-21
PRICKLE2	3.74366e-26	3.63292	0.315	0.052	1.10476e-21
UMOD	4.03476e-26	0.46587	0.291	0.03	1.19066e-21
LEPROT	4.19579e-26	1.06571	0.728	0.502	1.23818e-21
SH3D19	4.87043e-26	2.20623	0.386	0.102	1.43726e-21
CNTN4	5.36531e-26	4.12322	0.294	0.04	1.5833e-21
TLN1	5.90745e-26	1.49267	0.547	0.254	1.74329e-21
FOXP1	7.50749e-26	1.89986	0.485	0.192	2.21546e-21
LINC01515	8.20426e-26	6.54312	0.237	0.002	2.42108e-21
MITF	8.67468e-26	2.01209	0.427	0.134	2.5599e-21
JMJD1C	9.02702e-26	1.68184	0.557	0.261	2.66387e-21
ECI2	9.82811e-26	1.53815	0.515	0.226	2.90028e-21
ATP5IF1	1.01806e-25	0.781908	0.829	0.478	3.0043e-21
DIAPH2	1.05024e-25	2.74642	0.346	0.077	3.09926e-21
CACNA2D1	1.05999e-25	3.52308	0.311	0.052	3.12802e-21
FAAP20	1.35856e-25	1.46521	0.528	0.234	4.00912e-21
EEF1B2	1.44964e-25	0.752939	0.852	0.731	4.27788e-21
SSR3	1.73002e-25	1.2934	0.603	0.321	5.1053e-21
AC005208.1	1.76169e-25	8.15543	0.229	0	5.19874e-21
SOX6	1.77296e-25	2.09115	0.513	0.236	5.23202e-21
LRRC75A	2.10951e-25	3.17241	0.317	0.06	6.22517e-21
PTPRJ	2.1707e-25	2.53572	0.371	0.104	6.40572e-21
ITGB1	2.65493e-25	1.14357	0.739	0.505	7.83469e-21
HSPD1	3.16688e-25	0.738316	0.78	0.547	9.34547e-21
GNGT1	3.24314e-25	4.90585	0.237	0.005	9.57052e-21
EPB41L4A	3.28852e-25	2.56276	0.378	0.104	9.70443e-21
COX7B	3.40612e-25	0.938856	0.8	0.714	1.00515e-20
CUBN	3.94139e-25	1.21619	0.653	0.316	1.1631e-20
ANKRD17	4.31386e-25	1.76676	0.457	0.162	1.27302e-20
C4orf19	5.05909e-25	3.50575	0.271	0.025	1.49294e-20
UNC5D	5.07809e-25	3.7053	0.305	0.052	1.49854e-20
WDFY3	5.87891e-25	2.25475	0.483	0.206	1.73486e-20
MTDH	6.3932e-25	1.14831	0.6	0.299	1.88663e-20
AC083837.1	6.90681e-25	8.97401	0.224	0	2.0382e-20
ABLIM1	7.45911e-25	1.59672	0.591	0.313	2.20118e-20
PCAT1	7.74607e-25	4.244	0.262	0.022	2.28587e-20
STAU2	8.01842e-25	2.16042	0.377	0.1	2.36624e-20
KIF13B	8.99948e-25	2.25151	0.369	0.092	2.65575e-20
SEPTIN10	9.06706e-25	7.61636	0.223	0	2.67569e-20
OSBPL8	1.13137e-24	1.64517	0.502	0.221	3.33868e-20
COX4I1	1.14711e-24	0.662014	0.87	0.841	3.38511e-20
RPL13A	1.50769e-24	0.348545	0.902	0.92	4.44921e-20
NDUFB2	1.75647e-24	0.727609	0.859	0.779	5.18334e-20
RTN4	1.79903e-24	0.793544	0.82	0.614	5.30895e-20
AL589669.1	2.03783e-24	4.24251	0.267	0.03	6.01364e-20
PRAP1	2.14638e-24	1.50862	0.492	0.199	6.33398e-20
UBE2E2	2.21764e-24	2.08698	0.492	0.231	6.54427e-20
NGRN	2.22191e-24	3.26064	0.274	0.032	6.55687e-20
C18orf32	2.55455e-24	1.56181	0.464	0.189	7.53848e-20
TRABD2B	2.58807e-24	2.62197	0.404	0.137	7.63738e-20
IGFBP7	2.69051e-24	0.33219	0.965	0.923	7.93971e-20
UTY	2.84973e-24	4.13245	0.253	0.02	8.40956e-20
AC008554.1	2.98485e-24	7.08232	0.223	0.002	8.80831e-20
RPL10A	3.4146e-24	0.611263	0.885	0.861	1.00765e-19
PTPN1	3.41622e-24	2.18377	0.442	0.164	1.00813e-19
DMAC1	3.61252e-24	1.77334	0.439	0.162	1.06605e-19
VIM	3.67927e-24	0.904639	0.89	0.853	1.08575e-19
FBXL17	3.83915e-24	3.27739	0.301	0.052	1.13293e-19
ITGA2	4.61849e-24	2.43452	0.326	0.07	1.36292e-19
PSMA2	5.33114e-24	1.24499	0.577	0.294	1.57322e-19
LDHA	5.92774e-24	1.13264	0.669	0.418	1.74928e-19
PPP1R9A	7.38233e-24	2.13183	0.435	0.162	2.17852e-19
EIF4G3	7.55445e-24	2.25398	0.396	0.132	2.22932e-19
UQCR10	7.7073e-24	0.892703	0.809	0.679	2.27442e-19
NAALADL2	8.34827e-24	4.32844	0.245	0.017	2.46357e-19
AP2S1	8.3987e-24	1.21148	0.653	0.43	2.47846e-19
NDUFB8	9.46804e-24	0.963547	0.704	0.388	2.79402e-19
MRTFB	1.03279e-23	7.92993	0.214	0	3.04777e-19
ARL6IP5	1.11501e-23	1.23404	0.586	0.326	3.29038e-19
INVS	1.35775e-23	4.43644	0.247	0.02	4.00673e-19
RPL15	1.4999e-23	0.514553	0.89	0.92	4.4262e-19
Z93403.1	1.7663e-23	8.44242	0.212	0	5.21235e-19
ACTG1	1.82173e-23	0.647326	0.899	0.923	5.37594e-19
PPIB	1.85701e-23	0.834189	0.787	0.58	5.48005e-19
COX6A1	1.89438e-23	0.771048	0.827	0.714	5.59033e-19
KIF1B	1.92383e-23	2.09667	0.386	0.122	5.67722e-19
PLCG2	1.93121e-23	2.50027	0.306	0.055	5.69899e-19
SLC66A2	2.30863e-23	7.47126	0.211	0	6.81276e-19
MAP4K3	2.91651e-23	2.37178	0.362	0.104	8.60661e-19
LINC01060	3.17677e-23	6.09235	0.219	0.005	9.37465e-19
GRIP1	3.45631e-23	4.99659	0.225	0.007	1.01996e-18
DENND1A	3.59162e-23	3.01123	0.309	0.065	1.05989e-18
TRIO	3.66665e-23	2.12267	0.436	0.167	1.08203e-18
RABGEF1	3.71269e-23	3.7497	0.245	0.02	1.09561e-18
MLEC	4.07296e-23	1.24188	0.55	0.271	1.20193e-18
DNAJC1	4.13722e-23	1.79347	0.453	0.187	1.22089e-18
TXNDC17	4.34716e-23	1.02081	0.673	0.43	1.28285e-18
PRKCA	4.38795e-23	2.21966	0.384	0.127	1.29489e-18
UQCRB	4.42942e-23	0.665342	0.864	0.806	1.30712e-18
RAC1	4.57236e-23	0.778792	0.811	0.689	1.3493e-18
S100A10	5.01466e-23	0.680424	0.865	0.828	1.47983e-18
GALNT14	5.23614e-23	1.73336	0.495	0.221	1.54519e-18
MIOX	6.16637e-23	0.724084	0.684	0.415	1.81969e-18
SELENOW	6.18873e-23	1.16933	0.594	0.291	1.82629e-18
PRDX2	6.44975e-23	0.827074	0.803	0.662	1.90332e-18
LIMCH1	6.64127e-23	2.27841	0.321	0.07	1.95984e-18
PRKD1	7.03574e-23	3.00157	0.316	0.07	2.07625e-18
HEBP2	7.18384e-23	1.3474	0.544	0.286	2.11995e-18
DLG1	7.28781e-23	1.82497	0.451	0.184	2.15063e-18
SUMF1	7.85536e-23	2.44116	0.357	0.107	2.31812e-18
WDR72	7.88957e-23	2.1196	0.531	0.269	2.32821e-18
ATP6V0B	8.4856e-23	1.05401	0.74	0.572	2.5041e-18
ZNF804B	8.75915e-23	8.93459	0.206	0	2.58482e-18
RAD50	1.02073e-22	2.00538	0.356	0.092	3.01218e-18
LPCAT3	1.10681e-22	2.04036	0.355	0.095	3.2662e-18
ZNRD2	1.1424e-22	7.38313	0.205	0	3.37121e-18
ENOSF1	1.15976e-22	1.38219	0.513	0.244	3.42245e-18
TKT	1.21501e-22	1.30792	0.567	0.311	3.5855e-18
FNBP1L	1.36255e-22	1.6465	0.479	0.216	4.02089e-18
NCOA2	1.48902e-22	2.49735	0.343	0.09	4.39411e-18
RHOC	1.55427e-22	1.02258	0.706	0.485	4.58666e-18
NKAIN4	1.82588e-22	1.60055	0.418	0.152	5.38817e-18
MIR3936HG	1.94116e-22	7.68822	0.204	0	5.72836e-18
ATP5MC2	2.00476e-22	0.67671	0.833	0.478	5.91606e-18
COX7C	2.00992e-22	0.560946	0.892	0.913	5.93126e-18
IQCJ-SCHIP1	2.15683e-22	5.71393	0.22	0.01	6.3648e-18
MPC2	2.18231e-22	0.946393	0.749	0.555	6.43999e-18
PCSK5	2.24639e-22	3.78837	0.258	0.032	6.62911e-18
CFB	2.38707e-22	2.53155	0.288	0.047	7.04423e-18
ANXA2	2.40214e-22	0.736139	0.81	0.597	7.08872e-18
DIRC3	2.52902e-22	8.06569	0.203	0	7.46314e-18
UBE2H	2.53355e-22	1.59892	0.5	0.246	7.4765e-18
HSD11B2	2.68754e-22	2.60917	0.284	0.045	7.93092e-18
RHCG	2.76606e-22	3.86121	0.227	0.012	8.16264e-18
SELENOH	2.84354e-22	1.15054	0.599	0.321	8.39129e-18
LDHB	2.88225e-22	0.644372	0.865	0.826	8.50552e-18
GNAQ	3.25607e-22	1.67334	0.463	0.184	9.60865e-18
CZIB	3.29374e-22	7.38152	0.202	0	9.71981e-18
BBS9	3.42882e-22	3.6063	0.26	0.035	1.01185e-17
CCDC91	3.55323e-22	2.78264	0.312	0.075	1.04856e-17
C11orf49	4.0424e-22	2.47176	0.346	0.102	1.19291e-17
RPS14	4.09496e-22	0.462344	0.909	0.955	1.20842e-17
SHTN1	4.17681e-22	1.88087	0.372	0.114	1.23258e-17
EIF1AY	4.41125e-22	3.39493	0.246	0.025	1.30176e-17
SPIDR	4.77381e-22	2.98427	0.289	0.055	1.40875e-17
STK3	5.3839e-22	2.87098	0.311	0.075	1.58879e-17
CCDC148	5.55942e-22	3.59683	0.265	0.04	1.64058e-17
ADAMTS9	6.04395e-22	2.07315	0.384	0.122	1.78357e-17
IGBP1	6.21969e-22	1.49541	0.464	0.206	1.83543e-17
TENM4	7.34073e-22	4.01968	0.225	0.015	2.16625e-17
RPS18	8.22946e-22	0.478371	0.923	0.968	2.42851e-17
SOD2	8.46697e-22	0.991098	0.76	0.53	2.4986e-17
BRAF	9.18256e-22	2.42567	0.343	0.097	2.70977e-17
HNF4G	1.03103e-21	3.18353	0.257	0.032	3.04257e-17
TAX1BP1	1.07393e-21	1.13061	0.631	0.373	3.16917e-17
ULK4	1.17911e-21	3.78561	0.241	0.025	3.47956e-17
VCAN	1.22629e-21	1.78321	0.351	0.092	3.61879e-17
LINC01278	1.22763e-21	7.76623	0.197	0	3.62273e-17
DENND10	1.22763e-21	7.31021	0.197	0	3.62274e-17
DYNLL1	1.25789e-21	0.691616	0.841	0.754	3.71205e-17
H3F3A	1.46335e-21	0.641628	0.87	0.853	4.31836e-17
WDPCP	1.4872e-21	4.07409	0.239	0.025	4.38873e-17
PAM16	1.8127e-21	3.9166	0.223	0.015	5.34927e-17
EHBP1	1.86562e-21	2.22312	0.379	0.132	5.50544e-17
GRAMD2B	1.88489e-21	3.26049	0.265	0.042	5.5623e-17
ZNF749	1.90511e-21	5.29062	0.207	0.007	5.62198e-17
NKAIN3	2.07276e-21	7.948	0.195	0	6.11672e-17
AC131944.1	2.07276e-21	8.11459	0.195	0	6.11673e-17
UGT2B7	2.18543e-21	0.560729	0.87	0.694	6.4492e-17
NDUFAF8	2.30905e-21	1.32496	0.495	0.226	6.81401e-17
BBX	2.42625e-21	1.3548	0.507	0.236	7.15987e-17
PPA1	2.49493e-21	0.986519	0.666	0.396	7.36253e-17
PSMD9	2.6626e-21	1.53999	0.434	0.177	7.85734e-17
PRORP	2.69192e-21	7.51585	0.194	0	7.94386e-17
LTF	2.72043e-21	2.45557	0.221	0.012	8.02799e-17
WBP1	2.89836e-21	3.87831	0.222	0.015	8.55307e-17
ARIH1	2.93194e-21	2.16756	0.376	0.129	8.65215e-17
CKS2	2.96274e-21	2.33563	0.306	0.072	8.74305e-17
SNU13	3.11396e-21	1.08596	0.598	0.313	9.1893e-17
FARS2	3.18209e-21	2.80978	0.283	0.052	9.39036e-17
SLC25A13	3.19957e-21	1.83043	0.379	0.127	9.44194e-17
STAG1	3.79042e-21	2.09841	0.395	0.149	1.11855e-16
DIP2C	3.85472e-21	2.20081	0.364	0.117	1.13753e-16
OSBPL10	4.07682e-21	1.94892	0.423	0.169	1.20307e-16
LINC01473	4.30517e-21	4.02108	0.224	0.017	1.27046e-16
TASOR2	4.53558e-21	7.54958	0.192	0	1.33845e-16
ZCCHC7	4.67487e-21	2.40331	0.332	0.095	1.37956e-16
CLDN10	4.7355e-21	1.90534	0.41	0.159	1.39745e-16
MIR99AHG	4.8738e-21	3.85838	0.236	0.025	1.43826e-16
XKR6	5.09382e-21	5.32671	0.208	0.01	1.50319e-16
KLF12	5.42961e-21	3.1061	0.272	0.05	1.60228e-16
NCBP2AS2	5.88425e-21	7.226	0.191	0	1.73644e-16
AC003044.1	7.6313e-21	8.23087	0.19	0	2.252e-16
TBL1X	8.26518e-21	2.00883	0.386	0.142	2.43905e-16
ARID1B	8.75397e-21	1.63737	0.46	0.201	2.5833e-16
DUSP23	8.90333e-21	1.17089	0.612	0.383	2.62737e-16
CLDN2	9.31582e-21	1.07491	0.586	0.303	2.7491e-16
LIMS1	9.67537e-21	1.16608	0.503	0.234	2.8552e-16
RPL8	1.02731e-20	0.486435	0.917	0.948	3.0316e-16
AC008014.1	1.03827e-20	5.95858	0.202	0.007	3.06393e-16
ZHX3	1.24901e-20	1.93018	0.421	0.169	3.68583e-16
ADAMTSL4-AS1	1.28222e-20	8.14824	0.188	0	3.78382e-16
CA4	1.40988e-20	6.47077	0.192	0.002	4.16056e-16
PDZD2	1.45472e-20	4.71314	0.215	0.015	4.29289e-16
APBB2	1.56413e-20	2.85218	0.288	0.062	4.61575e-16
CHCHD10	1.62033e-20	0.901485	0.74	0.562	4.7816e-16
CDC42BPA	1.73348e-20	2.36727	0.328	0.092	5.11549e-16
CAMKMT	1.92152e-20	2.89492	0.292	0.07	5.67041e-16
PDGFC	1.98619e-20	1.95133	0.44	0.197	5.86124e-16
MAP4K4	2.21699e-20	2.15708	0.322	0.087	6.54233e-16
PIP4K2A	2.22166e-20	3.4993	0.234	0.027	6.55613e-16
LUC7L2	2.34022e-20	1.93163	0.339	0.104	6.90599e-16
ETV6	2.39369e-20	2.4318	0.31	0.08	7.06378e-16
EPCAM	2.40428e-20	0.808905	0.748	0.517	7.09504e-16
NIPSNAP2	2.47968e-20	1.28789	0.447	0.189	7.31753e-16
COP1	2.62932e-20	3.22049	0.255	0.042	7.75912e-16
AL008633.1	2.78535e-20	7.90791	0.185	0	8.21958e-16
AC090579.1	2.78535e-20	7.94773	0.185	0	8.21958e-16
ILRUN	2.78536e-20	7.30254	0.185	0	8.21959e-16
RPL37A	3.12049e-20	0.479031	0.903	0.938	9.20858e-16
VWA8	3.58713e-20	2.93895	0.288	0.07	1.05856e-15
RERE	3.76292e-20	1.31046	0.561	0.308	1.11044e-15
SMIM32	3.99154e-20	3.09061	0.236	0.03	1.1779e-15
RALYL	4.44515e-20	3.41299	0.259	0.045	1.31176e-15
KRTCAP2	4.64084e-20	0.980831	0.679	0.473	1.36951e-15
CHCHD3	4.91195e-20	1.81764	0.396	0.159	1.44952e-15
DLEU2	5.15513e-20	4.30347	0.217	0.02	1.52128e-15
TBCK	5.19369e-20	2.37647	0.285	0.06	1.53266e-15
GULP1	5.29053e-20	1.99139	0.422	0.182	1.56123e-15
PARK7	5.6995e-20	0.778006	0.785	0.614	1.68192e-15
AC092069.1	6.11955e-20	4.62943	0.197	0.007	1.80588e-15
CTSA	6.20916e-20	1.13391	0.559	0.301	1.83232e-15
MACROD2	6.86727e-20	4.18616	0.23	0.03	2.02653e-15
SPINK1	6.87261e-20	6.52305	0.186	0.002	2.02811e-15
ACAD11	6.92199e-20	4.24211	0.197	0.007	2.04268e-15
RPS21	6.94366e-20	0.458523	0.895	0.908	2.04907e-15
SOS1	7.25329e-20	2.06739	0.311	0.08	2.14045e-15
TMEM213	7.59354e-20	4.54985	0.211	0.015	2.24085e-15
CYP51A1	7.96429e-20	3.24973	0.227	0.025	2.35026e-15
MGST1	9.37137e-20	0.896776	0.721	0.498	2.76549e-15
ATP1B3	9.39654e-20	1.654	0.36	0.117	2.77292e-15
IRF1	9.42164e-20	2.10344	0.352	0.117	2.78033e-15
TENM1	9.54324e-20	3.18658	0.249	0.04	2.81621e-15
TSC22D2	9.91941e-20	2.53028	0.338	0.109	2.92722e-15
RAB29	1.00963e-19	2.14287	0.307	0.08	2.97942e-15
EPHA7	1.15853e-19	2.28622	0.356	0.119	3.41883e-15
VTI1A	1.22157e-19	2.76105	0.264	0.05	3.60484e-15
SMS	1.22348e-19	1.1026	0.592	0.333	3.6105e-15
GET1	1.30225e-19	7.15061	0.179	0	3.84294e-15
ZBTB20-AS5	1.30225e-19	7.71116	0.179	0	3.84294e-15
DIP2B	1.30733e-19	2.36731	0.306	0.082	3.85793e-15
ACMSD	1.6013e-19	1.54696	0.441	0.197	4.72544e-15
NEU1	1.60554e-19	1.14498	0.529	0.274	4.73795e-15
TPT1	1.81651e-19	0.381849	0.946	0.973	5.36051e-15
PTGR1	1.88304e-19	0.881642	0.662	0.408	5.55685e-15
FIGN	2.34851e-19	2.69846	0.268	0.055	6.93045e-15
C4orf48	2.70059e-19	1.40126	0.356	0.112	7.96943e-15
SINHCAF	2.76346e-19	2.00214	0.336	0.104	8.15498e-15
SERPINA3	2.80288e-19	7.41783	0.176	0	8.2713e-15
HSP90B1	2.94718e-19	0.638385	0.833	0.677	8.69712e-15
ATP6V1F	3.06344e-19	0.900156	0.723	0.56	9.04022e-15
COBLL1	3.38273e-19	1.61067	0.432	0.182	9.98243e-15
TJP2	3.60276e-19	1.86289	0.379	0.134	1.06317e-14
DOCK4	3.64334e-19	3.84215	0.222	0.027	1.07515e-14
RALGAPA2	3.69368e-19	2.99156	0.247	0.042	1.09001e-14
CEP112	3.93569e-19	3.19157	0.237	0.035	1.16142e-14
HNRNPC	3.976e-19	0.999535	0.747	0.555	1.17332e-14
SLIT2	4.305e-19	2.61735	0.289	0.072	1.27041e-14
MRTFA	4.66455e-19	7.44371	0.174	0	1.37651e-14
STK33	4.66498e-19	2.29161	0.324	0.104	1.37663e-14
ITPR2	5.02929e-19	1.70169	0.384	0.142	1.48414e-14
MCU	5.13094e-19	2.9404	0.272	0.062	1.51414e-14
TEAD1	5.62692e-19	1.52786	0.457	0.209	1.6605e-14
ARHGAP42	5.72013e-19	2.3026	0.321	0.102	1.68801e-14
NRG3	5.7312e-19	5.60265	0.188	0.007	1.69128e-14
MCRIP2	5.8785e-19	1.31407	0.43	0.179	1.73475e-14
MTRES1	6.01441e-19	7.09446	0.173	0	1.77485e-14
MAGI3	6.14641e-19	3.53726	0.228	0.032	1.81381e-14
AF117829.1	6.19618e-19	4.57985	0.2	0.015	1.82849e-14
MYL6	6.50625e-19	0.464042	0.907	0.96	1.91999e-14
CALB1	6.81626e-19	1.85681	0.221	0.025	2.01148e-14
STMN1	6.86477e-19	1.06436	0.648	0.438	2.02579e-14
C2	6.97615e-19	3.58582	0.199	0.012	2.05866e-14
NLGN4Y	7.01533e-19	5.11203	0.183	0.005	2.07022e-14
ATP6V1D	7.45965e-19	1.18567	0.491	0.251	2.20134e-14
PEBP1	7.89607e-19	0.573252	0.862	0.843	2.33013e-14
CEMIP2	7.94042e-19	2.67377	0.3	0.082	2.34322e-14
KAZN	8.45974e-19	1.73035	0.377	0.139	2.49647e-14
ELP5	8.49948e-19	1.57643	0.362	0.132	2.5082e-14
VPS13B	8.50567e-19	2.26861	0.29	0.07	2.51002e-14
LAMB1	8.54469e-19	1.38155	0.438	0.189	2.52154e-14
SCMH1	8.67838e-19	2.33184	0.303	0.082	2.56099e-14
IFT22	9.35884e-19	1.4214	0.393	0.152	2.76179e-14
SUCLG2-AS1	9.37844e-19	6.13211	0.176	0.002	2.76758e-14
HACD3	9.58193e-19	1.52807	0.389	0.152	2.82763e-14
NR6A1	9.72998e-19	3.23507	0.241	0.04	2.87132e-14
SASH1	9.82494e-19	2.52623	0.288	0.075	2.89934e-14
B4GALT5	9.85008e-19	1.60512	0.41	0.177	2.90676e-14
MAGI2-AS3	9.98898e-19	7.23817	0.171	0	2.94775e-14
AL033504.1	9.98899e-19	7.93231	0.171	0	2.94775e-14
AC097376.3	9.98899e-19	7.43269	0.171	0	2.94775e-14
MIR100HG	9.98899e-19	8.02261	0.171	0	2.94775e-14
PCSK1N	1.00959e-18	0.673844	0.785	0.597	2.97929e-14
CXCL14	1.05081e-18	0.65777	0.819	0.664	3.10095e-14
NQO2	1.12695e-18	1.15478	0.498	0.244	3.32563e-14
ABCC4	1.22776e-18	1.51429	0.423	0.174	3.62312e-14
MACF1	1.3131e-18	1.13532	0.634	0.396	3.87496e-14
MED13L	1.40642e-18	1.82019	0.418	0.182	4.15034e-14
DEFB1	1.41885e-18	0.937434	0.45	0.214	4.18702e-14
CASK	1.47029e-18	2.30577	0.315	0.097	4.33884e-14
ARHGAP10	1.47641e-18	2.22345	0.306	0.085	4.35687e-14
EIF3K	1.6724e-18	0.744952	0.801	0.664	4.93525e-14
EXOC6B	1.68478e-18	2.94318	0.267	0.062	4.97178e-14
TIMM13	1.82393e-18	0.881216	0.685	0.502	5.38242e-14
HNF1A-AS1	1.93308e-18	2.80546	0.227	0.03	5.70451e-14
HIF1A	2.18139e-18	1.37868	0.485	0.236	6.43727e-14
SPAG9	2.45098e-18	1.38064	0.52	0.289	7.23286e-14
ANXA1	2.55847e-18	0.700283	0.513	0.219	7.55005e-14
CCSER1	2.56366e-18	4.08678	0.204	0.02	7.56536e-14
SIPA1L1	2.64334e-18	1.85992	0.389	0.164	7.8005e-14
SAMD12	2.68336e-18	2.45854	0.308	0.095	7.91859e-14
RPS16	2.73228e-18	0.466247	0.882	0.918	8.06296e-14
GALNT11	2.73703e-18	1.0575	0.566	0.328	8.07698e-14
DLC1	2.81835e-18	3.06248	0.241	0.042	8.31696e-14
METTL26	3.06723e-18	1.16578	0.495	0.249	9.05139e-14
FNIP2	3.14165e-18	1.67889	0.425	0.182	9.27102e-14
RORA	3.43469e-18	1.81701	0.485	0.264	1.01358e-13
NFE2L3	3.6595e-18	2.85234	0.261	0.06	1.07992e-13
SHANK2	3.69571e-18	2.39719	0.331	0.117	1.0906e-13
KIAA1958	4.07227e-18	2.27818	0.288	0.075	1.20173e-13
TMOD3	4.09699e-18	1.4158	0.397	0.164	1.20902e-13
AKAP12	4.12057e-18	0.983852	0.729	0.498	1.21598e-13
RAPGEF2	4.48622e-18	2.21958	0.332	0.109	1.32388e-13
RPL3	4.52255e-18	0.388564	0.922	0.938	1.33461e-13
AC113386.1	4.5397e-18	7.8557	0.166	0	1.33966e-13
DENND4A	4.54875e-18	3.09077	0.263	0.06	1.34234e-13
PAK2	5.15213e-18	1.24148	0.462	0.224	1.52039e-13
CFAP36	5.24057e-18	1.55224	0.363	0.134	1.54649e-13
OLA1	5.69052e-18	1.35439	0.467	0.239	1.67927e-13
RPS5	5.72007e-18	0.54491	0.878	0.836	1.68799e-13
EPB41L3	6.00039e-18	2.13881	0.318	0.1	1.77071e-13
C19orf33	6.14216e-18	0.953948	0.495	0.239	1.81255e-13
AC007364.1	6.39194e-18	5.61069	0.177	0.007	1.88626e-13
RPL31	6.53801e-18	0.291355	0.835	0.701	1.92937e-13
ANKIB1	6.92279e-18	1.5522	0.392	0.162	2.04292e-13
CYBA	7.16197e-18	0.62261	0.829	0.779	2.1135e-13
CTSZ	7.65072e-18	1.03577	0.555	0.328	2.25773e-13
CNKSR3	7.75944e-18	1.62742	0.558	0.323	2.28981e-13
ZNF609	8.23252e-18	2.84927	0.257	0.06	2.42942e-13
AC016747.1	9.63465e-18	6.89434	0.163	0	2.84319e-13
ECHS1	9.75171e-18	0.799457	0.75	0.587	2.87773e-13
TXN	1.00979e-17	0.574978	0.845	0.754	2.97989e-13
MAP7	1.05805e-17	1.95995	0.335	0.117	3.1223e-13
KIAA1217	1.09084e-17	2.04955	0.362	0.142	3.21908e-13
CAMK2D	1.10396e-17	1.98801	0.356	0.139	3.25777e-13
KIAA0825	1.22111e-17	3.10924	0.226	0.037	3.6035e-13
HMGN4	1.23483e-17	3.66197	0.194	0.017	3.64399e-13
LINC02615	1.23733e-17	7.73785	0.162	0	3.65137e-13
ETFB	1.24278e-17	0.912606	0.679	0.505	3.66743e-13
PBRM1	1.26329e-17	1.68276	0.325	0.109	3.72797e-13
CTDSPL	1.2913e-17	1.41391	0.424	0.192	3.81064e-13
SOX5	1.2951e-17	6.12587	0.17	0.005	3.82184e-13
ANKRD33B	1.36503e-17	1.90074	0.354	0.132	4.0282e-13
LRP1B	1.41665e-17	5.52245	0.171	0.005	4.18054e-13
CKB	1.47861e-17	0.952045	0.641	0.433	4.36337e-13
PPARG	1.62447e-17	2.91294	0.238	0.045	4.7938e-13
PSAT1	1.69898e-17	2.46474	0.235	0.042	5.01368e-13
SH3YL1	1.70781e-17	0.907243	0.638	0.413	5.03975e-13
ATXN1	1.7563e-17	1.80603	0.344	0.124	5.18284e-13
DACH1	1.88676e-17	2.90493	0.259	0.06	5.56784e-13
SEM1	2.27842e-17	0.845481	0.616	0.341	6.72362e-13
C11orf52	2.3063e-17	3.9655	0.182	0.012	6.8059e-13
AIG1	2.52017e-17	0.933406	0.647	0.418	7.43704e-13
SLC25A4	2.68462e-17	1.47457	0.408	0.189	7.92232e-13
COL4A2	2.77278e-17	0.969347	0.704	0.498	8.18249e-13
NCOR1	2.81232e-17	1.20935	0.506	0.274	8.29915e-13
RAD51B	2.98616e-17	4.75226	0.181	0.012	8.81216e-13
TRHDE	3.06059e-17	2.69104	0.271	0.072	9.0318e-13
AC079781.5	3.35479e-17	7.04887	0.158	0	9.9e-13
COX7A2	3.56658e-17	0.637591	0.804	0.704	1.0525e-12
MRPL57	3.58087e-17	1.01898	0.555	0.308	1.05671e-12
PPARGC1A	3.63895e-17	1.9713	0.376	0.154	1.07385e-12
IMPA2	3.86637e-17	0.811783	0.654	0.44	1.14097e-12
MALT1	3.99173e-17	1.79669	0.378	0.157	1.17796e-12
DYM	4.13307e-17	2.85992	0.232	0.045	1.21967e-12
MSRA	4.64305e-17	1.56957	0.426	0.197	1.37016e-12
SUGCT	4.81633e-17	2.79229	0.268	0.072	1.4213e-12
BMERB1	5.51324e-17	7.20675	0.156	0	1.62696e-12
GNAS	6.61779e-17	0.649362	0.834	0.699	1.95291e-12
WFDC2	8.16621e-17	1.72116	0.719	0.57	2.40985e-12
GLMP	8.95025e-17	2.25274	0.254	0.06	2.64122e-12
MECOM	9.25162e-17	4.15372	0.178	0.012	2.73015e-12
ARL6IP1	1.00927e-16	1.12128	0.574	0.363	2.97835e-12
TPI1	1.12868e-16	0.705299	0.79	0.699	3.33073e-12
LRCH1	1.1605e-16	2.52628	0.273	0.077	3.42465e-12
ACP5	1.20231e-16	1.79638	0.341	0.134	3.54801e-12
MBNL1	1.21549e-16	1.5072	0.498	0.289	3.58691e-12
RTRAF	1.24467e-16	1.0435	0.528	0.281	3.67301e-12
BICD1	1.43413e-16	2.17236	0.286	0.082	4.23212e-12
AC138123.1	1.56241e-16	4.46362	0.167	0.007	4.61069e-12
TFDP2	1.65009e-16	1.26847	0.447	0.216	4.86942e-12
ADM	1.66918e-16	5.08659	0.165	0.007	4.92574e-12
THSD7A	1.83278e-16	2.40499	0.295	0.097	5.40852e-12
NDUFA11	1.87873e-16	0.642998	0.798	0.714	5.54414e-12
AAK1	1.88222e-16	0.866086	0.592	0.356	5.55442e-12
ITPRID2	1.89802e-16	7.00507	0.151	0	5.60106e-12
EPS8	1.97192e-16	1.25067	0.513	0.284	5.81914e-12
MYO9A	2.03344e-16	1.44419	0.489	0.266	6.00069e-12
DMXL1	2.13492e-16	1.73568	0.366	0.152	6.30016e-12
ATP6V1G3	2.21512e-16	6.24362	0.155	0.002	6.53683e-12
BBOX1	2.298e-16	0.994156	0.514	0.259	6.78141e-12
CRADD	2.31883e-16	3.81741	0.2	0.03	6.84287e-12
RAN	2.35824e-16	0.780256	0.705	0.54	6.95917e-12
TMEM232	2.53555e-16	3.79969	0.186	0.02	7.48242e-12
TRIM38	2.53681e-16	1.65269	0.316	0.107	7.48611e-12
SMAP1	2.68173e-16	1.88723	0.299	0.097	7.91378e-12
YBX1	2.76579e-16	0.580562	0.828	0.701	8.16186e-12
TNRC6A	2.81405e-16	1.44987	0.505	0.289	8.30425e-12
MDH1	3.00432e-16	0.869176	0.642	0.44	8.86574e-12
FABP1	3.27659e-16	1.62826	0.273	0.07	9.66921e-12
CMC4	3.37245e-16	4.10914	0.164	0.007	9.95209e-12
GAB2	3.46596e-16	3.55674	0.19	0.022	1.0228e-11
SAMD5	3.48409e-16	2.01618	0.283	0.085	1.02816e-11
NPC1	3.4979e-16	2.69474	0.278	0.082	1.03223e-11
ITGB3	3.70723e-16	2.52061	0.223	0.042	1.094e-11
LINC00513	3.96977e-16	7.43744	0.148	0	1.17148e-11
DMAC2L	3.96977e-16	6.82521	0.148	0	1.17148e-11
ATG7	3.98083e-16	2.4972	0.207	0.032	1.17474e-11
ZNRF3	4.13624e-16	1.87244	0.313	0.107	1.2206e-11
SLC39A11	4.23967e-16	2.88431	0.215	0.04	1.25113e-11
FBXL20	4.38186e-16	2.72307	0.213	0.037	1.29309e-11
ITGA6	4.42534e-16	1.47451	0.377	0.154	1.30592e-11
AFF3	4.54391e-16	4.62898	0.167	0.01	1.34091e-11
TBC1D22A	4.54595e-16	2.67446	0.227	0.045	1.34151e-11
RPL26	4.7335e-16	0.396692	0.907	0.92	1.39686e-11
DBNDD2	5.07353e-16	6.8606	0.147	0	1.4972e-11
PAX8-AS1	5.07353e-16	7.70418	0.147	0	1.4972e-11
CFL1	5.17448e-16	0.588756	0.828	0.761	1.52699e-11
AP1S1	5.3656e-16	1.29424	0.45	0.244	1.58339e-11
SGK3	5.41294e-16	2.24632	0.248	0.06	1.59736e-11
CSNK1G1	6.06805e-16	2.63538	0.241	0.06	1.79068e-11
KIF21A	6.43944e-16	1.2804	0.444	0.224	1.90028e-11
CLN3	6.48212e-16	6.78959	0.146	0	1.91287e-11
BICDL1	6.59237e-16	2.14659	0.317	0.122	1.94541e-11
SMARCC1	6.72655e-16	1.19631	0.426	0.197	1.985e-11
TENT2	6.98442e-16	2.96326	0.206	0.035	2.0611e-11
ASXL1	7.30281e-16	1.85854	0.311	0.109	2.15506e-11
LINC02532	7.52985e-16	1.46562	0.438	0.214	2.22206e-11
ACSM3	7.56172e-16	2.3238	0.358	0.157	2.23146e-11
CCDC18-AS1	8.27916e-16	7.07241	0.145	0	2.44318e-11
CRPPA	8.27916e-16	7.34722	0.145	0	2.44318e-11
TASOR	8.27916e-16	6.96155	0.145	0	2.44318e-11
MAP4	8.61348e-16	1.10148	0.511	0.281	2.54184e-11
TSPAN18	8.83581e-16	1.78644	0.291	0.092	2.60745e-11
DCBLD2	9.43672e-16	1.85092	0.349	0.139	2.78478e-11
RBFOX2	9.79422e-16	1.46034	0.332	0.122	2.89028e-11
ARHGEF12	1.00877e-15	1.415	0.485	0.269	2.97689e-11
LINC01322	1.0571e-15	7.39913	0.144	0	3.11952e-11
FAM160A1	1.0789e-15	4.67777	0.167	0.012	3.18384e-11
ABTB2	1.12562e-15	3.67329	0.188	0.025	3.32169e-11
BAZ2B	1.19372e-15	1.48746	0.412	0.197	3.52266e-11
SH3BGRL3	1.19903e-15	0.851572	0.642	0.458	3.53833e-11
FGFR1	1.214e-15	2.13772	0.241	0.055	3.58253e-11
MMP24OS	1.23562e-15	0.909793	0.527	0.276	3.64633e-11
XRN2	1.25049e-15	1.24707	0.434	0.224	3.6902e-11
DDX10	1.2562e-15	2.00275	0.288	0.092	3.70704e-11
DPH6	1.30636e-15	2.57738	0.248	0.067	3.85506e-11
SCAPER	1.34329e-15	2.22291	0.251	0.065	3.96405e-11
A2M	1.39423e-15	3.62949	0.16	0.007	4.11437e-11
CALR	1.47444e-15	0.653232	0.768	0.632	4.35107e-11
SNX24	1.47596e-15	2.18599	0.25	0.065	4.35556e-11
ANGPTL4	1.51519e-15	4.45894	0.154	0.005	4.47132e-11
WNK1	1.53288e-15	1.12836	0.413	0.189	4.52351e-11
AC118549.1	1.53323e-15	2.38301	0.225	0.047	4.52458e-11
TNRC6B	1.55237e-15	1.02485	0.534	0.289	4.58105e-11
NAXE	1.56931e-15	1.36817	0.393	0.182	4.63105e-11
SUPT3H	1.64329e-15	2.87785	0.214	0.042	4.84936e-11
LINC01622	1.72175e-15	7.32261	0.142	0	5.0809e-11
RAB30-DT	1.72175e-15	6.83089	0.142	0	5.0809e-11
NRG1	1.72612e-15	2.8949	0.253	0.072	5.09377e-11
LAMTOR5	1.79034e-15	0.648786	0.817	0.754	5.28331e-11
ARHGAP24	1.83589e-15	1.01258	0.636	0.44	5.41771e-11
NPNT	1.89673e-15	2.86721	0.223	0.05	5.59726e-11
HAVCR1	1.91904e-15	4.26604	0.166	0.012	5.6631e-11
XRCC5	1.92532e-15	0.839455	0.64	0.435	5.68163e-11
TM9SF1	2.0463e-15	2.24228	0.204	0.032	6.03862e-11
GLYAT	2.04696e-15	0.864143	0.632	0.415	6.04057e-11
TXNRD1	2.11674e-15	1.58744	0.31	0.109	6.24651e-11
GPS2	2.16337e-15	1.63171	0.293	0.095	6.3841e-11
LINC00963	2.19631e-15	6.81003	0.141	0	6.4813e-11
AC019197.1	2.32623e-15	4.01938	0.156	0.007	6.86471e-11
LINC01004	2.36522e-15	4.89228	0.156	0.007	6.97977e-11
GGCT	2.36613e-15	1.73945	0.306	0.114	6.98244e-11
RASSF6	2.47552e-15	2.03617	0.267	0.077	7.30526e-11
AC005670.3	2.80078e-15	6.86656	0.14	0	8.26511e-11
ESR2	2.80078e-15	7.46068	0.14	0	8.26511e-11
NFKBIZ	2.86498e-15	1.44326	0.399	0.189	8.45455e-11
BHMT2	3.09381e-15	0.712401	0.491	0.264	9.12985e-11
DNAH14	3.3029e-15	2.33109	0.246	0.062	9.74685e-11
PCLAF	3.5705e-15	6.89151	0.139	0	1.05366e-10
LINC00486	3.57051e-15	6.77508	0.139	0	1.05366e-10
CD63	3.7064e-15	0.444521	0.894	0.893	1.09376e-10
EIF4EBP3	3.8446e-15	4.43264	0.154	0.007	1.13454e-10
TRAPPC9	3.92613e-15	2.44484	0.249	0.07	1.1586e-10
ABCC3	4.06621e-15	1.62547	0.245	0.062	1.19994e-10
FOCAD	4.06972e-15	2.63188	0.214	0.042	1.20097e-10
CALD1	4.18248e-15	0.621409	0.774	0.587	1.23425e-10
CDHR3	4.30267e-15	2.70091	0.198	0.032	1.26972e-10
HINT1	4.3069e-15	0.459853	0.881	0.871	1.27097e-10
KTN1	4.32337e-15	0.650325	0.778	0.6	1.27583e-10
PEPD	4.42235e-15	0.731861	0.631	0.393	1.30503e-10
GLS	4.76252e-15	0.772806	0.793	0.57	1.40542e-10
RPL7A	5.06143e-15	0.407791	0.907	0.928	1.49363e-10
TMEM131	5.12466e-15	2.08622	0.238	0.06	1.51229e-10
GSTM3	5.4772e-15	1.66378	0.314	0.117	1.61632e-10
ANO10	5.62648e-15	1.94307	0.286	0.097	1.66037e-10
ARHGAP18	5.67459e-15	1.71622	0.257	0.072	1.67457e-10
PAPPA2	5.7973e-15	7.0564	0.137	0	1.71078e-10
FNIP1	5.89549e-15	1.89034	0.333	0.142	1.73976e-10
REPS2	6.07638e-15	1.84296	0.263	0.077	1.79314e-10
PON2	6.0817e-15	1.08926	0.483	0.271	1.79471e-10
OSBPL1A	6.61135e-15	1.26622	0.418	0.206	1.95101e-10
PBX1	6.75717e-15	1.39887	0.433	0.221	1.99404e-10
LHFPL6	7.06225e-15	3.09883	0.19	0.03	2.08407e-10
ZNF608	7.63499e-15	2.10479	0.278	0.09	2.25309e-10
PPM1G	8.1652e-15	1.27129	0.408	0.199	2.40955e-10
SNX9	8.30095e-15	1.75376	0.32	0.124	2.44961e-10
AC068234.2	9.40118e-15	7.11772	0.135	0	2.77429e-10
KIF26B	9.56785e-15	3.38517	0.189	0.03	2.82347e-10
NIPBL	9.78181e-15	1.39172	0.389	0.189	2.88661e-10
ID1	1.01974e-14	2.03104	0.227	0.05	3.00926e-10
WAPL	1.03578e-14	2.05546	0.243	0.067	3.05659e-10
CD2AP	1.18207e-14	1.00412	0.505	0.294	3.4883e-10
SLC66A3	1.19663e-14	6.66535	0.134	0	3.53126e-10
MMUT	1.19663e-14	6.67427	0.134	0	3.53126e-10
NDUFA4	1.19754e-14	0.536123	0.869	0.848	3.53393e-10
MNAT1	1.23392e-14	1.64685	0.312	0.124	3.64131e-10
COMMD1	1.26698e-14	1.07347	0.481	0.264	3.73885e-10
SOX4	1.27667e-14	0.60926	0.743	0.55	3.76745e-10
STARD13	1.29774e-14	3.08972	0.188	0.03	3.82962e-10
RAI14	1.31095e-14	1.53484	0.331	0.129	3.8686e-10
NAA38	1.34453e-14	0.759051	0.639	0.45	3.96771e-10
CHMP3	1.34542e-14	1.06825	0.474	0.266	3.97034e-10
RPP21	1.38565e-14	1.84174	0.258	0.077	4.08906e-10
RABEP1	1.39015e-14	1.87583	0.252	0.072	4.10232e-10
MAP2K5	1.56586e-14	3.49497	0.181	0.027	4.62085e-10
DNAJA1	1.66767e-14	0.895046	0.635	0.458	4.92129e-10
SCO2	1.73578e-14	1.4709	0.229	0.052	5.1223e-10
NME1	1.83179e-14	1.20983	0.439	0.241	5.40562e-10
SLC30A9	1.89345e-14	1.59768	0.303	0.112	5.58758e-10
PCCA-DT	1.93693e-14	6.80101	0.132	0	5.71589e-10
AC007319.1	1.93693e-14	7.53696	0.132	0	5.71589e-10
SARAF	1.99762e-14	0.85502	0.551	0.311	5.89498e-10
TCTEX1D2	2.12054e-14	1.72134	0.282	0.095	6.25771e-10
PLCL2	2.13654e-14	2.68549	0.212	0.047	6.30494e-10
SEC11A	2.18507e-14	0.73913	0.714	0.552	6.44816e-10
NPAS2	2.23557e-14	2.49809	0.235	0.062	6.59717e-10
ASAP1	2.25448e-14	2.53932	0.232	0.062	6.65297e-10
TAGLN	2.30203e-14	1.18601	0.284	0.087	6.7933e-10
CCDC186	2.3329e-14	1.90739	0.274	0.095	6.8844e-10
FAH	2.43265e-14	1.49588	0.341	0.144	7.17874e-10
NUAK2	2.4419e-14	2.26698	0.249	0.072	7.20604e-10
AC015871.1	2.46316e-14	6.71832	0.131	0	7.26878e-10
DPH6-DT	2.46316e-14	7.41942	0.131	0	7.26879e-10
TBC1D1	2.4642e-14	1.66261	0.325	0.132	7.27185e-10
CBR1	2.5522e-14	1.10094	0.488	0.286	7.53154e-10
EPAS1	3.11244e-14	1.71751	0.284	0.092	9.18482e-10
PRICKLE1	3.12e-14	2.70277	0.209	0.045	9.20713e-10
ATXN7L1	3.12322e-14	2.42331	0.222	0.055	9.21663e-10
CDH2	3.12627e-14	1.17136	0.474	0.264	9.22563e-10
LINC02672	3.1314e-14	6.83969	0.13	0	9.24075e-10
UGT3A1	3.2456e-14	1.26637	0.325	0.129	9.57776e-10
RPL37	3.26899e-14	0.349833	0.912	0.945	9.64679e-10
ARID4B	3.74885e-14	1.18065	0.401	0.199	1.10628e-09
SFRP1	3.77788e-14	2.50461	0.202	0.04	1.11485e-09
MSH3	3.89131e-14	1.71606	0.296	0.109	1.14833e-09
CADPS2	3.96523e-14	2.46458	0.23	0.062	1.17014e-09
PGLS	3.9956e-14	0.846942	0.599	0.425	1.1791e-09
MYCBP2	4.2228e-14	1.263	0.374	0.169	1.24615e-09
TRIM24	4.28231e-14	2.03422	0.242	0.067	1.26371e-09
COX6B1	4.32647e-14	0.558942	0.846	0.808	1.27674e-09
GHITM	4.41526e-14	0.915502	0.585	0.4	1.30294e-09
MUC1	4.52943e-14	1.45566	0.222	0.052	1.33663e-09
UBE2D2	4.58146e-14	0.766267	0.622	0.418	1.35199e-09
SIPA1L3	4.67249e-14	2.05674	0.269	0.087	1.37885e-09
ASB3	4.68987e-14	3.52426	0.157	0.015	1.38398e-09
CCND1	4.72256e-14	1.02003	0.431	0.224	1.39363e-09
RPLP0	4.81038e-14	0.40126	0.879	0.9	1.41954e-09
DISP1	5.02279e-14	3.16752	0.182	0.03	1.48222e-09
NUP42	5.0563e-14	6.65638	0.129	0	1.49211e-09
PCNX2	5.61863e-14	3.72308	0.161	0.017	1.65806e-09
NACA	5.74893e-14	0.427205	0.89	0.883	1.69651e-09
CPT1A	5.87034e-14	1.98696	0.241	0.07	1.73234e-09
PSMD7	5.8926e-14	1.08662	0.376	0.174	1.73891e-09
ATP5ME	6.17144e-14	0.476788	0.793	0.485	1.82119e-09
NRDC	6.31644e-14	1.73771	0.278	0.095	1.86398e-09
MAPK8	6.35472e-14	2.07915	0.279	0.102	1.87528e-09
HADHA	6.55909e-14	0.861518	0.558	0.346	1.93559e-09
MTFP1	6.56737e-14	2.01645	0.17	0.022	1.93803e-09
WASHC3	6.58572e-14	1.45616	0.307	0.117	1.94345e-09
FTO	6.79078e-14	1.94625	0.254	0.08	2.00396e-09
ACACA	6.82179e-14	2.76101	0.18	0.027	2.01311e-09
STRN3	6.92012e-14	1.97295	0.284	0.104	2.04213e-09
GAB1	6.99008e-14	2.43992	0.213	0.05	2.06277e-09
MAML3	7.03689e-14	2.86194	0.197	0.04	2.07658e-09
MTRNR2L8	7.74544e-14	1.90709	0.244	0.07	2.28568e-09
REN	7.80492e-14	6.37675	0.131	0.002	2.30323e-09
RPL27A	7.943e-14	0.35304	0.895	0.9	2.34398e-09
RFX3-AS1	8.15459e-14	6.99585	0.127	0	2.40642e-09
RPSA	8.27231e-14	0.456789	0.868	0.828	2.44116e-09
PCBD1	8.29634e-14	0.707893	0.722	0.545	2.44825e-09
MAOA	8.45211e-14	1.25178	0.408	0.209	2.49422e-09
HDAC8	8.57091e-14	2.6913	0.221	0.06	2.52928e-09
AMBRA1	8.73693e-14	3.16197	0.168	0.022	2.57827e-09
UTP4	8.85161e-14	1.76491	0.244	0.072	2.61211e-09
UBA6-AS1	8.86741e-14	2.4931	0.181	0.03	2.61677e-09
NSD3	9.17565e-14	1.41325	0.341	0.144	2.70774e-09
NBDY	9.26787e-14	1.09202	0.419	0.211	2.73495e-09
RRAS2	9.31958e-14	1.69366	0.381	0.194	2.75021e-09
FNDC3A	9.34602e-14	1.26019	0.374	0.177	2.75801e-09
FBXL2	9.48014e-14	2.74758	0.182	0.03	2.79759e-09
MZT2A	9.72042e-14	0.855654	0.607	0.43	2.8685e-09
ZNF721	9.76729e-14	1.83694	0.285	0.102	2.88233e-09
TMCC1	1.00202e-13	2.46941	0.216	0.052	2.95696e-09
AC012593.1	1.03512e-13	7.51044	0.126	0	3.05464e-09
PRXL2C	1.03512e-13	6.60713	0.126	0	3.05464e-09
ADAMTS9-AS2	1.0627e-13	2.45716	0.245	0.075	3.13604e-09
GSK3B	1.07527e-13	1.64908	0.305	0.122	3.17313e-09
CFI	1.07796e-13	0.8135	0.62	0.425	3.18107e-09
ADGRL2	1.09303e-13	2.23891	0.217	0.055	3.22552e-09
PCLO	1.10571e-13	1.72012	0.338	0.147	3.26296e-09
THRB	1.1344e-13	2.32775	0.246	0.075	3.34762e-09
CLINT1	1.14507e-13	1.194	0.39	0.187	3.3791e-09
BMP2K	1.17337e-13	1.80937	0.284	0.102	3.46262e-09
PDSS2	1.17842e-13	2.55581	0.212	0.052	3.47753e-09
NF1	1.18823e-13	1.57056	0.381	0.187	3.50648e-09
TANC2	1.22663e-13	4.23938	0.14	0.007	3.61977e-09
KIF5B	1.25728e-13	0.939909	0.463	0.254	3.71024e-09
MKLN1	1.2754e-13	1.43415	0.388	0.192	3.76371e-09
AC079447.1	1.29621e-13	4.75061	0.139	0.007	3.82511e-09
PDE7A	1.30717e-13	1.40112	0.378	0.177	3.85746e-09
ARL4C	1.39786e-13	1.58467	0.254	0.077	4.12509e-09
SPTLC3	1.40788e-13	3.18914	0.184	0.035	4.15465e-09
VAV3	1.42826e-13	1.90462	0.263	0.092	4.21478e-09
GRB10	1.5026e-13	1.86398	0.279	0.1	4.43416e-09
UTRN	1.53043e-13	2.05957	0.282	0.104	4.51629e-09
TMEM176A	1.53306e-13	0.575295	0.782	0.647	4.52406e-09
ZHX2	1.54327e-13	2.40897	0.22	0.057	4.55418e-09
EFCAB13	1.58689e-13	2.71449	0.198	0.042	4.68292e-09
GNG12-AS1	1.59649e-13	5.42761	0.133	0.005	4.71125e-09
GSTZ1	1.59978e-13	1.24911	0.299	0.114	4.72096e-09
RPLP2	1.61224e-13	0.217123	0.897	0.93	4.75773e-09
HCG17	1.62669e-13	4.93088	0.133	0.005	4.80036e-09
TALDO1	1.68475e-13	0.950113	0.552	0.368	4.9717e-09
AKR1C3	1.73632e-13	0.776073	0.571	0.366	5.12388e-09
FANCC	1.75448e-13	2.1436	0.219	0.055	5.17746e-09
STAU1	1.77894e-13	0.977554	0.462	0.254	5.24966e-09
TNPO3	1.78114e-13	1.91975	0.227	0.06	5.25615e-09
LIPA	2.02514e-13	2.36729	0.257	0.09	5.97618e-09
LRRFIP1	2.02715e-13	0.935156	0.535	0.323	5.98211e-09
TAF15	2.03835e-13	1.4433	0.31	0.124	6.01517e-09
MAPKAP1	2.05432e-13	1.48508	0.309	0.119	6.0623e-09
CECR2	2.08174e-13	4.28395	0.146	0.012	6.14322e-09
DAB2	2.19622e-13	0.641128	0.782	0.642	6.48104e-09
GLRX	2.39668e-13	0.936942	0.574	0.41	7.07261e-09
NUMB	2.39669e-13	1.50593	0.384	0.194	7.07264e-09
PSMD1	2.40331e-13	1.32995	0.344	0.154	7.09217e-09
AOC1	2.47657e-13	1.6407	0.252	0.077	7.30835e-09
MYO6	2.48192e-13	0.831853	0.625	0.415	7.32415e-09
SMARCE1	2.63595e-13	1.14023	0.373	0.172	7.77868e-09
AL391117.1	2.67945e-13	7.54282	0.122	0	7.90705e-09
GIHCG	2.67945e-13	6.59389	0.122	0	7.90706e-09
DOP1A	2.67945e-13	6.79916	0.122	0	7.90706e-09
AL049828.1	2.67945e-13	7.20236	0.122	0	7.90706e-09
FERMT2	2.7426e-13	1.16852	0.379	0.174	8.0934e-09
CLIP1	2.80192e-13	1.91001	0.275	0.102	8.26847e-09
PPP1R12A	2.86546e-13	1.40258	0.383	0.197	8.45596e-09
AL359232.1	3.39615e-13	7.12918	0.121	0	1.0022e-08
SRPK1	3.40427e-13	1.56933	0.277	0.1	1.0046e-08
ZFP91	3.4767e-13	1.88603	0.249	0.082	1.02597e-08
CAST	3.61054e-13	0.840941	0.611	0.433	1.06547e-08
PDLIM1	3.72999e-13	0.818892	0.574	0.373	1.10072e-08
COG5	3.90345e-13	2.29934	0.217	0.057	1.15191e-08
POLR2G	4.00464e-13	1.29596	0.333	0.139	1.18177e-08
SULT1C2	4.05889e-13	1.23588	0.335	0.142	1.19778e-08
GUK1	4.24743e-13	0.640913	0.72	0.6	1.25342e-08
AP3B1	4.2986e-13	1.57615	0.323	0.142	1.26852e-08
BOLA2	4.30328e-13	6.50153	0.12	0	1.2699e-08
SNX10	4.50765e-13	1.47267	0.305	0.127	1.33021e-08
RTF2	4.72641e-13	1.3883	0.33	0.147	1.39476e-08
LINC00894	4.79826e-13	3.64259	0.148	0.015	1.41597e-08
ANK3	4.92023e-13	1.16743	0.71	0.527	1.45196e-08
PIBF1	4.95012e-13	2.02629	0.249	0.082	1.46078e-08
B4GALT1	5.18486e-13	1.05203	0.441	0.241	1.53005e-08
CAVIN3	5.24081e-13	1.19655	0.337	0.144	1.54656e-08
CTTNBP2	5.28319e-13	1.53636	0.384	0.189	1.55907e-08
NIBAN2	5.4511e-13	6.59474	0.119	0	1.60862e-08
AL110292.1	5.4511e-13	7.56969	0.119	0	1.60862e-08
WARS2-AS1	5.4511e-13	6.80068	0.119	0	1.60862e-08
S100A16	5.54949e-13	0.763344	0.613	0.44	1.63765e-08
PSMB10	6.19044e-13	1.69354	0.238	0.07	1.8268e-08
COX5B	6.21129e-13	0.489923	0.844	0.806	1.83295e-08
TOX3	6.27788e-13	2.10453	0.234	0.072	1.8526e-08
CDK8	6.37533e-13	3.22308	0.153	0.017	1.88136e-08
ZBTB16	6.53263e-13	1.45695	0.417	0.231	1.92778e-08
CLTA	6.71688e-13	0.557137	0.8	0.677	1.98215e-08
ORC4	6.72295e-13	1.58589	0.301	0.124	1.98394e-08
ZRANB3	6.85426e-13	4.69859	0.129	0.005	2.02269e-08
USP32	6.87591e-13	2.26623	0.22	0.062	2.02908e-08
IGFBP5	6.87924e-13	0.151339	0.26	0.082	2.03006e-08
PHKG1	7.18032e-13	2.0925	0.214	0.057	2.11891e-08
MTCL1	7.24971e-13	3.60375	0.146	0.015	2.13939e-08
LINC02471	7.67745e-13	3.1432	0.157	0.02	2.26562e-08
VDAC1	7.73059e-13	0.769629	0.645	0.493	2.2813e-08
UBAP2	7.85295e-13	1.557	0.282	0.104	2.3174e-08
SGPP2	7.97696e-13	2.59793	0.189	0.042	2.354e-08
HERC4	8.02719e-13	1.67467	0.299	0.127	2.36882e-08
GTDC1	8.04998e-13	2.74382	0.184	0.037	2.37555e-08
ADAMTS9-AS1	8.06379e-13	1.17125	0.46	0.274	2.37962e-08
GSN	8.46645e-13	1.41135	0.311	0.129	2.49845e-08
PAM	8.83564e-13	1.33455	0.437	0.244	2.6074e-08
NEK1	9.13831e-13	2.35307	0.204	0.052	2.69672e-08
HOMER1	9.38296e-13	2.60443	0.2	0.047	2.76891e-08
ARHGEF3	9.38309e-13	3.17158	0.151	0.017	2.76895e-08
ICAM1	9.65089e-13	2.46317	0.216	0.062	2.84798e-08
SHLD2	9.80796e-13	1.85921	0.255	0.092	2.89433e-08
CREB5	9.85833e-13	1.30226	0.533	0.338	2.90919e-08
ATF3	9.94582e-13	0.882471	0.533	0.318	2.93501e-08
AL139260.1	1.00331e-12	5.05662	0.13	0.007	2.96078e-08
TOP1	1.02406e-12	0.960884	0.501	0.308	3.02199e-08
PDE8A	1.03352e-12	1.33457	0.33	0.152	3.04992e-08
R3HDM1	1.0568e-12	2.37939	0.206	0.055	3.11861e-08
RIC1	1.06445e-12	3.65726	0.136	0.01	3.14119e-08
NCOA1	1.06551e-12	1.53012	0.306	0.127	3.14433e-08
UBAP1	1.07913e-12	1.67993	0.266	0.097	3.1845e-08
AL139807.1	1.10605e-12	7.22671	0.116	0	3.26395e-08
PWWP3A	1.10605e-12	6.68981	0.116	0	3.26395e-08
AQP4-AS1	1.13337e-12	5.49404	0.126	0.005	3.34457e-08
PVT1	1.17154e-12	4.36704	0.127	0.005	3.45722e-08
FGA	1.24799e-12	2.3417	0.148	0.015	3.68281e-08
TAOK3	1.26063e-12	1.36091	0.334	0.152	3.72011e-08
ARFGEF1	1.27286e-12	1.34863	0.382	0.194	3.7562e-08
EPC2	1.33205e-12	2.54029	0.184	0.04	3.93087e-08
MLLT10	1.35251e-12	1.49284	0.317	0.137	3.99126e-08
GOLGA4	1.38706e-12	0.920838	0.533	0.351	4.09321e-08
ITGB6	1.40693e-12	2.05569	0.152	0.017	4.15185e-08
ELF2	1.44198e-12	1.54119	0.317	0.134	4.25528e-08
SOBP	1.44941e-12	3.58368	0.148	0.017	4.27722e-08
IQGAP1	1.49379e-12	1.06541	0.435	0.249	4.40819e-08
MGAT4B	1.53817e-12	0.842287	0.489	0.294	4.53913e-08
DSCAML1	1.5399e-12	3.19127	0.149	0.017	4.54425e-08
CDK2AP1	1.58749e-12	1.66309	0.251	0.087	4.68469e-08
SHROOM4	1.60931e-12	3.3764	0.149	0.017	4.74908e-08
ZNF618	1.64291e-12	1.618	0.271	0.097	4.84822e-08
ANKS1A	1.64752e-12	2.55634	0.188	0.042	4.86182e-08
P3H2	1.69093e-12	1.52735	0.387	0.201	4.98993e-08
RIDA	1.7216e-12	0.973894	0.371	0.182	5.08044e-08
AUH	1.85353e-12	1.3207	0.321	0.142	5.46976e-08
TMTC2	1.86734e-12	2.79033	0.198	0.05	5.51052e-08
PTPN14	1.89588e-12	1.43771	0.302	0.124	5.59474e-08
C20orf194	1.96252e-12	1.58357	0.305	0.137	5.7914e-08
MRPS12	1.96817e-12	1.09054	0.414	0.241	5.80807e-08
MTCH2	1.98396e-12	0.814298	0.528	0.348	5.85466e-08
DLEU1	2.03339e-12	3.94804	0.148	0.02	6.00055e-08
ATP9B	2.12661e-12	1.96097	0.212	0.057	6.27561e-08
FBXW7	2.23156e-12	1.8267	0.198	0.047	6.58534e-08
LHFPL3-AS2	2.23836e-12	6.76324	0.113	0	6.60539e-08
ZGPAT	2.23836e-12	6.41151	0.113	0	6.60539e-08
WWTR1	2.28981e-12	0.953329	0.431	0.234	6.75722e-08
DCDC1	2.30502e-12	3.75414	0.149	0.02	6.80212e-08
SNHG19	2.43049e-12	2.73013	0.17	0.032	7.17238e-08
DERA	2.44814e-12	1.36343	0.349	0.169	7.22446e-08
PLA2G12A	2.46996e-12	1.57442	0.272	0.104	7.28886e-08
TPGS2	2.47493e-12	1.31188	0.261	0.092	7.30352e-08
NRCAM	2.47575e-12	3.03757	0.167	0.03	7.30595e-08
PHYHIPL	2.49105e-12	1.55355	0.317	0.139	7.35109e-08
RALA	2.66831e-12	1.70863	0.264	0.102	7.87419e-08
TRIR	2.70563e-12	0.607626	0.653	0.408	7.98433e-08
KDM4C	2.76556e-12	2.19368	0.206	0.055	8.16116e-08
CFAP410	2.82964e-12	6.40881	0.112	0	8.35026e-08
NDUFA6	2.86505e-12	0.808853	0.575	0.4	8.45477e-08
NUTM2B-AS1	2.92183e-12	1.86801	0.216	0.062	8.62232e-08
NDUFV2	2.93073e-12	0.770327	0.641	0.488	8.64857e-08
GSTO1	3.0826e-12	0.781683	0.604	0.423	9.09675e-08
C1orf122	3.08791e-12	0.959322	0.456	0.259	9.11242e-08
NR3C2	3.08867e-12	3.2876	0.149	0.02	9.11465e-08
FER	3.32314e-12	1.99311	0.248	0.087	9.80657e-08
DIAPH3	3.33586e-12	4.687	0.126	0.007	9.84412e-08
ARMH4	3.34303e-12	4.17619	0.13	0.01	9.86527e-08
CLASP1	3.47484e-12	2.00201	0.253	0.095	1.02543e-07
DENND4C	3.5339e-12	1.73206	0.26	0.095	1.04286e-07
XPR1	3.53391e-12	1.72616	0.31	0.139	1.04286e-07
MESD	3.57225e-12	1.2443	0.311	0.129	1.05417e-07
SESTD1	3.92271e-12	1.9231	0.293	0.127	1.15759e-07
LDAH	3.92431e-12	3.55891	0.151	0.022	1.15806e-07
METTL15	4.13219e-12	2.02727	0.221	0.067	1.21941e-07
SND1	4.35161e-12	1.52683	0.305	0.137	1.28416e-07
PRKG1	4.35834e-12	4.22133	0.126	0.007	1.28615e-07
LINC00571	4.41444e-12	5.27896	0.12	0.005	1.3027e-07
MCRIP1	4.43162e-12	0.889412	0.457	0.259	1.30777e-07
GCHFR	4.4589e-12	1.14877	0.427	0.251	1.31582e-07
SNRPD2	4.48982e-12	0.641118	0.683	0.505	1.32495e-07
AC005062.1	4.51814e-12	7.18457	0.11	0	1.3333e-07
AC034195.1	4.51814e-12	7.0649	0.11	0	1.3333e-07
AC104123.1	4.51814e-12	7.01643	0.11	0	1.3333e-07
AC009120.2	4.51814e-12	6.75098	0.11	0	1.3333e-07
LGR4	4.56579e-12	1.61134	0.354	0.179	1.34736e-07
METTL27	4.60463e-12	2.2514	0.189	0.045	1.35882e-07
AC027288.3	4.64794e-12	5.89807	0.115	0.002	1.37161e-07
SMG6	4.79689e-12	1.75704	0.207	0.055	1.41556e-07
PPP6R3	4.80559e-12	1.29764	0.323	0.144	1.41813e-07
CDR2	4.81724e-12	1.39976	0.31	0.134	1.42157e-07
SLC1A1	4.93679e-12	1.45553	0.355	0.187	1.45685e-07
HADHB	5.01395e-12	0.794577	0.513	0.323	1.47962e-07
AC098588.3	5.70675e-12	7.44929	0.109	0	1.68406e-07
AC068587.4	5.70675e-12	7.09827	0.109	0	1.68406e-07
CPPED1	5.76046e-12	1.13781	0.298	0.127	1.69991e-07
PPP2R3C	5.88341e-12	2.64554	0.177	0.04	1.73619e-07
SULF2	6.02229e-12	1.55396	0.243	0.08	1.77718e-07
PLEKHA6	6.0905e-12	1.74943	0.296	0.127	1.79731e-07
NDUFS8	6.17647e-12	0.67826	0.717	0.585	1.82267e-07
RASA1	6.34026e-12	2.06689	0.207	0.057	1.87101e-07
ACBD6	6.40892e-12	1.41143	0.317	0.147	1.89127e-07
RSRC1	6.59051e-12	1.52973	0.283	0.114	1.94486e-07
RAB2A	6.861e-12	0.645672	0.683	0.505	2.02468e-07
SNRPN	6.88196e-12	0.785049	0.453	0.244	2.03087e-07
ITSN1	6.94818e-12	1.76642	0.251	0.092	2.05041e-07
FAM92A	7.87755e-12	1.67538	0.236	0.082	2.32467e-07
AC007038.1	8.02255e-12	5.32874	0.113	0.002	2.36745e-07
DNAJC6	8.21114e-12	2.8759	0.148	0.022	2.42311e-07
NFIB	8.22803e-12	0.981459	0.605	0.438	2.42809e-07
FGF13	8.33048e-12	4.51161	0.127	0.01	2.45832e-07
SNTB2	8.50694e-12	1.49358	0.29	0.124	2.5104e-07
EGLN2	8.52435e-12	2.12271	0.176	0.037	2.51554e-07
MYCBP	8.59529e-12	2.23446	0.188	0.047	2.53647e-07
CYP20A1	8.78083e-12	1.43442	0.303	0.129	2.59122e-07
KIF2A	8.89841e-12	2.11151	0.206	0.06	2.62592e-07
TTLL5	9.07298e-12	3.03138	0.153	0.025	2.67744e-07
CLYBL	9.08144e-12	1.57855	0.259	0.097	2.67993e-07
CCDC198	9.18695e-12	0.867645	0.55	0.336	2.71107e-07
NR2F2-AS1	9.50846e-12	2.18871	0.204	0.057	2.80595e-07
PRKCE	9.51715e-12	2.71779	0.166	0.032	2.80851e-07
CST3	9.73782e-12	0.429766	0.861	0.816	2.87363e-07
PKM	9.75552e-12	0.62179	0.684	0.537	2.87885e-07
MRPS6	9.7938e-12	0.935376	0.4	0.214	2.89015e-07
MAP3K21	9.86781e-12	2.41252	0.173	0.037	2.91199e-07
DSE	9.92279e-12	2.19533	0.203	0.057	2.92822e-07
GRHPR	1.00171e-11	0.789448	0.561	0.383	2.95606e-07
ALDH8A1	1.02249e-11	1.68716	0.253	0.092	3.01736e-07
RSF1	1.02771e-11	1.14605	0.37	0.187	3.03279e-07
RIPOR2	1.04681e-11	5.19787	0.112	0.002	3.08915e-07
RAP1B	1.11309e-11	0.839526	0.524	0.348	3.28472e-07
CENPX	1.12315e-11	1.34686	0.327	0.157	3.3144e-07
STOX2	1.12807e-11	2.47173	0.197	0.052	3.32892e-07
RBMS3	1.1535e-11	1.94311	0.258	0.102	3.40399e-07
ARFGAP3	1.15392e-11	1.50152	0.261	0.1	3.40521e-07
RPS12	1.16105e-11	0.303124	0.927	0.938	3.42625e-07
NSA2	1.1804e-11	0.659381	0.605	0.418	3.48335e-07
ZNF385B	1.18379e-11	1.4725	0.35	0.172	3.49336e-07
PSMD8	1.22836e-11	0.710763	0.624	0.483	3.6249e-07
HNF1B	1.26854e-11	1.17924	0.281	0.109	3.74346e-07
SLC35F5	1.28957e-11	1.24487	0.386	0.206	3.80552e-07
ANGPTL3	1.29441e-11	1.64549	0.205	0.055	3.81979e-07
PIK3R2	1.34651e-11	3.69866	0.121	0.007	3.97356e-07
HECW1	1.35146e-11	2.37065	0.172	0.037	3.98816e-07
SLMAP	1.35186e-11	1.63632	0.28	0.117	3.98934e-07
AEBP2	1.43375e-11	1.89842	0.269	0.112	4.23099e-07
TYMSOS	1.44836e-11	6.41304	0.105	0	4.27412e-07
PNRC2	1.45378e-11	1.05081	0.352	0.174	4.2901e-07
CNTNAP3B	1.45607e-11	1.85376	0.214	0.065	4.29686e-07
MGST3	1.47272e-11	0.547324	0.816	0.729	4.34601e-07
PELI2	1.47478e-11	2.17098	0.202	0.057	4.35209e-07
BCKDHA	1.48091e-11	2.504	0.157	0.027	4.37018e-07
ICA1	1.53719e-11	2.70664	0.155	0.027	4.53625e-07
PRDX1	1.54875e-11	0.48847	0.844	0.779	4.57035e-07
CACNA1D	1.55921e-11	2.77302	0.159	0.03	4.60123e-07
BEX3	1.59182e-11	0.461389	0.725	0.46	4.69747e-07
COMMD10	1.60784e-11	1.58095	0.304	0.139	4.74473e-07
PLTP	1.63698e-11	1.19859	0.276	0.109	4.83072e-07
GLG1	1.65862e-11	0.867324	0.503	0.323	4.89458e-07
MAP3K5	1.67173e-11	2.10893	0.214	0.067	4.93328e-07
REX1BD	1.69469e-11	1.06226	0.408	0.229	5.00102e-07
H2AFZ	1.70739e-11	0.886243	0.653	0.515	5.0385e-07
RUNX1	1.7086e-11	3.0831	0.143	0.02	5.04208e-07
SQSTM1	1.79287e-11	0.658782	0.807	0.657	5.29075e-07
LRATD2	1.82682e-11	6.38256	0.104	0	5.39094e-07
TASP1	1.88094e-11	2.04205	0.207	0.062	5.55064e-07
TSTD3	1.8891e-11	2.92684	0.15	0.025	5.57473e-07
ATF7IP	1.88966e-11	1.62374	0.269	0.109	5.57639e-07
PEAK1	1.92689e-11	2.14247	0.192	0.052	5.68626e-07
CAT	1.97057e-11	0.905298	0.456	0.271	5.81515e-07
USP25	1.97876e-11	1.68487	0.283	0.122	5.83932e-07
ADAMTS1	1.98431e-11	1.57537	0.267	0.104	5.8557e-07
SGMS1	1.98934e-11	1.9892	0.213	0.067	5.87053e-07
SF3B6	2.00353e-11	0.639458	0.586	0.366	5.91243e-07
EIF3A	2.01487e-11	0.73227	0.551	0.368	5.94587e-07
AGXT2	2.02447e-11	1.50838	0.249	0.092	5.9742e-07
DYRK1A	2.02815e-11	1.77643	0.243	0.087	5.98506e-07
LCLAT1	2.08992e-11	2.32485	0.206	0.065	6.16737e-07
TRIP12	2.17032e-11	0.970922	0.394	0.211	6.40463e-07
BTBD7	2.20439e-11	1.26811	0.378	0.199	6.50514e-07
FDX2	2.25781e-11	1.92949	0.21	0.065	6.66281e-07
LINC00871	2.28343e-11	4.89735	0.127	0.012	6.7384e-07
PLPP3	2.29192e-11	1.5901	0.297	0.132	6.76347e-07
DOK6	2.29849e-11	3.21996	0.152	0.027	6.78284e-07
PHLPP1	2.30274e-11	3.86093	0.131	0.015	6.79538e-07
SLC49A4	2.30353e-11	6.43223	0.103	0	6.7977e-07
RFX7	2.34758e-11	2.66578	0.161	0.032	6.92771e-07
RAPGEF6	2.40015e-11	2.71522	0.168	0.037	7.08283e-07
TMBIM4	2.45698e-11	0.632309	0.558	0.331	7.25054e-07
NARS	2.50486e-11	0.843463	0.463	0.276	7.39185e-07
RPS7	2.52011e-11	0.327835	0.901	0.935	7.43683e-07
RAB31	2.5816e-11	2.70123	0.155	0.027	7.6183e-07
NFAT5	2.6242e-11	1.18441	0.423	0.239	7.744e-07
DENND5B	2.66174e-11	1.76622	0.219	0.07	7.85479e-07
USP47	2.77144e-11	1.65371	0.3	0.139	8.17853e-07
EPRS	2.82736e-11	1.20312	0.326	0.159	8.34353e-07
RPL13	2.85826e-11	0.21862	0.928	0.978	8.43474e-07
GNB1	2.86859e-11	0.829715	0.485	0.291	8.4652e-07
RESF1	2.90382e-11	6.49035	0.102	0	8.56918e-07
HEXD	2.90382e-11	6.4809	0.102	0	8.56918e-07
ATXN2	2.95467e-11	1.36691	0.348	0.174	8.71924e-07
SLC35D2	3.09603e-11	1.32846	0.288	0.122	9.13637e-07
GPC4	3.11987e-11	0.95292	0.426	0.236	9.20673e-07
FAM177A1	3.1769e-11	0.85605	0.499	0.323	9.37504e-07
NRIP1	3.19782e-11	1.02574	0.435	0.251	9.43677e-07
CHD2	3.30881e-11	1.26836	0.406	0.234	9.76431e-07
HS2ST1	3.38464e-11	2.20669	0.21	0.07	9.98808e-07
ARL3	3.40071e-11	0.934472	0.481	0.316	1.00355e-06
TUBA1A	3.46095e-11	0.818994	0.541	0.323	1.02133e-06
NEK11	3.499e-11	2.52159	0.171	0.04	1.03255e-06
AL139317.5	3.65955e-11	6.89694	0.101	0	1.07993e-06
MDH2	3.73925e-11	0.838169	0.534	0.373	1.10345e-06
ITGAV	3.77807e-11	1.12334	0.526	0.361	1.11491e-06
FCHSD2	3.79801e-11	2.01115	0.215	0.072	1.12079e-06
AC087564.1	3.81734e-11	4.07474	0.117	0.007	1.1265e-06
AFF4	3.93578e-11	1.10273	0.463	0.299	1.16145e-06
PAN3	3.98765e-11	1.55348	0.298	0.129	1.17676e-06
PTGER3	4.02815e-11	2.89083	0.151	0.027	1.18871e-06
ASAP2	4.1228e-11	2.16631	0.178	0.045	1.21664e-06
ROCK1	4.23405e-11	1.0896	0.352	0.182	1.24947e-06
TINAGL1	4.24782e-11	0.786802	0.507	0.326	1.25353e-06
HKDC1	4.33571e-11	1.68477	0.257	0.102	1.27947e-06
EHMT1	4.45697e-11	1.64818	0.246	0.092	1.31525e-06
EVI5	4.58576e-11	1.86723	0.25	0.102	1.35326e-06
AHCYL2	4.59901e-11	2.23299	0.206	0.065	1.35717e-06
AL096870.8	4.61069e-11	6.2457	0.1	0	1.36062e-06
AC138305.1	4.61069e-11	6.7033	0.1	0	1.36062e-06
TMEM246-AS1	4.61069e-11	6.69159	0.1	0	1.36062e-06
AC018521.5	4.61069e-11	6.2192	0.1	0	1.36062e-06
NECTIN3	4.6853e-11	1.51977	0.203	0.06	1.38263e-06
TCN2	4.70743e-11	1.00314	0.386	0.211	1.38916e-06
WDR70	4.80642e-11	1.84484	0.249	0.1	1.41838e-06
BTRC	4.82283e-11	2.45234	0.176	0.045	1.42322e-06
RWDD1	4.82406e-11	0.953526	0.453	0.286	1.42358e-06
DEPTOR	4.84025e-11	2.07213	0.196	0.057	1.42836e-06
USP34	5.04788e-11	1.08523	0.415	0.234	1.48963e-06
MAN2B1	5.20522e-11	3.28946	0.121	0.01	1.53606e-06
MIA2	5.20897e-11	0.952025	0.433	0.251	1.53717e-06
NECTIN2	5.21715e-11	0.840101	0.386	0.201	1.53958e-06
FMO1	5.39069e-11	0.881802	0.414	0.229	1.59079e-06
TBL1XR1	5.39898e-11	1.14158	0.437	0.254	1.59324e-06
ARHGEF28	5.41727e-11	0.882814	0.497	0.301	1.59864e-06
FLG-AS1	5.53686e-11	3.39181	0.121	0.01	1.63393e-06
MRPS10	5.5371e-11	1.35152	0.278	0.119	1.634e-06
PLK2	5.6518e-11	2.15498	0.164	0.035	1.66785e-06
RANBP17	5.7384e-11	2.41321	0.183	0.05	1.6934e-06
AK1	5.79553e-11	0.834767	0.18	0.045	1.71026e-06
AC046134.2	5.80745e-11	6.60722	0.099	0	1.71378e-06
GPATCH8	5.81419e-11	1.27506	0.293	0.129	1.71577e-06
NR1H4	5.82727e-11	1.2122	0.369	0.197	1.71963e-06
CCT3	5.82774e-11	0.696009	0.591	0.41	1.71977e-06
UVRAG	5.87583e-11	1.9952	0.193	0.055	1.73396e-06
MRPL41	6.03161e-11	0.65653	0.666	0.515	1.77993e-06
MDK	6.06551e-11	0.898247	0.465	0.276	1.78993e-06
AKR7A2	6.0736e-11	0.83759	0.524	0.353	1.79232e-06
YBX3	6.13621e-11	0.633621	0.616	0.438	1.8108e-06
MGMT	6.21989e-11	0.752019	0.591	0.4	1.83549e-06
NBEAL1	6.24697e-11	0.938319	0.439	0.261	1.84348e-06
DOCK1	6.27467e-11	1.44036	0.309	0.152	1.85165e-06
NDUFS2	6.37159e-11	0.772774	0.498	0.343	1.88026e-06
RND3	6.47983e-11	1.7352	0.303	0.147	1.9122e-06
NT5C2	6.61174e-11	1.8316	0.24	0.09	1.95113e-06
SRP14	6.7139e-11	0.432293	0.867	0.858	1.98127e-06
GLDC	6.81718e-11	1.31964	0.317	0.147	2.01175e-06
EMX2OS	6.9743e-11	1.03533	0.364	0.197	2.05812e-06
SPATS2	7.05649e-11	1.8453	0.207	0.067	2.08237e-06
INPP5F	7.10323e-11	2.45144	0.164	0.037	2.09616e-06
RELCH	7.31287e-11	6.42753	0.098	0	2.15803e-06
RNF213-AS1	7.31287e-11	6.65245	0.098	0	2.15803e-06
STK38	7.37983e-11	1.71542	0.22	0.075	2.17779e-06
LEPR	7.48351e-11	3.05934	0.14	0.022	2.20839e-06
KMT2C	7.48604e-11	1.31614	0.345	0.179	2.20913e-06
FBXO11	7.77336e-11	1.46487	0.303	0.142	2.29392e-06
LRAT	7.96061e-11	3.66901	0.123	0.012	2.34917e-06
NBAS	8.00575e-11	1.67733	0.238	0.09	2.3625e-06
GYPC	8.01848e-11	1.07542	0.352	0.182	2.36625e-06
IGF2BP2	8.04232e-11	1.71918	0.254	0.102	2.37329e-06
PHACTR4	8.33156e-11	1.10377	0.414	0.236	2.45864e-06
STPG2	8.43856e-11	4.9977	0.103	0.002	2.49022e-06
GLUD1	8.44921e-11	1.08033	0.374	0.204	2.49336e-06
BBS1	8.81493e-11	3.69791	0.113	0.007	2.60129e-06
SERINC2	8.85611e-11	0.820452	0.402	0.219	2.61344e-06
AGPS	9.01014e-11	1.63858	0.275	0.119	2.65889e-06
ERC2	9.20602e-11	6.685	0.097	0	2.7167e-06
SNHG30	9.20602e-11	6.31139	0.097	0	2.7167e-06
DNAJC15	9.25217e-11	0.755316	0.561	0.403	2.73032e-06
LAMTOR1	9.90288e-11	0.755697	0.557	0.396	2.92234e-06
ABHD18	9.99148e-11	2.80489	0.143	0.025	2.94849e-06
GOT1	1.01935e-10	1.12271	0.374	0.204	3.00809e-06
SIK2	1.03019e-10	1.62044	0.377	0.211	3.04009e-06
TMEM135	1.06411e-10	2.43388	0.175	0.045	3.14019e-06
RAB10	1.10541e-10	0.847654	0.475	0.291	3.26207e-06
KAT6B	1.13336e-10	1.72128	0.237	0.09	3.34455e-06
CTSH	1.13688e-10	0.625078	0.529	0.331	3.35495e-06
SPATA5	1.14711e-10	2.64729	0.135	0.02	3.38513e-06
FABP3	1.1999e-10	0.728828	0.486	0.301	3.54091e-06
TSPAN1	1.22409e-10	0.446701	0.794	0.639	3.61229e-06
TMEM117	1.23495e-10	3.68726	0.121	0.012	3.64435e-06
PDHA1	1.25453e-10	0.956518	0.435	0.269	3.70212e-06
EIF5	1.25702e-10	0.684099	0.611	0.435	3.70947e-06
KRT18	1.28154e-10	0.450173	0.827	0.726	3.78182e-06
CSPP1	1.28401e-10	1.41037	0.301	0.144	3.78913e-06
RALBP1	1.32243e-10	0.807601	0.433	0.251	3.90248e-06
AKR1B1	1.32963e-10	1.01788	0.368	0.197	3.92375e-06
SEC11C	1.35128e-10	0.916456	0.445	0.276	3.98763e-06
RGL1	1.3798e-10	1.75289	0.222	0.077	4.07178e-06
BPTF	1.39102e-10	0.727118	0.5	0.333	4.10489e-06
HIP1	1.40009e-10	1.87564	0.165	0.037	4.13166e-06
TENT4B	1.4024e-10	2.07784	0.177	0.047	4.13849e-06
SLC3A1	1.42152e-10	0.590448	0.737	0.597	4.19491e-06
SHFL	1.45777e-10	6.14865	0.095	0	4.30189e-06
COBL	1.46649e-10	1.6134	0.251	0.1	4.3276e-06
HIVEP2	1.49881e-10	2.12276	0.235	0.092	4.42298e-06
ARPC5	1.52804e-10	0.809733	0.503	0.338	4.50923e-06
FAM172A	1.54558e-10	1.46521	0.255	0.107	4.56101e-06
NCOA7	1.54606e-10	0.821334	0.4	0.216	4.56242e-06
ACYP2	1.58096e-10	1.84348	0.245	0.102	4.66542e-06
IGKC	1.60702e-10	2.4593	0.116	0.01	4.74231e-06
SMIM26	1.60798e-10	0.676069	0.535	0.328	4.74516e-06
PDZRN3	1.63806e-10	2.94694	0.142	0.025	4.83392e-06
ERCC5	1.66907e-10	1.94125	0.156	0.032	4.92542e-06
PAPPA	1.6876e-10	1.68576	0.238	0.092	4.98011e-06
FIBP	1.72588e-10	1.05975	0.403	0.234	5.09309e-06
TRIM44	1.74112e-10	0.80604	0.459	0.274	5.13804e-06
PDE10A	1.75116e-10	3.02628	0.144	0.027	5.16767e-06
VDAC2	1.76667e-10	0.764888	0.572	0.423	5.21345e-06
AC026689.1	1.83369e-10	6.34987	0.094	0	5.41121e-06
AC127526.2	1.83369e-10	6.69624	0.094	0	5.41121e-06
AC005083.1	1.83369e-10	6.10143	0.094	0	5.41121e-06
AC083862.3	1.83369e-10	6.26291	0.094	0	5.41121e-06
DOCK8-AS1	1.83369e-10	6.23598	0.094	0	5.41121e-06
IGLC1	1.83369e-10	7.81114	0.094	0	5.41121e-06
AGMAT	1.84289e-10	1.76786	0.219	0.077	5.43836e-06
MTIF3	1.8768e-10	0.794889	0.447	0.284	5.53845e-06
TPT1-AS1	1.90679e-10	1.61759	0.202	0.062	5.62693e-06
STIM1	1.91593e-10	2.75686	0.141	0.025	5.65392e-06
PHKB	1.9246e-10	1.30251	0.3	0.139	5.67949e-06
SORCS1	1.97592e-10	2.87235	0.167	0.042	5.83093e-06
ZC3H15	1.98041e-10	0.774181	0.435	0.256	5.84418e-06
S100A6	1.99248e-10	0.631042	0.889	0.881	5.87981e-06
HECTD4	2.00577e-10	1.75431	0.216	0.075	5.91903e-06
YWHAQ	2.09307e-10	0.649334	0.61	0.423	6.17665e-06
KIF13A	2.13952e-10	1.70977	0.23	0.087	6.31371e-06
NOCT	2.15922e-10	3.63851	0.11	0.007	6.37185e-06
DNAJC22	2.18331e-10	2.57349	0.136	0.022	6.44293e-06
PHF21A	2.21349e-10	2.54187	0.161	0.037	6.532e-06
AVEN	2.21811e-10	3.36364	0.13	0.02	6.54565e-06
DCAF6	2.22073e-10	1.3058	0.31	0.154	6.55338e-06
P4HB	2.23964e-10	0.769241	0.583	0.428	6.60917e-06
GTF2H4	2.2662e-10	4.14041	0.099	0.002	6.68755e-06
FRAS1	2.28812e-10	1.47127	0.367	0.204	6.75225e-06
FCN3	2.30592e-10	6.31319	0.093	0	6.80478e-06
ANKUB1	2.30592e-10	6.59608	0.093	0	6.80478e-06
RMST	2.30592e-10	6.74697	0.093	0	6.80478e-06
AC087762.1	2.30592e-10	6.94704	0.093	0	6.80478e-06
ZRANB2-AS2	2.30593e-10	6.74389	0.093	0	6.80479e-06
AP001021.3	2.30593e-10	6.57631	0.093	0	6.80479e-06
PCNX1	2.46714e-10	2.17274	0.213	0.077	7.28054e-06
MAP1B	2.52665e-10	2.68398	0.139	0.025	7.45614e-06
BCKDHB	2.53862e-10	1.66004	0.22	0.08	7.49147e-06
TIMP1	2.55159e-10	0.288348	0.687	0.502	7.52975e-06
SLC9A3R1	2.6248e-10	0.778163	0.474	0.299	7.74579e-06
RNF213	2.63196e-10	0.521782	0.509	0.303	7.76691e-06
ZNF148	2.70133e-10	1.00668	0.441	0.274	7.97162e-06
HMBOX1	2.7283e-10	1.75818	0.189	0.055	8.05122e-06
FKBP3	2.8366e-10	0.765361	0.437	0.266	8.3708e-06
ZNRF2	2.85972e-10	1.93332	0.238	0.097	8.43903e-06
AP002336.2	2.89902e-10	6.39926	0.093	0	8.555e-06
FRMD3	2.90877e-10	1.43759	0.308	0.157	8.58379e-06
STXBP4	2.96021e-10	1.88823	0.186	0.055	8.73559e-06
MET	2.97285e-10	1.31715	0.43	0.271	8.77289e-06
UBE2R2	3.05821e-10	0.961488	0.378	0.216	9.02477e-06
GATD3B	3.07433e-10	3.28701	0.125	0.017	9.07234e-06
ABL1	3.07538e-10	1.71546	0.239	0.095	9.07545e-06
RWDD3	3.14137e-10	3.85079	0.103	0.005	9.27018e-06
STX8	3.18529e-10	1.07698	0.365	0.199	9.39979e-06
NLK	3.18601e-10	1.56992	0.209	0.07	9.40192e-06
KCNMB2	3.2095e-10	3.18884	0.164	0.042	9.47122e-06
PRODH2	3.23655e-10	0.295449	0.433	0.246	9.55105e-06
TOX	3.29924e-10	4.57142	0.102	0.005	9.73606e-06
PSMB5	3.30467e-10	0.73197	0.575	0.43	9.75209e-06
UGCG	3.45526e-10	0.730405	0.613	0.435	1.01965e-05
DIAPH1	3.52665e-10	1.21086	0.327	0.164	1.04072e-05
PRDX5	3.53353e-10	0.486091	0.828	0.754	1.04275e-05
CTBP2	3.53686e-10	1.40041	0.326	0.172	1.04373e-05
KALRN	3.56843e-10	2.68836	0.142	0.027	1.05304e-05
PDZK1IP1	3.5742e-10	0.322727	0.886	0.896	1.05475e-05
AKT3	3.5757e-10	1.68171	0.255	0.109	1.05519e-05
CENPF	3.6437e-10	6.69986	0.092	0	1.07525e-05
ATP1A1-AS1	3.6437e-10	6.28111	0.092	0	1.07525e-05
AP002518.2	3.6437e-10	7.39193	0.092	0	1.07525e-05
EPB41L5	3.64848e-10	1.34917	0.401	0.244	1.07667e-05
CCDC65	3.69994e-10	3.37778	0.116	0.012	1.09185e-05
ACTA2	3.78565e-10	1.75452	0.168	0.042	1.11715e-05
KNG1	3.88571e-10	1.23963	0.157	0.035	1.14667e-05
MRPL13	3.88662e-10	0.935042	0.402	0.236	1.14694e-05
PPM1D	3.90911e-10	2.96417	0.141	0.027	1.15358e-05
GNG12	3.92687e-10	0.712424	0.51	0.338	1.15882e-05
DENR	3.98815e-10	1.07814	0.315	0.154	1.1769e-05
EEA1	4.01854e-10	1.36143	0.282	0.132	1.18587e-05
ECPAS	4.08764e-10	1.74782	0.216	0.08	1.20626e-05
CIAO1	4.14999e-10	1.31088	0.271	0.122	1.22466e-05
TNFRSF10D	4.2615e-10	2.99052	0.136	0.025	1.25757e-05
VPS50	4.34377e-10	2.61613	0.148	0.032	1.28185e-05
NPC2	4.34565e-10	0.504717	0.741	0.6	1.2824e-05
TOGARAM1	4.36025e-10	1.62559	0.184	0.052	1.28671e-05
CD151	4.40054e-10	0.527405	0.759	0.677	1.2986e-05
REV3L	4.5018e-10	0.890909	0.324	0.159	1.32848e-05
SPAG16	4.5548e-10	1.30492	0.383	0.231	1.34412e-05
PSD3	4.56163e-10	2.88145	0.135	0.025	1.34614e-05
AL589935.1	4.57847e-10	6.45134	0.091	0	1.35111e-05
AC010894.3	4.57847e-10	6.23213	0.091	0	1.35111e-05
LINC00907	4.57847e-10	6.72908	0.091	0	1.35111e-05
GTF2F2	4.65922e-10	1.62402	0.214	0.077	1.37494e-05
PTPN12	4.686e-10	1.36207	0.243	0.097	1.38284e-05
HMOX2	4.69759e-10	1.44522	0.255	0.107	1.38626e-05
ITFG1	4.69948e-10	1.14661	0.372	0.206	1.38682e-05
ARMT1	4.76693e-10	1.7892	0.201	0.07	1.40672e-05
BIRC6	4.77732e-10	1.08321	0.396	0.231	1.40979e-05
LIMA1	4.7845e-10	0.973765	0.296	0.132	1.41191e-05
AC013652.1	4.91894e-10	5.71001	0.095	0.002	1.45158e-05
DGLUCY	4.93719e-10	2.0239	0.188	0.06	1.45697e-05
MIGA1	4.99636e-10	1.6841	0.22	0.082	1.47443e-05
GTF3A	5.08848e-10	1.03222	0.354	0.194	1.50161e-05
WNT2B	5.12281e-10	2.47689	0.157	0.037	1.51174e-05
ERP29	5.24725e-10	0.531366	0.711	0.565	1.54846e-05
LUZP1	5.28806e-10	1.49267	0.235	0.092	1.56051e-05
LRRFIP2	5.30446e-10	0.907449	0.355	0.192	1.56535e-05
AP3S2	5.57981e-10	1.66323	0.166	0.042	1.6466e-05
VEPH1	5.58608e-10	1.87914	0.213	0.08	1.64845e-05
AC079142.1	5.75156e-10	6.89602	0.09	0	1.69729e-05
PANTR1	5.75156e-10	6.22161	0.09	0	1.69729e-05
AC017101.1	5.75156e-10	7.05623	0.09	0	1.69729e-05
SOGA3	5.75156e-10	6.18345	0.09	0	1.69729e-05
AC004889.1	5.75156e-10	6.44269	0.09	0	1.69729e-05
PRLR	5.76732e-10	0.975549	0.251	0.097	1.70194e-05
CFAP221	5.83698e-10	2.80797	0.131	0.022	1.72249e-05
IFIT2	5.8996e-10	2.22946	0.181	0.057	1.74097e-05
TRMT9B	5.90266e-10	5.43835	0.094	0.002	1.74188e-05
COX16	6.04156e-10	0.827692	0.384	0.214	1.78286e-05
PPP3CA	6.05037e-10	1.6361	0.312	0.164	1.78546e-05
RNF111	6.34079e-10	2.21806	0.194	0.067	1.87117e-05
TGM2	6.36943e-10	2.68977	0.114	0.012	1.87962e-05
CYSTM1	6.57102e-10	0.464026	0.813	0.709	1.93911e-05
BEND7	6.6728e-10	1.13338	0.319	0.167	1.96914e-05
NSD2	6.69736e-10	2.05162	0.149	0.032	1.97639e-05
IFITM2	6.72757e-10	0.434962	0.583	0.386	1.98531e-05
SGK2	6.95558e-10	2.42662	0.135	0.025	2.05259e-05
STK39	6.9754e-10	2.83901	0.13	0.022	2.05844e-05
CACHD1	7.02899e-10	2.80734	0.128	0.02	2.07426e-05
SEPTIN1	7.22337e-10	6.0703	0.089	0	2.13162e-05
HIBCH	7.24902e-10	0.896387	0.42	0.251	2.13919e-05
PTPN13	7.3145e-10	1.35815	0.329	0.169	2.15851e-05
SCN9A	7.33552e-10	1.97556	0.154	0.035	2.16471e-05
OPHN1	7.38708e-10	3.27224	0.122	0.017	2.17993e-05
ZNF410	7.41791e-10	3.67843	0.104	0.007	2.18902e-05
TBC1D19	7.4213e-10	1.64406	0.239	0.1	2.19003e-05
ZNF83	7.44432e-10	0.895539	0.411	0.234	2.19682e-05
EDA	7.51832e-10	5.67315	0.093	0.002	2.21866e-05
SNX2	7.61397e-10	0.915374	0.39	0.219	2.24688e-05
CASTOR2	7.7065e-10	4.51211	0.098	0.005	2.27419e-05
FXYD4	7.71149e-10	4.34846	0.112	0.012	2.27566e-05
MFHAS1	7.85818e-10	1.32062	0.283	0.129	2.31895e-05
PLS3	7.90247e-10	1.52232	0.258	0.117	2.33202e-05
NEXN	7.9067e-10	3.80074	0.108	0.01	2.33327e-05
STXBP5	8.11601e-10	2.63559	0.131	0.022	2.39503e-05
UQCRFS1	8.50354e-10	0.708218	0.59	0.455	2.5094e-05
CNTLN	8.69772e-10	2.13942	0.173	0.05	2.5667e-05
UFD1	8.74667e-10	1.21097	0.274	0.124	2.58114e-05
MTA3	9.49949e-10	1.52097	0.25	0.112	2.8033e-05
PCYOX1	9.54484e-10	0.98067	0.38	0.219	2.81668e-05
AGPAT3	9.96729e-10	0.820575	0.346	0.177	2.94135e-05
ARMH3	1.02719e-09	2.97146	0.14	0.03	3.03122e-05
ERAP2	1.02746e-09	1.9317	0.166	0.045	3.03204e-05
MRPS17	1.04216e-09	1.84001	0.187	0.062	3.07543e-05
CFAP70	1.04248e-09	3.75127	0.111	0.012	3.07637e-05
PAGR1	1.06062e-09	2.469	0.126	0.02	3.1299e-05
ARHGAP12	1.06451e-09	1.60967	0.217	0.082	3.14137e-05
LRCH3	1.09174e-09	1.85556	0.201	0.07	3.22171e-05
GIPC2	1.09472e-09	0.787839	0.44	0.271	3.23051e-05
AC114812.2	1.13845e-09	7.1826	0.087	0	3.35956e-05
ZNF875	1.13845e-09	6.17951	0.087	0	3.35956e-05
MEGF11	1.13845e-09	6.42612	0.087	0	3.35956e-05
KLHL5	1.13848e-09	1.61151	0.185	0.057	3.35966e-05
BACH2	1.15303e-09	4.12391	0.11	0.012	3.40259e-05
UGP2	1.18315e-09	0.822502	0.449	0.279	3.49146e-05
TST	1.21148e-09	0.699997	0.539	0.386	3.57507e-05
CCNB1	1.24313e-09	2.86908	0.112	0.012	3.66846e-05
MICAL3	1.25233e-09	1.15482	0.32	0.162	3.69562e-05
COMMD8	1.2638e-09	1.06667	0.326	0.174	3.72949e-05
PIAS1	1.27078e-09	1.5071	0.238	0.1	3.75007e-05
UBXN4	1.28026e-09	0.663529	0.577	0.43	3.77805e-05
AL136038.5	1.29976e-09	4.11345	0.096	0.005	3.8356e-05
PLCE1	1.30852e-09	2.28262	0.185	0.062	3.86144e-05
DNAH7	1.34026e-09	2.34947	0.152	0.037	3.95512e-05
AFDN	1.34431e-09	0.857931	0.403	0.231	3.96705e-05
ZNF827	1.42671e-09	1.52005	0.222	0.087	4.21023e-05
ITGA9-AS1	1.42868e-09	6.12932	0.086	0	4.21604e-05
WDFY3-AS2	1.42868e-09	5.98206	0.086	0	4.21604e-05
LINC01619	1.42868e-09	6.82426	0.086	0	4.21604e-05
AC005562.1	1.42868e-09	6.08603	0.086	0	4.21604e-05
RDX	1.43514e-09	0.679504	0.496	0.321	4.23509e-05
ZNF277	1.4466e-09	1.3971	0.228	0.092	4.26891e-05
NDUFA12	1.4505e-09	0.726662	0.588	0.45	4.28042e-05
MYO1D	1.46675e-09	1.93372	0.197	0.067	4.32837e-05
PPP1R14C	1.47222e-09	1.84986	0.177	0.052	4.34453e-05
FAM135A	1.50935e-09	2.10955	0.185	0.06	4.4541e-05
KDELR1	1.53444e-09	0.542099	0.675	0.547	4.52812e-05
PLPP5	1.54994e-09	1.32365	0.193	0.065	4.57387e-05
ATP6V0A4	1.55711e-09	3.92429	0.1	0.007	4.59502e-05
PACRG	1.56873e-09	2.32665	0.151	0.037	4.62933e-05
MYDGF	1.59858e-09	0.829107	0.394	0.226	4.71741e-05
RPS6KC1	1.64142e-09	2.46577	0.136	0.027	4.84383e-05
ANKS1B	1.64276e-09	4.96712	0.091	0.002	4.84777e-05
EIPR1	1.69996e-09	2.63212	0.127	0.022	5.01658e-05
CDC73	1.7047e-09	1.38431	0.251	0.112	5.03057e-05
STON2	1.7168e-09	1.1784	0.24	0.095	5.06629e-05
PIK3R3	1.75194e-09	2.56351	0.128	0.022	5.16997e-05
CASTOR3	1.76861e-09	3.40139	0.109	0.012	5.21918e-05
UBAC2	1.78745e-09	1.31144	0.251	0.109	5.27476e-05
AP003400.1	1.79245e-09	6.80637	0.085	0	5.28953e-05
ARSE	1.82165e-09	0.975176	0.365	0.206	5.37568e-05
NIT2	1.86158e-09	0.795389	0.505	0.371	5.49351e-05
LINC01503	1.86613e-09	3.63706	0.104	0.01	5.50695e-05
AGGF1	1.8758e-09	1.27836	0.227	0.087	5.53548e-05
PBX3	1.89329e-09	2.55233	0.136	0.027	5.58709e-05
CBLB	1.90471e-09	1.8407	0.206	0.075	5.6208e-05
KRT8	1.91327e-09	0.420555	0.773	0.632	5.64605e-05
TLN2	1.91497e-09	1.18407	0.327	0.174	5.65109e-05
SH3GL2	1.94107e-09	2.12775	0.168	0.05	5.72811e-05
ZEB2	1.94582e-09	1.20614	0.288	0.137	5.74211e-05
CFAP298	1.95567e-09	1.40344	0.272	0.134	5.77119e-05
NAP1L1	1.96768e-09	0.55478	0.629	0.48	5.80663e-05
LAMA1	1.98e-09	3.42048	0.095	0.005	5.84299e-05
GALM	1.99077e-09	1.09462	0.292	0.139	5.87476e-05
PLEKHM3	2.03201e-09	3.48588	0.104	0.01	5.99647e-05
RAB7A	2.11598e-09	0.881493	0.519	0.376	6.24425e-05
RNGTT	2.13095e-09	2.85679	0.133	0.027	6.28843e-05
KLF5	2.15269e-09	1.68305	0.214	0.082	6.35259e-05
AC104365.1	2.24829e-09	6.80045	0.084	0	6.6347e-05
ADGRF5	2.24829e-09	6.12016	0.084	0	6.6347e-05
TMEM252-DT	2.24829e-09	6.42715	0.084	0	6.6347e-05
APOC2	2.24829e-09	6.06709	0.084	0	6.6347e-05
TTC17	2.25803e-09	1.07362	0.331	0.169	6.66344e-05
NQO1	2.32723e-09	1.24789	0.163	0.045	6.86765e-05
DNAJC7	2.36837e-09	0.976538	0.363	0.209	6.98907e-05
NAP1L4	2.37465e-09	0.756514	0.439	0.276	7.00758e-05
RMDN1	2.43015e-09	1.13065	0.26	0.117	7.17138e-05
DIS3L2	2.47255e-09	1.58602	0.184	0.06	7.2965e-05
INTS6	2.48939e-09	1.74101	0.211	0.08	7.34618e-05
CRY1	2.54728e-09	2.12012	0.194	0.07	7.51703e-05
MID1	2.6158e-09	2.64061	0.13	0.025	7.71923e-05
OSMR	2.63081e-09	2.15865	0.164	0.047	7.76351e-05
EGFL7	2.63789e-09	2.91246	0.109	0.012	7.7844e-05
COMTD1	2.65136e-09	0.809899	0.41	0.254	7.82416e-05
STX18	2.65858e-09	1.27342	0.218	0.082	7.84548e-05
SEC31A	2.67401e-09	0.601133	0.512	0.323	7.89101e-05
NLN	2.68611e-09	1.61626	0.178	0.055	7.92671e-05
SDC1	2.7224e-09	0.817176	0.349	0.182	8.0338e-05
KPNA4	2.77423e-09	1.11888	0.268	0.119	8.18676e-05
PRDX4	2.79353e-09	0.912421	0.441	0.289	8.24371e-05
DIPK1A	2.81935e-09	6.32404	0.083	0	8.3199e-05
ERICH5	2.86294e-09	2.59047	0.13	0.025	8.44854e-05
URI1	2.93484e-09	0.975635	0.354	0.199	8.66072e-05
HOXD3	2.97688e-09	2.80161	0.104	0.01	8.78478e-05
FBXO17	3.0082e-09	1.02701	0.328	0.182	8.87721e-05
MRPS11	3.05141e-09	1.10052	0.31	0.162	9.00473e-05
KIF9-AS1	3.05299e-09	3.33065	0.098	0.007	9.00937e-05
MSC-AS1	3.07115e-09	2.67704	0.135	0.03	9.06297e-05
NBEA	3.11667e-09	1.56108	0.286	0.149	9.1973e-05
MTPN	3.11837e-09	1.00424	0.36	0.209	9.20232e-05
EIF4EBP1	3.15573e-09	1.2651	0.271	0.129	9.31257e-05
BACH1	3.19364e-09	1.30067	0.235	0.097	9.42442e-05
ZNF106	3.20588e-09	0.902701	0.344	0.192	9.46054e-05
LINC01504	3.21742e-09	4.93474	0.088	0.002	9.4946e-05
RAP1GDS1	3.22128e-09	1.85584	0.198	0.075	9.50601e-05
EIF2AK4	3.26045e-09	1.42889	0.214	0.082	9.62159e-05
AGPAT2	3.27887e-09	1.11668	0.281	0.139	9.67596e-05
CCL15	3.29875e-09	2.11444	0.141	0.032	9.73461e-05
THRAP3	3.40881e-09	0.730524	0.454	0.296	0.000100594
ASPG	3.41416e-09	4.32972	0.088	0.002	0.000100752
ATP6V0D1	3.51023e-09	0.72837	0.422	0.256	0.000103587
MBNL2	3.52033e-09	0.913604	0.43	0.271	0.000103885
SELENOS	3.52939e-09	0.805054	0.418	0.249	0.000104152
SNHG17	3.53458e-09	5.83339	0.082	0	0.000104306
CENPA	3.53459e-09	6.00695	0.082	0	0.000104306
SEPTIN8	3.53459e-09	5.8444	0.082	0	0.000104306
CERNA2	3.53459e-09	6.2512	0.082	0	0.000104306
AC008771.1	3.53602e-09	2.87404	0.112	0.015	0.000104348
SPRED2	3.60949e-09	2.2166	0.165	0.05	0.000106516
TAPT1-AS1	3.68685e-09	1.913	0.141	0.032	0.000108799
ANP32B	3.85984e-09	0.663899	0.517	0.356	0.000113904
ARHGAP29	3.86322e-09	0.602658	0.556	0.371	0.000114003
GDE1	3.87298e-09	1.6156	0.173	0.052	0.000114292
WDR7	3.90514e-09	1.93836	0.138	0.03	0.000115241
UMAD1	3.9458e-09	1.77752	0.173	0.052	0.000116441
CRYL1	3.96483e-09	0.594037	0.568	0.4	0.000117002
CRYBG1	4.12286e-09	1.83647	0.136	0.03	0.000121666
LRRC8D	4.1566e-09	1.74763	0.208	0.082	0.000122661
ZFAS1	4.19573e-09	0.470336	0.743	0.607	0.000123816
STK32A	4.29556e-09	4.18528	0.087	0.002	0.000126762
CNOT4	4.30912e-09	1.33895	0.255	0.119	0.000127162
RPS15	4.32891e-09	0.248678	0.915	0.943	0.000127746
CRIM1-DT	4.43019e-09	5.86701	0.081	0	0.000130735
TLCD4	4.43019e-09	6.00306	0.081	0	0.000130735
HEIH	4.43019e-09	5.91481	0.081	0	0.000130735
TRHDE-AS1	4.43019e-09	6.19137	0.081	0	0.000130735
CEP63	4.47106e-09	1.68902	0.168	0.05	0.000131941
MUC20	4.5691e-09	1.96996	0.116	0.017	0.000134834
PLIN3	4.59628e-09	1.3746	0.22	0.087	0.000135636
PPP2R2B	4.78157e-09	4.51587	0.104	0.012	0.000141104
ARHGAP26	4.80525e-09	1.80185	0.241	0.109	0.000141803
TPM3	4.86714e-09	0.619887	0.591	0.433	0.000143629
ZNF407	4.89414e-09	2.12001	0.159	0.045	0.000144426
BORCS7	4.92959e-09	1.08592	0.271	0.127	0.000145472
C1QBP	4.94385e-09	0.668082	0.55	0.4	0.000145893
PPP1R13B	4.95767e-09	1.5258	0.259	0.122	0.000146301
STRBP	5.00944e-09	1.46859	0.235	0.104	0.000147829
CDC42BPB	5.01737e-09	0.863863	0.276	0.129	0.000148063
PTPN4	5.06607e-09	1.53648	0.199	0.072	0.0001495
NDUFB4	5.07236e-09	0.535143	0.713	0.557	0.000149685
NOSTRIN	5.08751e-09	2.04711	0.205	0.077	0.000150132
VCP	5.15171e-09	0.728527	0.419	0.261	0.000152027
GNAI1	5.20696e-09	1.4657	0.213	0.082	0.000153657
PLCB1	5.30496e-09	2.60556	0.149	0.04	0.000156549
R3HCC1L	5.40046e-09	3.0449	0.113	0.017	0.000159367
LAMTOR2	5.53145e-09	0.71717	0.528	0.361	0.000163233
AC092535.4	5.55138e-09	6.42015	0.08	0	0.000163821
AL137009.1	5.55138e-09	6.29107	0.08	0	0.000163821
YAE1	5.55138e-09	5.92508	0.08	0	0.000163821
AL358232.2	5.55138e-09	6.51714	0.08	0	0.000163821
SLX4IP	5.56421e-09	2.63301	0.114	0.017	0.0001642
VPS13D	5.56976e-09	1.54192	0.222	0.092	0.000164364
PSME4	5.62522e-09	2.00299	0.178	0.06	0.000166
MEF2A	5.7591e-09	1.01204	0.382	0.226	0.000169951
FRMD4B	5.77197e-09	0.979999	0.386	0.231	0.000170331
SORBS1	5.84443e-09	3.32468	0.113	0.017	0.000172469
PDK3	5.84607e-09	2.33845	0.127	0.025	0.000172517
GPATCH2	6.16537e-09	1.19864	0.258	0.122	0.00018194
CBR4	6.27429e-09	1.52144	0.26	0.127	0.000185154
PLD1	6.2866e-09	2.24886	0.142	0.032	0.000185517
HULC	6.339e-09	4.94057	0.085	0.002	0.000187064
TYMS	6.48835e-09	1.79732	0.159	0.047	0.000191471
SLC20A2	6.53306e-09	1.60253	0.248	0.117	0.000192791
RFFL	6.55093e-09	1.73143	0.147	0.037	0.000193318
RHOA	6.69636e-09	0.435396	0.683	0.52	0.00019761
ABCC2	6.785e-09	2.56056	0.121	0.022	0.000200225
LINC01876	6.95464e-09	6.6065	0.079	0	0.000205231
ZNF561-AS1	6.95464e-09	5.85642	0.079	0	0.000205231
TSGA10	6.96817e-09	1.73642	0.195	0.075	0.000205631
ACTR3C	7.03449e-09	1.72622	0.118	0.02	0.000207588
MRPL27	7.0975e-09	0.772571	0.494	0.363	0.000209447
DDX58	7.19806e-09	1.585	0.179	0.06	0.000212415
VCL	7.24339e-09	0.96047	0.333	0.179	0.000213752
CDKN3	7.28452e-09	4.94677	0.084	0.002	0.000214966
BMPR2	7.34913e-09	1.33987	0.294	0.154	0.000216873
CCNT2-AS1	7.35942e-09	5.26276	0.084	0.002	0.000217177
MSN	7.54409e-09	0.62035	0.495	0.333	0.000222626
SLC27A2	7.62522e-09	0.879545	0.36	0.197	0.00022502
S100A1	7.85664e-09	0.535604	0.432	0.256	0.000231849
COL4A1	7.91848e-09	0.672176	0.558	0.388	0.000233674
CDK13	8.00289e-09	1.30607	0.267	0.127	0.000236165
MCPH1	8.08036e-09	2.03032	0.167	0.052	0.000238451
PEX14	8.41022e-09	2.23318	0.161	0.05	0.000248186
NRXN3	8.57696e-09	3.69393	0.084	0.002	0.000253106
PPP1R14B-AS1	8.71054e-09	5.69107	0.078	0	0.000257048
CFAP54	8.71054e-09	6.2818	0.078	0	0.000257048
KDM5B	9.06358e-09	1.45647	0.234	0.102	0.000267466
TMCO4	9.11321e-09	2.41563	0.139	0.035	0.000268931
SLC22A2	9.31241e-09	0.50161	0.692	0.55	0.000274809
UCHL3	9.46587e-09	1.28868	0.259	0.124	0.000279338
EIF5B	9.51139e-09	0.55735	0.493	0.316	0.000280681
HM13	9.58648e-09	0.612228	0.459	0.299	0.000282897
TMEM54	9.89523e-09	0.869618	0.332	0.189	0.000292008
WWC2	1.00721e-08	1.02389	0.368	0.219	0.000297228
ENPEP	1.03028e-08	0.861474	0.543	0.396	0.000304035
HSPA12A	1.03463e-08	1.23605	0.213	0.085	0.000305318
XYLB	1.04465e-08	2.07439	0.133	0.03	0.000308277
GLB1	1.06635e-08	1.02303	0.301	0.164	0.00031468
PPP1CA	1.07243e-08	0.625347	0.512	0.363	0.000316475
RAB25	1.08121e-08	2.0174	0.135	0.032	0.000319065
KCNMB2-AS1	1.09072e-08	6.9228	0.077	0	0.000321871
HIF1A-AS3	1.09072e-08	6.60143	0.077	0	0.000321871
AL136234.1	1.09072e-08	6.41055	0.077	0	0.000321871
BIN1	1.10098e-08	0.618888	0.522	0.378	0.000324898
CCNY	1.10262e-08	1.22666	0.319	0.179	0.000325382
GATAD2B	1.11979e-08	1.31625	0.205	0.08	0.000330449
PPP2R5E	1.13374e-08	1.11605	0.293	0.149	0.000334567
GPR143	1.13901e-08	1.61482	0.164	0.05	0.000336121
REC8	1.14078e-08	1.43336	0.177	0.057	0.000336643
ACSL4	1.14289e-08	1.30025	0.244	0.114	0.000337266
TNFSF15	1.14614e-08	5.32712	0.082	0.002	0.000338226
RIOK3	1.15968e-08	0.682139	0.339	0.189	0.00034222
RBKS	1.16465e-08	1.16698	0.243	0.109	0.000343689
VDAC3	1.18598e-08	0.710983	0.441	0.296	0.000349982
ACO2	1.18724e-08	0.660263	0.394	0.231	0.000350354
GTF2IRD1	1.201e-08	2.0534	0.166	0.052	0.000354416
DPYS	1.20821e-08	0.969433	0.376	0.221	0.000356542
PLP2	1.21142e-08	0.865896	0.327	0.177	0.000357491
LINC00958	1.21776e-08	1.67512	0.168	0.055	0.00035936
PPIC	1.25611e-08	0.852319	0.373	0.229	0.000370679
NDUFS7	1.26118e-08	0.551477	0.622	0.493	0.000372174
NUP58	1.28601e-08	1.5785	0.187	0.067	0.000379503
LAP3	1.2887e-08	0.856253	0.316	0.169	0.000380294
PLPPR1	1.30647e-08	4.34085	0.095	0.01	0.00038554
NUBPL	1.33055e-08	1.6974	0.183	0.065	0.000392645
GEM	1.35968e-08	1.82391	0.175	0.06	0.00040124
AC096564.1	1.36546e-08	6.46626	0.076	0	0.000402947
SNX15	1.36546e-08	5.81354	0.076	0	0.000402947
UBE2C	1.36546e-08	5.98829	0.076	0	0.000402947
PTTG1	1.39212e-08	3.83259	0.095	0.01	0.000410813
MYO5B	1.39475e-08	1.5539	0.238	0.109	0.000411591
MFSD14A	1.41514e-08	2.97701	0.105	0.015	0.000417609
SPTBN1	1.4185e-08	0.501138	0.756	0.637	0.0004186
STX3	1.43347e-08	0.956398	0.352	0.209	0.000423017
MTHFD1L	1.4379e-08	2.41767	0.146	0.042	0.000424323
TTC1	1.44671e-08	0.988592	0.338	0.194	0.000426925
SLC16A9	1.45436e-08	0.953363	0.517	0.351	0.000429183
BCL6	1.47741e-08	1.67962	0.191	0.067	0.000435983
ERO1B	1.47825e-08	2.39827	0.114	0.02	0.000436233
ZNF611	1.4786e-08	1.15391	0.176	0.06	0.000436336
HYDIN	1.52278e-08	2.36116	0.123	0.025	0.000449374
ZCRB1	1.52388e-08	0.756273	0.412	0.269	0.000449698
LINC01184	1.52847e-08	1.8512	0.148	0.042	0.000451053
IFT88	1.5512e-08	1.09781	0.321	0.179	0.000457759
RFX3	1.57754e-08	2.08148	0.163	0.052	0.000465532
KYNU	1.58178e-08	3.67027	0.099	0.012	0.000466783
ARMC9	1.62947e-08	1.96955	0.152	0.045	0.000480858
GOLM1	1.62974e-08	1.12167	0.206	0.08	0.000480938
SPECC1L	1.64525e-08	1.87833	0.164	0.05	0.000485512
CTNNA1	1.65034e-08	0.590153	0.638	0.49	0.000487015
CHD1	1.67385e-08	1.23257	0.279	0.142	0.000493954
AKAP9	1.6766e-08	0.560774	0.547	0.388	0.000494766
KLRD1	1.70901e-08	6.42537	0.075	0	0.000504329
NIBAN1	1.70901e-08	6.12706	0.075	0	0.000504329
C5AR1	1.70901e-08	6.03925	0.075	0	0.000504329
ATE1	1.73661e-08	1.21217	0.271	0.134	0.000512473
GNPTAB	1.74994e-08	1.71742	0.176	0.062	0.000516407
NASP	1.76767e-08	0.914963	0.344	0.192	0.00052164
AKAP6	1.77041e-08	3.03144	0.1	0.012	0.000522447
PTTG1IP	1.79212e-08	0.592045	0.551	0.396	0.000528854
FBXO34	1.82079e-08	1.25274	0.252	0.117	0.000537316
RTCB	1.82844e-08	0.990196	0.318	0.177	0.000539574
RPTOR	1.8315e-08	2.96333	0.104	0.015	0.000540476
NCKAP5	1.85431e-08	1.56195	0.274	0.139	0.000547207
LINC00271	1.87142e-08	3.0374	0.115	0.022	0.000552256
SEMA6A	1.91772e-08	1.46353	0.251	0.122	0.00056592
CHEK1	1.93958e-08	2.80274	0.104	0.015	0.00057237
USP8	1.93975e-08	1.09897	0.303	0.164	0.000572421
ATXN10	1.95093e-08	0.914748	0.367	0.224	0.00057572
CCNI	1.95871e-08	0.401378	0.796	0.689	0.000578016
AC010642.2	2.02168e-08	1.09834	0.214	0.087	0.000596599
HABP2	2.03739e-08	2.35418	0.129	0.03	0.000601234
AP001528.1	2.05793e-08	4.05464	0.085	0.005	0.000607295
COL4A4	2.06022e-08	1.20522	0.244	0.109	0.00060797
ATP6V0D2	2.07445e-08	3.33912	0.094	0.01	0.00061217
TRNP1	2.07618e-08	2.29564	0.128	0.03	0.000612679
TTC4	2.09465e-08	3.61238	0.085	0.005	0.000618133
PLPP2	2.13851e-08	5.75908	0.074	0	0.000631073
AP003086.1	2.13851e-08	6.51892	0.074	0	0.000631073
AC096577.1	2.13917e-08	3.94154	0.107	0.017	0.00063127
SUCLG2	2.14414e-08	0.744587	0.396	0.244	0.000632737
FUT8	2.14629e-08	1.71433	0.183	0.067	0.000633371
GAS2L3	2.16501e-08	2.27105	0.121	0.025	0.000638895
R3HDM2	2.16661e-08	1.09167	0.322	0.184	0.000639366
ATG10	2.17143e-08	1.9705	0.155	0.047	0.00064079
PCNX4	2.19252e-08	1.40906	0.252	0.122	0.000647014
TP53TG1	2.21083e-08	1.1419	0.253	0.124	0.000652416
NDUFS4	2.2335e-08	0.688742	0.519	0.371	0.000659106
PRKAG2	2.25586e-08	1.79708	0.169	0.057	0.000665705
LRRC6	2.27475e-08	2.08403	0.157	0.05	0.000671277
CAP1	2.28571e-08	0.660855	0.454	0.311	0.000674513
IL7	2.2863e-08	3.58685	0.09	0.007	0.000674687
CASP6	2.2921e-08	1.47553	0.206	0.085	0.000676398
AC004540.1	2.3135e-08	4.23284	0.089	0.007	0.000682713
CBFA2T2	2.33858e-08	1.71149	0.176	0.062	0.000690115
PDE3B	2.35359e-08	4.1363	0.089	0.007	0.000694546
IDH3G	2.39946e-08	0.757335	0.432	0.291	0.00070808
BTD	2.43582e-08	1.37856	0.218	0.095	0.00071881
PDIA6	2.43954e-08	0.427398	0.619	0.468	0.000719909
SPTLC2	2.45518e-08	1.17071	0.255	0.124	0.000724523
FAM222B	2.53494e-08	1.52151	0.161	0.05	0.000748061
ZNF69	2.53899e-08	2.04096	0.139	0.037	0.000749256
SCNN1A	2.59126e-08	0.739883	0.222	0.095	0.00076468
GARS-DT	2.67533e-08	6.12616	0.073	0	0.00078949
GLYATL2	2.67533e-08	5.99836	0.073	0	0.00078949
GPAT3	2.72177e-08	1.79798	0.173	0.06	0.000803194
PITPNC1	2.74591e-08	2.07813	0.161	0.052	0.000810319
XRCC4	2.81095e-08	2.67618	0.123	0.027	0.000829512
TTC7B	2.82445e-08	2.58345	0.123	0.027	0.000833496
GRM5	2.87714e-08	4.7131	0.083	0.005	0.000849044
ITCH	2.91437e-08	1.22907	0.267	0.137	0.00086003
UBE4B	2.92661e-08	1.48225	0.196	0.077	0.000863644
CTSB	2.94773e-08	0.478317	0.679	0.54	0.000869876
ATP6V0E1	2.98295e-08	0.534592	0.756	0.669	0.000880267
NDUFA10	2.98347e-08	0.643839	0.52	0.361	0.000880423
SYNJ2BP	3.01051e-08	0.850907	0.256	0.119	0.000888403
TXNDC5	3.01315e-08	2.67951	0.114	0.022	0.000889181
FGL2	3.05235e-08	2.72211	0.11	0.02	0.000900747
SERPINA5	3.06121e-08	1.64477	0.151	0.045	0.000903362
EIF3I	3.10544e-08	0.742644	0.449	0.303	0.000916415
EIF2S2	3.231e-08	0.779228	0.462	0.318	0.000953469
TNFSF13	3.28124e-08	3.79196	0.078	0.002	0.000968294
NUTM2A-AS1	3.29874e-08	1.49705	0.203	0.085	0.000973459
SUGT1	3.30944e-08	0.631136	0.371	0.211	0.000976617
ZDHHC24	3.33612e-08	1.08846	0.208	0.085	0.00098449
ODC1	3.34088e-08	0.55658	0.518	0.361	0.000985893
MAP4K5	3.41092e-08	1.58708	0.186	0.07	0.00100656
ITPA	3.41615e-08	0.798166	0.363	0.226	0.00100811
RPS3A	3.48088e-08	0.239296	0.905	0.94	0.00102721
CCDC18	3.53677e-08	5.09041	0.077	0.002	0.0010437
PPM1H	3.55143e-08	2.03905	0.164	0.055	0.00104803
USP33	3.69613e-08	1.13273	0.286	0.154	0.00109073
EML4	3.75005e-08	1.03368	0.339	0.204	0.00110664
REEP3	3.76389e-08	1.22689	0.229	0.104	0.00111072
FAM49B	3.95746e-08	1.24921	0.272	0.142	0.00116785
SCAF8	3.97998e-08	1.67605	0.183	0.07	0.00117449
SPDYA	4.05011e-08	3.9452	0.082	0.005	0.00119519
HOMER3	4.07582e-08	0.788591	0.384	0.231	0.00120278
LGMN	4.08052e-08	0.73793	0.33	0.187	0.00120416
CIB1	4.12785e-08	0.535005	0.634	0.51	0.00121813
KCNJ3	4.13399e-08	2.10919	0.158	0.052	0.00121994
AC009107.2	4.18426e-08	5.8157	0.071	0	0.00123478
DAB1	4.18426e-08	6.50024	0.071	0	0.00123478
EIF1B-AS1	4.18426e-08	6.16736	0.071	0	0.00123478
SEMA6A-AS1	4.18426e-08	6.31153	0.071	0	0.00123478
KHDRBS2	4.18426e-08	6.50025	0.071	0	0.00123478
EPC1	4.24614e-08	1.01963	0.317	0.177	0.00125304
VPS8	4.26902e-08	2.13695	0.161	0.055	0.00125979
NME7	4.29799e-08	1.45177	0.256	0.132	0.00126834
RNASE1	4.33598e-08	2.65025	0.093	0.01	0.00127955
RBFOX1	4.48995e-08	5.907	0.086	0.007	0.00132498
NAMPT	4.5216e-08	1.3312	0.401	0.269	0.00133432
SHISA9	4.52421e-08	4.41634	0.086	0.007	0.0013351
OGA	4.69639e-08	0.744603	0.319	0.169	0.0013859
FNTA	4.72034e-08	1.15573	0.241	0.117	0.00139297
SPARCL1	4.72264e-08	2.64082	0.091	0.01	0.00139365
CHM	4.75752e-08	1.13259	0.227	0.1	0.00140394
GIGYF2	4.75779e-08	0.897947	0.297	0.159	0.00140402
MTREX	4.75996e-08	1.23023	0.168	0.057	0.00140466
RAP2C-AS1	4.807e-08	2.24408	0.105	0.017	0.00141855
FREM1	4.83782e-08	2.35096	0.129	0.032	0.00142764
C1orf54	4.86261e-08	3.66727	0.086	0.007	0.00143496
TNS1	5.14342e-08	0.644341	0.565	0.415	0.00151782
MRPL12	5.17549e-08	0.768393	0.419	0.276	0.00152729
NFKB1	5.17699e-08	1.31287	0.265	0.134	0.00152773
LARS2	5.18667e-08	2.65578	0.116	0.025	0.00153059
DDX3Y	5.2081e-08	0.92819	0.163	0.052	0.00153691
AP002495.1	5.23113e-08	5.97892	0.07	0	0.00154371
AC005920.2	5.23114e-08	6.03611	0.07	0	0.00154371
AC008269.1	5.23114e-08	6.45865	0.07	0	0.00154371
LINC01182	5.23114e-08	6.24752	0.07	0	0.00154371
CLDN10-AS1	5.23114e-08	6.2312	0.07	0	0.00154371
LINC01725	5.24763e-08	4.15935	0.081	0.005	0.00154857
DPYD	5.27364e-08	2.33484	0.148	0.047	0.00155625
ADGRA3	5.31905e-08	1.84261	0.129	0.032	0.00156965
ZNF544	5.39659e-08	1.91884	0.118	0.025	0.00159253
GLIS1	5.53614e-08	1.78098	0.185	0.072	0.00163371
GALK2	5.5466e-08	1.66886	0.178	0.067	0.0016368
ACER3	5.60171e-08	1.75752	0.162	0.055	0.00165307
QKI	5.64994e-08	1.006	0.413	0.259	0.0016673
IER3IP1	5.65136e-08	0.769673	0.35	0.201	0.00166771
SLC5A12	5.74482e-08	0.365196	0.468	0.291	0.0016953
SLC38A1	5.7626e-08	1.12413	0.245	0.114	0.00170054
TANGO6	5.78873e-08	3.35422	0.094	0.012	0.00170825
MEGF9	5.80131e-08	1.59746	0.171	0.062	0.00171197
HIVEP1	5.84124e-08	1.69482	0.212	0.095	0.00172375
PTER	5.86409e-08	1.14769	0.229	0.102	0.00173049
NSUN7	6.02169e-08	2.15637	0.128	0.032	0.001777
EFNA5	6.09358e-08	2.27308	0.132	0.035	0.00179822
TNFRSF10B	6.14294e-08	1.60952	0.28	0.157	0.00181278
SNTB1	6.24556e-08	3.35994	0.102	0.017	0.00184307
PARVA	6.2978e-08	1.01228	0.252	0.124	0.00185848
PUM1	6.30409e-08	0.834637	0.405	0.269	0.00186034
GALNT2	6.47331e-08	2.01819	0.185	0.075	0.00191027
MLLT3	6.51518e-08	1.79887	0.161	0.055	0.00192263
CPEB3	6.53166e-08	3.02317	0.098	0.015	0.00192749
PRXL2B	6.53851e-08	5.70667	0.069	0	0.00192951
AC012409.2	6.53851e-08	6.05879	0.069	0	0.00192951
AC004485.1	6.53851e-08	6.25039	0.069	0	0.00192951
PCA3	6.53851e-08	6.33078	0.069	0	0.00192951
TMEM265	6.53851e-08	5.84604	0.069	0	0.00192951
STK17A	6.62274e-08	1.66083	0.171	0.062	0.00195437
CYP4A22-AS1	6.94278e-08	5.59162	0.074	0.002	0.00204881
RIPK1	7.01731e-08	1.69318	0.153	0.047	0.00207081
ARHGAP8	7.02185e-08	1.63599	0.125	0.03	0.00207215
IRF9	7.03801e-08	1.94716	0.135	0.037	0.00207692
FRYL	7.14123e-08	0.947306	0.266	0.137	0.00210738
UBE2K	7.23834e-08	0.775865	0.369	0.219	0.00213603
PRIM2	7.25468e-08	2.97557	0.093	0.012	0.00214086
VOPP1	7.36645e-08	1.62276	0.191	0.08	0.00217384
TUT7	7.46828e-08	2.08351	0.127	0.032	0.00220389
STK32B	7.55351e-08	2.43261	0.149	0.05	0.00222904
ECHDC1	7.60601e-08	0.989201	0.335	0.204	0.00224453
PICALM	7.74494e-08	0.738993	0.6	0.465	0.00228553
CARS2	7.80583e-08	1.07347	0.251	0.119	0.0023035
KCNJ1	8.09623e-08	1.98139	0.111	0.022	0.0023892
BAZ1A	8.16956e-08	1.16066	0.259	0.132	0.00241084
AC092944.1	8.17086e-08	6.59526	0.068	0	0.00241122
MKI67	8.17086e-08	5.91084	0.068	0	0.00241122
LCN2	8.17086e-08	5.92439	0.068	0	0.00241122
STARD13-AS	8.17086e-08	6.07284	0.068	0	0.00241122
DSEL	8.21954e-08	0.968301	0.262	0.127	0.00242559
MAP2K4	8.31716e-08	1.3295	0.211	0.092	0.00245439
CEP162	8.3585e-08	1.70071	0.126	0.03	0.00246659
F12	8.4021e-08	2.56051	0.101	0.017	0.00247946
KPNB1	8.48412e-08	0.658663	0.364	0.214	0.00250366
APTX	8.48644e-08	1.96954	0.148	0.047	0.00250435
PDS5A	8.51087e-08	1.00746	0.285	0.152	0.00251156
TBC1D8	8.52237e-08	2.77653	0.121	0.03	0.00251495
GALNT10	8.61739e-08	1.29909	0.16	0.052	0.00254299
TANC1	8.62946e-08	1.26704	0.183	0.07	0.00254655
SLC16A1	8.70357e-08	1.87024	0.134	0.037	0.00256842
BOLA3	8.73048e-08	0.897421	0.346	0.206	0.00257637
CUL3	8.9014e-08	1.19033	0.305	0.174	0.0026268
TYW1	8.90531e-08	1.87238	0.143	0.042	0.00262796
FANK1	8.98052e-08	2.00598	0.137	0.04	0.00265015
PDLIM7	9.07766e-08	1.14538	0.172	0.062	0.00267882
MIR4435-2HG	9.35524e-08	1.33267	0.211	0.092	0.00276073
SEMA5A	9.38428e-08	0.901425	0.532	0.393	0.0027693
MINDY2	9.41378e-08	1.14053	0.208	0.092	0.00277801
AZIN1-AS1	9.46141e-08	2.09355	0.137	0.04	0.00279206
TJP1	9.55847e-08	0.946371	0.436	0.306	0.0028207
SEZ6L2	9.56588e-08	0.582117	0.267	0.132	0.00282289
MYLIP	9.59166e-08	0.797043	0.132	0.035	0.0028305
C9	9.67267e-08	4.60096	0.073	0.002	0.0028544
RAB3GAP2	9.85215e-08	1.21541	0.241	0.119	0.00290737
CHRM3	9.86275e-08	4.28114	0.078	0.005	0.0029105
SDCCAG8	9.87359e-08	0.938476	0.266	0.137	0.0029137
ANKRD11	9.89303e-08	0.717842	0.392	0.239	0.00291943
BICRAL	9.98162e-08	2.93613	0.108	0.022	0.00294558
GLA	1.01656e-07	1.53699	0.132	0.037	0.00299987
LINC01138	1.02086e-07	5.98927	0.067	0	0.00301255
BX284613.2	1.02086e-07	6.43247	0.067	0	0.00301255
LINC01572	1.02086e-07	6.05671	0.067	0	0.00301255
BX890604.2	1.02086e-07	5.81686	0.067	0	0.00301255
TMEM65	1.03196e-07	2.39265	0.137	0.042	0.00304531
ATR	1.04316e-07	1.85585	0.17	0.065	0.00307837
ECI1	1.05264e-07	0.588592	0.533	0.4	0.00310634
ELF1	1.0538e-07	1.22972	0.283	0.157	0.00310977
APRT	1.06482e-07	0.467262	0.707	0.6	0.00314229
MIR181A2HG	1.08724e-07	5.131	0.072	0.002	0.00320843
NEFM	1.08724e-07	4.91077	0.072	0.002	0.00320843
MB21D2	1.08873e-07	2.27842	0.155	0.055	0.00321284
ATP10D	1.09687e-07	1.20082	0.214	0.097	0.00323687
ABL2	1.10715e-07	1.71821	0.16	0.055	0.00326719
IGF2R	1.10958e-07	0.995197	0.335	0.199	0.00327438
SCFD2	1.10987e-07	3.34535	0.107	0.022	0.00327523
PPA2	1.12535e-07	0.845965	0.354	0.221	0.00332091
SLC22A18	1.12869e-07	0.873213	0.288	0.154	0.00333076
TSPAN9	1.16812e-07	1.11902	0.29	0.162	0.00344712
ROR1	1.184e-07	2.29091	0.132	0.037	0.00349398
EIF3F	1.18867e-07	0.539599	0.614	0.48	0.00350776
HELB	1.1919e-07	3.03635	0.092	0.012	0.00351729
ELOC	1.1957e-07	0.602373	0.443	0.279	0.0035285
FAM135B	1.20367e-07	2.71013	0.123	0.032	0.00355204
ZNF586	1.20523e-07	3.91065	0.077	0.005	0.00355662
POT1-AS1	1.21184e-07	1.89303	0.109	0.022	0.00357613
RABGAP1	1.21689e-07	1.08043	0.274	0.142	0.00359105
OSMR-AS1	1.23733e-07	3.96676	0.072	0.002	0.00365136
KLHL13	1.24436e-07	1.75997	0.211	0.1	0.00367211
CDKL1	1.24631e-07	1.77762	0.164	0.06	0.00367787
PRH1	1.24743e-07	1.91234	0.133	0.037	0.00368116
MAP9	1.2587e-07	0.998362	0.24	0.117	0.00371444
KIAA0556	1.25983e-07	3.29565	0.087	0.01	0.00371777
CHCHD5	1.26087e-07	0.643693	0.474	0.336	0.00372083
AC108519.1	1.27518e-07	5.98944	0.066	0	0.00376306
AC011287.1	1.27518e-07	6.78814	0.066	0	0.00376306
AL157938.2	1.27518e-07	6.07976	0.066	0	0.00376306
UBE2L3	1.27557e-07	0.596067	0.478	0.341	0.00376421
ZNF462	1.27686e-07	1.22472	0.261	0.132	0.00376802
[truncated: 7,871 more rows]

## Sheet: TAL
Gene	p_val	avg_log2FC	pct.1	pct.2	p_val_adj
SNHG29	2.34404e-159	12.3273	0.651	0	6.91726e-155
MICOS10	5.53396e-141	11.9234	0.579	0	1.63307e-136
NME2	7.12242e-136	7.40549	0.714	0.026	2.10183e-131
ATP6V0C	2.70084e-134	8.36353	0.603	0.007	7.97019e-130
RNASEK	1.32501e-122	6.13784	0.635	0.019	3.91012e-118
MICOS13	6.77537e-121	11.2266	0.5	0	1.99941e-116
SNHG5	5.90721e-113	10.9887	0.468	0	1.74322e-108
DANCR	5.5993e-111	10.9596	0.46	0	1.65235e-106
EEF1G	7.38015e-108	4.94766	0.627	0.029	2.17788e-103
TOMM6	4.55457e-105	11.2572	0.437	0	1.34405e-100
MRPS24	8.43233e-105	8.13319	0.452	0.002	2.48838e-100
SEPTIN2	4.18729e-103	10.6967	0.429	0	1.23567e-98
SEPTIN7	3.45958e-99	10.7547	0.413	0	1.02092e-94
KCNIP4	3.88442e-99	7.01666	0.643	0.044	1.14629e-94
PRXL2A	3.1092e-97	10.5408	0.405	0	9.17523e-93
TLE5	2.77336e-95	10.7006	0.397	0	8.18419e-91
TRAPPC5	2.67936e-93	6.53478	0.484	0.014	7.9068e-89
CIAO2B	1.88168e-89	10.3996	0.373	0	5.55283e-85
DANT2	6.67185e-86	6.5908	0.444	0.012	1.96886e-81
GAS5	1.39981e-85	10.7419	0.357	0	4.13083e-81
AOPEP	1.194e-83	11.1597	0.349	0	3.5235e-79
SNHG14	7.09017e-78	10.5057	0.325	0	2.09231e-73
AC079352.1	5.87296e-76	11.547	0.317	0	1.73311e-71
AC005208.1	5.87296e-76	10.6538	0.317	0	1.73311e-71
TIMP1	2.40541e-74	4.51468	0.492	0.03	7.09835e-70
NPSR1-AS1	4.8295e-74	10.7135	0.31	0	1.42519e-69
SNHG6	4.8295e-74	9.95171	0.31	0	1.42519e-69
GMDS-DT	3.21338e-70	6.83524	0.373	0.011	9.48267e-66
PTH2R	1.10717e-68	6.26476	0.492	0.038	3.26726e-64
MTRNR2L12	3.08012e-66	4.51318	0.619	0.084	9.08944e-62
PDE4D	1.06783e-65	4.86978	0.611	0.083	3.15118e-61
PANTR1	1.63027e-64	9.72969	0.27	0	4.81094e-60
SEPTIN11	1.63029e-64	10.7539	0.27	0	4.81097e-60
SERPINA3	3.31834e-64	8.89791	0.286	0.002	9.79242e-60
RBIS	1.28429e-62	9.94202	0.262	0	3.78995e-58
ITPRID2	1.00464e-60	9.78118	0.254	0	2.9647e-56
SEPTIN9	1.00464e-60	10.13	0.254	0	2.9647e-56
LINC00472	3.08856e-58	4.68114	0.54	0.071	9.11435e-54
AC110296.1	6.02031e-57	10.3038	0.238	0	1.77659e-52
NLGN1	1.59705e-56	7.22763	0.262	0.003	4.7129e-52
MIR3936HG	4.61231e-55	10.4182	0.23	0	1.36109e-50
AC138305.1	4.61231e-55	10.5335	0.23	0	1.36109e-50
PLAAT4	3.5095e-53	10.0408	0.222	0	1.03565e-48
LINC01578	3.5095e-53	9.49669	0.222	0	1.03565e-48
ANTKMT	3.5095e-53	9.2199	0.222	0	1.03565e-48
LINC01278	3.5095e-53	9.90295	0.222	0	1.03565e-48
GPHN	1.84231e-51	5.05667	0.437	0.045	5.43666e-47
MAP4K3-DT	2.6523e-51	9.98338	0.214	0	7.82695e-47
MTRNR2L1	4.50044e-51	5.09231	0.286	0.01	1.32808e-46
PARD3B	6.0911e-51	5.22447	0.397	0.035	1.79748e-46
RPS17	2.70061e-50	3.68488	0.714	0.208	7.96951e-46
BSCL2	7.02618e-50	6.45244	0.254	0.006	2.07343e-45
SNHG32	1.99103e-49	9.46444	0.206	0	5.87552e-45
OIP5-AS1	1.99103e-49	9.6316	0.206	0	5.87552e-45
LINC01781	2.56756e-49	7.62812	0.238	0.004	7.57688e-45
RPL17	7.55573e-49	3.41472	0.786	0.297	2.2297e-44
RO60	1.48469e-47	9.77622	0.198	0	4.38132e-43
MTLN	1.48469e-47	9.4756	0.198	0	4.38132e-43
BMERB1	1.48469e-47	9.93614	0.198	0	4.38132e-43
PARD3	5.16543e-47	5.61982	0.444	0.057	1.52432e-42
LINC01320	9.57096e-47	3.95205	0.532	0.094	2.82439e-42
GET3	1.09984e-45	9.30972	0.19	0	3.24563e-41
CCDC18-AS1	8.09458e-44	9.69255	0.183	0	2.38871e-39
COA8	8.09458e-44	9.28042	0.183	0	2.38871e-39
LINC00278	8.09458e-44	10.8628	0.183	0	2.38871e-39
AGBL4	8.10078e-44	6.64903	0.262	0.012	2.39054e-39
DLGAP1	1.40605e-43	9.02321	0.19	0.001	4.14925e-39
IFI30	1.03902e-42	4.63091	0.254	0.011	3.06615e-38
NNMT	3.23893e-42	3.23146	0.23	0.007	9.55809e-38
AC018521.5	5.91925e-42	8.81244	0.175	0	1.74677e-37
FAM174C	5.91925e-42	9.33866	0.175	0	1.74677e-37
AL008633.1	5.91925e-42	9.77107	0.175	0	1.74677e-37
BICC1	8.25071e-41	3.58054	0.73	0.252	2.43478e-36
ASTN2	1.73365e-40	5.2001	0.214	0.006	5.116e-36
RORA	2.03066e-40	4.37538	0.397	0.052	5.99247e-36
CFI	2.51819e-40	3.29784	0.54	0.115	7.43116e-36
ZRANB2-AS2	4.30121e-40	9.55865	0.167	0	1.26929e-35
WARS2-AS1	4.30121e-40	9.03429	0.167	0	1.26929e-35
AC011586.2	4.30121e-40	9.18972	0.167	0	1.26929e-35
AC083837.1	4.30121e-40	11.1594	0.167	0	1.26929e-35
TASOR2	4.30121e-40	9.31389	0.167	0	1.26929e-35
DMAC2L	4.30121e-40	9.0332	0.167	0	1.26929e-35
C11orf52	6.84556e-40	6.74792	0.19	0.003	2.02013e-35
AC008014.1	7.71838e-40	8.21004	0.183	0.002	2.27769e-35
GLIS3	1.14382e-39	4.18813	0.516	0.106	3.37541e-35
UBE2V1	1.6321e-38	3.33752	0.397	0.053	4.81632e-34
ZNRD2	3.10606e-38	8.95393	0.159	0	9.16597e-34
CERT1	3.10608e-38	9.83073	0.159	0	9.16603e-34
DOP1A	3.10608e-38	9.67635	0.159	0	9.16603e-34
AL050309.1	3.10608e-38	10.0201	0.159	0	9.16603e-34
GNG10	6.34525e-38	5.70053	0.214	0.008	1.87248e-33
GNG12-AS1	6.49509e-38	6.5612	0.167	0.001	1.9167e-33
SMYD3	7.83547e-38	3.76238	0.325	0.033	2.31225e-33
SLPI	4.65217e-37	2.38614	0.206	0.007	1.37286e-32
PAM16	6.53086e-37	4.84114	0.222	0.01	1.92726e-32
SEPTIN10	2.22939e-36	9.15584	0.151	0	6.57894e-32
CIAO2A	2.22939e-36	8.50333	0.151	0	6.57894e-32
AC008554.1	3.59932e-36	8.7892	0.159	0.001	1.06216e-31
PCAT1	1.15236e-35	6.08467	0.23	0.013	3.40063e-31
RPS4Y1	3.81767e-35	1.90181	0.556	0.119	1.12659e-30
MBD5	9.36177e-35	4.85451	0.317	0.036	2.76266e-30
CZIB	1.59066e-34	8.65073	0.143	0	4.69403e-30
AC090579.1	1.59066e-34	9.52953	0.143	0	4.69403e-30
SDK1	2.14819e-34	7.33061	0.214	0.011	6.33931e-30
LRP1B	3.95445e-34	4.96658	0.246	0.017	1.16696e-29
DLG2	4.67488e-34	5.44429	0.198	0.008	1.37956e-29
UTY	1.81484e-33	3.66611	0.206	0.01	5.3556e-29
MACROD2	2.26901e-33	4.82824	0.254	0.02	6.69585e-29
PLEKHA5	3.78513e-33	3.5431	0.524	0.128	1.11699e-28
FHIT	6.33883e-33	3.88973	0.54	0.147	1.87059e-28
LINC01159	8.3493e-33	4.11576	0.175	0.005	2.46388e-28
PTPRD	1.01113e-32	6.27121	0.167	0.004	2.98386e-28
PRDM16-DT	1.12838e-32	8.61753	0.135	0	3.32984e-28
NCBP2AS2	1.12838e-32	8.42315	0.135	0	3.32984e-28
AL589935.1	1.12838e-32	9.22275	0.135	0	3.32984e-28
CRPPA	1.12838e-32	8.98807	0.135	0	3.32984e-28
PRORP	1.12838e-32	8.62387	0.135	0	3.32984e-28
SLC66A2	1.12838e-32	9.37	0.135	0	3.32984e-28
MRTFA	1.12838e-32	9.28869	0.135	0	3.32984e-28
C17orf49	1.48749e-32	3.97415	0.206	0.011	4.38959e-28
DIRC3	2.09155e-32	7.71091	0.151	0.002	6.17217e-28
LRMDA	3.00333e-32	6.06147	0.27	0.026	8.86283e-28
TTTY14	3.33087e-32	4.09304	0.23	0.015	9.8294e-28
PTPRM	4.718e-32	3.85218	0.357	0.054	1.39228e-27
PSMA6	4.79751e-32	3.67254	0.302	0.035	1.41575e-27
NRP1	6.8122e-32	5.62343	0.198	0.01	2.01028e-27
GNGT1	1.11601e-31	6.80406	0.175	0.006	3.29335e-27
BNC2	1.16585e-31	6.41551	0.175	0.006	3.44043e-27
TSPAN1	3.2299e-31	2.45908	0.357	0.053	9.53144e-27
LINC00271	4.91102e-31	4.29856	0.214	0.014	1.44924e-26
INVS	7.2903e-31	5.43778	0.198	0.011	2.15137e-26
AC012593.1	7.95979e-31	9.47911	0.127	0	2.34893e-26
MAGI2-AS3	7.95979e-31	8.60731	0.127	0	2.34893e-26
PLAAT3	7.95979e-31	9.1321	0.127	0	2.34893e-26
AC012409.2	7.95979e-31	9.28892	0.127	0	2.34893e-26
AC005562.1	7.95979e-31	8.97212	0.127	0	2.34893e-26
EXOC4	8.71081e-31	3.87727	0.349	0.055	2.57056e-26
LRP2	9.31545e-31	4.45918	0.246	0.02	2.74899e-26
UPP2	9.49751e-31	7.16995	0.151	0.003	2.80272e-26
UGT2B7	2.17219e-30	2.75687	0.349	0.052	6.41014e-26
PRKN	2.19171e-30	4.83522	0.286	0.034	6.46773e-26
PACRG	2.9392e-30	5.22051	0.222	0.016	8.67359e-26
PTPRG	4.04305e-30	3.55903	0.516	0.148	1.1931e-25
ARPC1B	4.97912e-30	3.29758	0.278	0.031	1.46934e-25
LINC01503	5.29797e-30	3.96447	0.27	0.029	1.56343e-25
WWOX	6.38241e-30	3.49347	0.365	0.062	1.88345e-25
FTX	8.52045e-30	3.50244	0.437	0.096	2.51439e-25
MAML2	1.85579e-29	3.37989	0.508	0.137	5.47643e-25
CCSER1	2.8312e-29	4.03617	0.476	0.125	8.35486e-25
GABARAP	3.55273e-29	2.63391	0.556	0.177	1.04841e-24
SPP1	4.44147e-29	3.7941	0.841	0.555	1.31068e-24
EXT1	4.89927e-29	4.46587	0.341	0.057	1.44578e-24
ANKHD1	5.32606e-29	3.59715	0.262	0.028	1.57172e-24
NUP42	5.58494e-29	8.49703	0.119	0	1.64812e-24
PALM2-AKAP2	5.58494e-29	10.3163	0.119	0	1.64812e-24
RAB30-DT	5.58494e-29	8.71487	0.119	0	1.64812e-24
AL356737.2	5.58494e-29	8.72018	0.119	0	1.64812e-24
MRTFB	5.58494e-29	8.90791	0.119	0	1.64812e-24
AC005670.3	5.58494e-29	8.20342	0.119	0	1.64812e-24
SNHG16	5.58494e-29	8.19419	0.119	0	1.64812e-24
GET1	5.58494e-29	8.91071	0.119	0	1.64812e-24
MAGI1	7.47968e-29	3.09265	0.444	0.102	2.20725e-24
CNTN4	9.02909e-29	8.76714	0.127	0.001	2.66448e-24
MTG1	1.88013e-28	4.69548	0.214	0.016	5.54826e-24
ACY1	2.62283e-28	3.29909	0.167	0.007	7.73998e-24
PDE7B	2.79799e-28	4.30336	0.278	0.035	8.25687e-24
KANSL1L	2.98661e-28	3.82633	0.357	0.065	8.81349e-24
XKR6	4.37473e-28	5.41998	0.159	0.006	1.29098e-23
IFITM3	7.95956e-28	2.59667	0.675	0.319	2.34887e-23
USP9Y	1.47764e-27	3.55728	0.206	0.015	4.3605e-23
ACMSD	1.54755e-27	5.28953	0.183	0.011	4.56682e-23
LINC01606	1.60478e-27	4.8643	0.238	0.024	4.7357e-23
RFX3-AS1	2.2696e-27	6.66514	0.143	0.004	6.69758e-23
SSH2	2.31911e-27	3.32867	0.302	0.043	6.84368e-23
ZBTB20	2.53997e-27	2.8939	0.738	0.356	7.49546e-23
PATJ	2.7197e-27	3.31669	0.492	0.148	8.02585e-23
ADAMTS9-AS2	3.27348e-27	3.50771	0.357	0.067	9.66003e-23
TMTC2	3.42857e-27	5.13193	0.19	0.013	1.01177e-22
LINC02802	3.89873e-27	8.4259	0.111	0	1.15051e-22
LINC00486	3.89873e-27	8.73799	0.111	0	1.15051e-22
AC053527.2	3.89873e-27	8.68353	0.111	0	1.15051e-22
AC097376.3	3.89873e-27	8.39184	0.111	0	1.15051e-22
SPINK13	3.89873e-27	8.306	0.111	0	1.15051e-22
AL355612.1	3.89873e-27	8.92955	0.111	0	1.15051e-22
GARS-DT	3.89873e-27	8.73525	0.111	0	1.15051e-22
LINC00963	3.89873e-27	8.88683	0.111	0	1.15051e-22
DENND10	3.89873e-27	8.75051	0.111	0	1.15051e-22
AL049828.1	3.89873e-27	9.21846	0.111	0	1.15051e-22
STK33	4.10915e-27	3.75372	0.19	0.013	1.21261e-22
NRG3	4.44987e-27	6.69459	0.135	0.003	1.31316e-22
SARNP	5.9896e-27	2.90556	0.246	0.026	1.76753e-22
AF233439.1	6.27634e-27	7.85105	0.119	0.001	1.85215e-22
TPM1	8.41225e-27	2.16732	0.619	0.218	2.48246e-22
C12orf75	1.49652e-26	2.07652	0.437	0.096	4.41623e-22
PKHD1	1.81309e-26	3.61389	0.556	0.198	5.35042e-22
LINC01725	2.43565e-26	4.58658	0.151	0.006	7.1876e-22
TTC28	3.29123e-26	3.91936	0.262	0.033	9.71242e-22
IMMP2L	5.86844e-26	2.95925	0.571	0.214	1.73178e-21
TBC1D5	9.87913e-26	2.91729	0.421	0.1	2.91533e-21
PLCG2	2.32748e-25	3.29046	0.246	0.029	6.86838e-21
ATP1A1-AS1	2.70867e-25	8.51122	0.103	0	7.99329e-21
ADAMTSL4-AS1	2.70867e-25	9.72406	0.103	0	7.99329e-21
PAX8-AS1	2.70867e-25	9.73215	0.103	0	7.99329e-21
TASOR	2.70867e-25	8.13478	0.103	0	7.99329e-21
SLC49A4	2.70867e-25	8.12207	0.103	0	7.99329e-21
HULC	2.70867e-25	9.08951	0.103	0	7.99329e-21
AC079781.5	2.70867e-25	8.5266	0.103	0	7.99329e-21
AL139317.5	2.70867e-25	9.10705	0.103	0	7.99329e-21
RELCH	2.70867e-25	8.46569	0.103	0	7.99329e-21
DLEU2	3.21673e-25	6.04226	0.127	0.003	9.49256e-21
ASB3	3.87606e-25	5.25883	0.151	0.007	1.14383e-20
RHEX	4.39649e-25	8.34993	0.111	0.001	1.2974e-20
AC012085.2	4.46299e-25	6.99511	0.111	0.001	1.31703e-20
LINC01515	4.58734e-25	7.22454	0.119	0.002	1.35372e-20
CDH6	5.15358e-25	3.4385	0.198	0.016	1.52082e-20
RANBP17	7.35741e-25	5.06894	0.175	0.012	2.17117e-20
PPFIBP1	7.84719e-25	4.04193	0.325	0.06	2.31571e-20
ANXA2	1.24132e-24	2.04127	0.54	0.175	3.66315e-20
JAK1	1.30344e-24	2.35385	0.5	0.151	3.84645e-20
HDAC8	1.46789e-24	3.45012	0.302	0.05	4.33174e-20
DCDC2	1.7092e-24	2.66932	0.54	0.183	5.04384e-20
ULK4	3.60301e-24	4.2085	0.167	0.011	1.06325e-19
IFITM2	3.65628e-24	2.57815	0.587	0.243	1.07897e-19
TMEM178B	3.93887e-24	6.92601	0.151	0.008	1.16236e-19
L3MBTL4	4.74975e-24	5.75229	0.151	0.008	1.40165e-19
BABAM2	4.76991e-24	3.36847	0.389	0.095	1.4076e-19
ZNF749	4.99296e-24	3.04372	0.135	0.005	1.47342e-19
MAPK10	5.601e-24	3.37329	0.341	0.069	1.65285e-19
STPG2	8.03695e-24	6.61618	0.127	0.004	2.3717e-19
DDX39B	8.5357e-24	3.3667	0.23	0.027	2.51889e-19
CFAP221	1.05857e-23	3.67341	0.27	0.042	3.12385e-19
ARHGAP6	1.11295e-23	3.54921	0.468	0.144	3.28433e-19
WFDC2	1.41903e-23	4.44441	0.675	0.407	4.18757e-19
SAMD12	1.65486e-23	3.59192	0.286	0.047	4.88349e-19
GRIP1	1.72336e-23	8.24033	0.119	0.003	5.08564e-19
ECRG4	1.87367e-23	7.69523	0.095	0	5.52921e-19
AC011246.1	1.87367e-23	9.41552	0.095	0	5.52921e-19
AC007319.1	1.87367e-23	9.67277	0.095	0	5.52921e-19
AC002460.2	1.87367e-23	8.61299	0.095	0	5.52921e-19
FGB	1.87367e-23	9.31418	0.095	0	5.52921e-19
SLC17A1	1.87367e-23	10.0384	0.095	0	5.52921e-19
MTRES1	1.87367e-23	8.14306	0.095	0	5.52921e-19
AL356124.1	1.87367e-23	8.6063	0.095	0	5.52921e-19
AL157938.2	1.87367e-23	8.93268	0.095	0	5.52921e-19
LINC02672	1.87367e-23	7.9629	0.095	0	5.52921e-19
ESR2	1.87367e-23	8.83492	0.095	0	5.52921e-19
AC021231.1	1.87367e-23	8.81911	0.095	0	5.52921e-19
TMEM265	1.87367e-23	7.9484	0.095	0	5.52921e-19
CFAP410	1.87367e-23	8.64529	0.095	0	5.52921e-19
AC079142.1	1.87367e-23	9.92638	0.095	0	5.52921e-19
SEPTIN6	1.87367e-23	7.86744	0.095	0	5.52921e-19
SUPT3H	2.4952e-23	3.23238	0.214	0.023	7.36335e-19
NSMCE2	2.52227e-23	4.74165	0.246	0.034	7.44322e-19
AF117829.1	2.68036e-23	4.60936	0.167	0.012	7.90975e-19
KLRD1	2.81866e-23	7.25726	0.111	0.002	8.31786e-19
TBL1Y	2.96633e-23	7.44997	0.103	0.001	8.75365e-19
C4orf19	5.80843e-23	3.71027	0.183	0.015	1.71407e-18
PLCB4	6.13297e-23	5.69362	0.151	0.009	1.80984e-18
MAGI2	1.29608e-22	3.77508	0.294	0.054	3.82473e-18
BBS9	1.65104e-22	4.03976	0.222	0.028	4.87223e-18
STARD13	1.69357e-22	3.80839	0.262	0.041	4.99771e-18
LINC01004	2.06807e-22	6.03112	0.127	0.005	6.10288e-18
AL356599.1	2.12445e-22	5.62553	0.143	0.008	6.26926e-18
SOD3	2.14769e-22	3.49452	0.357	0.085	6.33783e-18
GPC6	2.48461e-22	5.79483	0.246	0.037	7.33208e-18
CRIP1	2.53069e-22	2.2127	0.278	0.046	7.46805e-18
MRPL38	3.77463e-22	3.64944	0.206	0.023	1.11389e-17
ENOX1	4.08522e-22	3.79846	0.389	0.103	1.20555e-17
SLC2A9	5.12894e-22	6.14985	0.119	0.004	1.51355e-17
RBMS3	5.88276e-22	5.51435	0.119	0.004	1.736e-17
OXR1	5.96891e-22	3.16931	0.468	0.159	1.76143e-17
MFSD4B	9.33974e-22	4.7726	0.159	0.012	2.75616e-17
FGD4	1.03183e-21	2.55971	0.484	0.161	3.04493e-17
SULT1C4	1.16082e-21	4.55744	0.167	0.014	3.42557e-17
TMEM35B	1.29108e-21	7.68755	0.087	0	3.80998e-17
AC010913.1	1.29108e-21	8.14004	0.087	0	3.80998e-17
AC019080.1	1.29108e-21	8.02312	0.087	0	3.80998e-17
SGO1-AS1	1.29108e-21	8.21291	0.087	0	3.80998e-17
ANKUB1	1.29108e-21	8.36154	0.087	0	3.80998e-17
MMUT	1.29108e-21	7.72574	0.087	0	3.80998e-17
LHFPL3-AS2	1.29108e-21	7.94799	0.087	0	3.80998e-17
PRXL2C	1.29108e-21	8.48219	0.087	0	3.80998e-17
AC015871.1	1.29108e-21	7.82967	0.087	0	3.80998e-17
PWWP3A	1.29108e-21	7.65014	0.087	0	3.80998e-17
LINC01697	1.29108e-21	8.4798	0.087	0	3.80998e-17
DNAJC1	1.89128e-21	2.51301	0.405	0.114	5.58116e-17
LINC02343	2.04622e-21	6.91066	0.095	0.001	6.03841e-17
CALML4	2.07678e-21	6.98629	0.095	0.001	6.12858e-17
LINC00513	2.13926e-21	7.73319	0.095	0.001	6.31294e-17
RHOBTB1	2.4344e-21	5.75392	0.143	0.009	7.18391e-17
FGF13	2.69665e-21	4.64924	0.206	0.025	7.95781e-17
RAD51B	4.76222e-21	5.06964	0.151	0.011	1.40533e-16
WDPCP	5.05846e-21	4.42726	0.167	0.014	1.49275e-16
RABGAP1L	6.11559e-21	3.74983	0.294	0.059	1.80471e-16
EIF1AY	6.93025e-21	2.4552	0.246	0.037	2.04512e-16
RBM4	8.13641e-21	2.05109	0.23	0.032	2.40106e-16
AKAP12	1.07664e-20	3.47855	0.175	0.016	3.17718e-16
CREB5	1.08105e-20	5.32432	0.183	0.019	3.19018e-16
RETREG1	1.20991e-20	4.08817	0.206	0.026	3.57045e-16
CAMKMT	1.42776e-20	3.59311	0.262	0.045	4.21333e-16
ZCCHC7	1.68486e-20	3.49747	0.254	0.042	4.97203e-16
IFITM1	3.4976e-20	3.62089	0.111	0.004	1.03214e-15
KCNJ15	4.46714e-20	3.72577	0.175	0.017	1.31825e-15
NR6A1	5.37915e-20	3.99146	0.206	0.027	1.58739e-15
SUCLG2-AS1	5.74035e-20	3.94553	0.127	0.007	1.69398e-15
NR2F2-AS1	6.71904e-20	2.31506	0.286	0.055	1.98279e-15
CCDC30	7.27713e-20	3.41607	0.214	0.029	2.14748e-15
TNFSF10	7.84233e-20	2.66239	0.27	0.05	2.31427e-15
SLC66A3	8.86771e-20	7.45057	0.079	0	2.61686e-15
ZBTB20-AS5	8.86771e-20	9.60215	0.079	0	2.61686e-15
AC046134.2	8.86771e-20	8.02211	0.079	0	2.61686e-15
LINC01182	8.86771e-20	8.64713	0.079	0	2.61686e-15
LINC02615	8.86771e-20	9.27976	0.079	0	2.61686e-15
AC011346.1	8.86771e-20	7.63966	0.079	0	2.61686e-15
NPSR1	8.86771e-20	8.17709	0.079	0	2.61686e-15
AC083862.3	8.86771e-20	7.92144	0.079	0	2.61686e-15
AC004889.1	8.86771e-20	8.34452	0.079	0	2.61686e-15
MCPH1-AS1	8.86771e-20	8.15716	0.079	0	2.61686e-15
AC009879.4	8.86771e-20	8.17262	0.079	0	2.61686e-15
GIHCG	8.86771e-20	7.72562	0.079	0	2.61686e-15
MEGF11	8.86771e-20	8.38373	0.079	0	2.61686e-15
AC009120.2	8.86771e-20	8.95565	0.079	0	2.61686e-15
AQP4-AS1	8.86771e-20	8.81447	0.079	0	2.61686e-15
TTC28-AS1	8.86771e-20	7.98585	0.079	0	2.61686e-15
CRYAB	9.09008e-20	2.42732	0.619	0.258	2.68248e-15
LARGE1	1.10974e-19	8.45057	0.095	0.002	3.27485e-15
RACK1	1.15211e-19	1.49637	0.786	0.482	3.39989e-15
ANKS1B	1.17207e-19	7.37967	0.095	0.002	3.45878e-15
PTPRJ	1.40447e-19	4.41534	0.23	0.037	4.1446e-15
KIAA0825	1.4388e-19	4.79974	0.143	0.011	4.2459e-15
LINC02471	1.5746e-19	4.96342	0.087	0.001	4.64666e-15
ZNF862	1.60135e-19	3.55116	0.175	0.018	4.72558e-15
FER	1.66203e-19	3.47784	0.254	0.045	4.90465e-15
SMIM24	1.94188e-19	2.58566	0.333	0.079	5.73048e-15
CUBN	2.09401e-19	4.81889	0.151	0.013	6.17941e-15
VIM	2.91416e-19	3.33607	0.325	0.075	8.59969e-15
UBA6-AS1	3.68245e-19	3.89989	0.183	0.021	1.08669e-14
MTRNR2L8	3.6832e-19	3.45388	0.246	0.042	1.08691e-14
UBE2E2	5.31804e-19	2.72363	0.365	0.098	1.56935e-14
MIF	6.27278e-19	1.58731	0.754	0.611	1.8511e-14
CDH2	6.74596e-19	4.59867	0.111	0.005	1.99073e-14
PRAP1	8.10767e-19	2.99211	0.111	0.005	2.39257e-14
CRADD	8.39171e-19	3.70735	0.167	0.017	2.47639e-14
TFPI	1.13361e-18	2.49993	0.325	0.08	3.34528e-14
FUT8	1.15286e-18	4.03692	0.143	0.012	3.40208e-14
PIBF1	1.24351e-18	3.70182	0.254	0.048	3.66959e-14
CDK14	1.39471e-18	3.16431	0.286	0.062	4.1158e-14
ITGB1	1.62522e-18	1.89451	0.571	0.264	4.79602e-14
MSR1	1.6379e-18	4.73124	0.103	0.004	4.83343e-14
ESRRG	2.03099e-18	2.59302	0.619	0.347	5.99345e-14
PLCB1	2.61212e-18	3.01748	0.516	0.236	7.70838e-14
FARS2	2.84149e-18	3.66213	0.206	0.031	8.38523e-14
TRPS1	3.05071e-18	2.76929	0.27	0.055	9.00263e-14
BCAS3	3.29133e-18	4.25957	0.214	0.034	9.7127e-14
NGRN	3.6232e-18	2.9769	0.206	0.031	1.06921e-13
CTTNBP2	3.8734e-18	5.04949	0.127	0.009	1.14304e-13
COL14A1	4.00316e-18	5.83786	0.095	0.003	1.18133e-13
ERBB4	4.06669e-18	4.12187	0.587	0.355	1.20008e-13
ASAP1	4.7095e-18	4.6729	0.151	0.014	1.38977e-13
AC019197.1	5.56675e-18	4.22254	0.238	0.043	1.64275e-13
SNHG3	6.07619e-18	7.71737	0.071	0	1.79308e-13
AL136234.1	6.07619e-18	8.60846	0.071	0	1.79308e-13
STPG4	6.07619e-18	8.19519	0.071	0	1.79308e-13
AC016747.1	6.07619e-18	7.24164	0.071	0	1.79308e-13
LINC01811	6.07619e-18	8.38317	0.071	0	1.79308e-13
LINC02027	6.07619e-18	8.53742	0.071	0	1.79308e-13
AC093535.1	6.07619e-18	7.70301	0.071	0	1.79308e-13
AL139807.1	6.07619e-18	8.12594	0.071	0	1.79308e-13
AL138828.1	6.07619e-18	8.83301	0.071	0	1.79308e-13
AL033504.1	6.07619e-18	8.96963	0.071	0	1.79308e-13
AL078604.4	6.07619e-18	9.26758	0.071	0	1.79308e-13
AC002463.1	6.07619e-18	8.32802	0.071	0	1.79308e-13
BX664615.2	6.07619e-18	7.77227	0.071	0	1.79308e-13
AC131571.1	6.07619e-18	8.1129	0.071	0	1.79308e-13
AP000676.5	6.07619e-18	7.86599	0.071	0	1.79308e-13
PCCA-DT	6.07619e-18	7.71978	0.071	0	1.79308e-13
AL136038.5	6.07619e-18	7.65587	0.071	0	1.79308e-13
CLN3	6.07619e-18	7.87557	0.071	0	1.79308e-13
AC040174.1	6.07619e-18	8.27626	0.071	0	1.79308e-13
TNFSF13	6.07619e-18	7.72088	0.071	0	1.79308e-13
SCGB2B2	6.07619e-18	7.70559	0.071	0	1.79308e-13
ZNF875	6.07619e-18	8.21543	0.071	0	1.79308e-13
AL589669.1	6.07619e-18	8.52402	0.071	0	1.79308e-13
GDA	7.07232e-18	7.69408	0.087	0.002	2.08704e-13
LINC00571	7.46363e-18	6.69095	0.087	0.002	2.20252e-13
MAP4K4	8.10405e-18	3.69242	0.19	0.026	2.3915e-13
C11orf49	8.1192e-18	3.18549	0.262	0.054	2.39597e-13
ITGB3	8.20048e-18	5.40113	0.087	0.002	2.41996e-13
NOX4	8.25121e-18	3.54926	0.175	0.021	2.43493e-13
NME7	8.77536e-18	3.20937	0.246	0.046	2.58961e-13
ZGPAT	9.08781e-18	7.2779	0.079	0.001	2.68181e-13
DAB1	9.49404e-18	6.40861	0.079	0.001	2.80169e-13
BTBD9	1.08588e-17	3.55969	0.23	0.042	3.20443e-13
TENM1	1.10086e-17	3.98922	0.183	0.024	3.24864e-13
NAALADL2	1.17156e-17	3.1713	0.317	0.083	3.45726e-13
NR3C2	1.26812e-17	3.29904	0.341	0.097	3.74223e-13
MMP7	1.26883e-17	0.462962	0.206	0.03	3.74432e-13
FMNL2	1.30239e-17	3.78702	0.238	0.045	3.84334e-13
RBFOX1	1.67976e-17	5.07939	0.119	0.008	4.95697e-13
PPARG	2.4047e-17	6.24971	0.103	0.005	7.09628e-13
ZEB2	2.6318e-17	5.58678	0.103	0.005	7.76643e-13
RPP21	2.73228e-17	2.3376	0.23	0.041	8.06297e-13
SHTN1	2.82991e-17	2.92312	0.262	0.055	8.35106e-13
DNAH6	2.91285e-17	4.54142	0.135	0.012	8.59583e-13
CEP112	2.91285e-17	4.50944	0.135	0.012	8.59583e-13
SEMA5A	3.39999e-17	3.87882	0.127	0.01	1.00334e-12
BBOX1	3.88059e-17	2.04841	0.413	0.135	1.14516e-12
BICD1	4.21341e-17	4.23955	0.167	0.02	1.24338e-12
CALD1	5.88895e-17	2.63235	0.206	0.032	1.73783e-12
ARL15	6.53339e-17	3.84511	0.246	0.049	1.928e-12
TOMM5	6.61502e-17	2.17431	0.294	0.07	1.95209e-12
MAPK8	7.01021e-17	3.07567	0.246	0.049	2.06871e-12
APBB2	7.54548e-17	3.01341	0.31	0.081	2.22667e-12
SCHLAP1	7.79459e-17	5.91712	0.095	0.004	2.30018e-12
AVEN	7.84693e-17	4.92231	0.111	0.007	2.31563e-12
PDZD2	8.56376e-17	3.76104	0.095	0.004	2.52717e-12
LINC01091	8.69728e-17	4.43376	0.111	0.007	2.56657e-12
WBP1	9.83831e-17	4.03559	0.111	0.007	2.90328e-12
NLGN4Y	1.00423e-16	4.19129	0.111	0.007	2.96349e-12
FAF1	1.13563e-16	2.94634	0.333	0.095	3.35125e-12
FLG-AS1	1.41299e-16	5.01151	0.119	0.009	4.16973e-12
ADK	1.53299e-16	2.86632	0.317	0.087	4.52385e-12
FNDC3B	2.03893e-16	2.91823	0.421	0.149	6.01688e-12
TMCC1	2.397e-16	3.3391	0.238	0.048	7.07354e-12
FIGN	2.7749e-16	3.82475	0.087	0.003	8.18872e-12
ALCAM	2.91869e-16	2.73911	0.325	0.094	8.61304e-12
SLC16A9	3.46165e-16	3.42334	0.159	0.019	1.02153e-11
RPARP-AS1	4.1581e-16	7.1744	0.063	0	1.22706e-11
NEGR1	4.15813e-16	7.7468	0.063	0	1.22706e-11
LINC01138	4.15813e-16	7.77044	0.063	0	1.22706e-11
LINC01376	4.15813e-16	8.30809	0.063	0	1.22706e-11
AC097448.1	4.15813e-16	7.34739	0.063	0	1.22706e-11
AC092153.1	4.15813e-16	8.3044	0.063	0	1.22706e-11
ABCB6	4.15813e-16	7.16369	0.063	0	1.22706e-11
KCNMB2-AS1	4.15813e-16	8.08255	0.063	0	1.22706e-11
AC073475.1	4.15813e-16	8.2521	0.063	0	1.22706e-11
AC113386.1	4.15813e-16	9.06446	0.063	0	1.22706e-11
AC104123.1	4.15813e-16	7.61358	0.063	0	1.22706e-11
HCP5	4.15813e-16	7.73932	0.063	0	1.22706e-11
AL078600.1	4.15813e-16	8.32931	0.063	0	1.22706e-11
AC005062.1	4.15813e-16	8.33264	0.063	0	1.22706e-11
YAE1	4.15813e-16	6.91397	0.063	0	1.22706e-11
NKAIN3	4.15813e-16	9.57448	0.063	0	1.22706e-11
PVT1	4.15813e-16	9.07788	0.063	0	1.22706e-11
AL162253.2	4.15813e-16	8.0622	0.063	0	1.22706e-11
LINC02762	4.15813e-16	7.29348	0.063	0	1.22706e-11
TAFA2	4.15813e-16	8.25932	0.063	0	1.22706e-11
TRHDE-AS1	4.15813e-16	7.60386	0.063	0	1.22706e-11
AC013652.1	4.15813e-16	8.3904	0.063	0	1.22706e-11
GABPB1-IT1	4.15813e-16	7.46196	0.063	0	1.22706e-11
TUBB3	4.15813e-16	8.14125	0.063	0	1.22706e-11
AC243964.3	4.15813e-16	9.05331	0.063	0	1.22706e-11
AC020915.2	4.15813e-16	7.54281	0.063	0	1.22706e-11
HCG17	4.29693e-16	6.35103	0.079	0.002	1.26802e-11
ETV6	4.61594e-16	3.85555	0.167	0.022	1.36216e-11
AC097662.1	4.71408e-16	5.81546	0.079	0.002	1.39113e-11
PDE10A	4.71549e-16	3.88497	0.214	0.04	1.39154e-11
FAM189A1	4.77684e-16	6.10998	0.079	0.002	1.40965e-11
PAPPA2	5.23408e-16	2.97037	0.381	0.133	1.54458e-11
AC098829.1	6.0198e-16	7.18943	0.071	0.001	1.77644e-11
LCN2	6.0198e-16	6.79399	0.071	0.001	1.77644e-11
BCL2L14	6.10726e-16	6.55331	0.071	0.001	1.80225e-11
APOE	6.52429e-16	1.93878	0.397	0.128	1.92532e-11
HMGN4	6.65893e-16	5.90023	0.071	0.001	1.96505e-11
SNX29	6.69818e-16	2.94252	0.357	0.114	1.97663e-11
PLIN2	7.62893e-16	2.41165	0.254	0.056	2.2513e-11
EXOC6B	9.41936e-16	3.61286	0.198	0.034	2.77965e-11
LINC02532	9.53109e-16	2.90208	0.333	0.101	2.81262e-11
SERPINE2	1.01224e-15	4.6661	0.127	0.012	2.98712e-11
ERP27	1.04674e-15	2.60767	0.143	0.015	3.08892e-11
DCDC1	1.11287e-15	4.53718	0.127	0.012	3.28408e-11
AC138123.1	1.16181e-15	3.91175	0.127	0.012	3.4285e-11
TSTD3	1.44693e-15	3.02902	0.167	0.023	4.26989e-11
ZNF565	1.45361e-15	4.24697	0.095	0.005	4.28961e-11
IFNAR2	1.74285e-15	2.5147	0.135	0.014	5.14316e-11
PTPRK	2.00184e-15	3.86476	0.246	0.055	5.90742e-11
TNIK	2.85052e-15	5.4866	0.103	0.007	8.41189e-11
ANXA1	3.71409e-15	0.801603	0.183	0.027	1.09603e-10
WWC1	4.10097e-15	2.66912	0.452	0.187	1.2102e-10
RBPMS	4.13482e-15	2.25723	0.492	0.22	1.22019e-10
AC007038.1	4.39011e-15	4.96935	0.087	0.004	1.29552e-10
IGKC	5.27189e-15	3.79986	0.087	0.004	1.55574e-10
SUMF1	5.37151e-15	2.88101	0.27	0.069	1.58513e-10
DNAH7	6.0973e-15	3.32227	0.222	0.046	1.79931e-10
ARHGEF3	6.83222e-15	3.14053	0.183	0.03	2.01619e-10
ARHGAP26	7.72199e-15	4.66458	0.143	0.017	2.27876e-10
CCDC198	7.81759e-15	2.45722	0.437	0.17	2.30697e-10
VTI1A	8.59451e-15	3.41294	0.19	0.034	2.53624e-10
LPP	9.80127e-15	2.62523	0.476	0.224	2.89235e-10
RPS20	9.804e-15	1.05591	0.77	0.566	2.89316e-10
LY6E	1.02878e-14	1.80168	0.294	0.077	3.03593e-10
RBP1	1.15093e-14	2.1438	0.119	0.011	3.39639e-10
PPP1R14C	1.35944e-14	4.77257	0.079	0.003	4.01172e-10
GAREM1	1.43622e-14	3.74432	0.214	0.044	4.23828e-10
DNAH14	1.44779e-14	2.90867	0.23	0.05	4.27243e-10
LRBA	1.82864e-14	2.59064	0.46	0.198	5.39631e-10
EPB41L4A	1.84268e-14	3.49122	0.198	0.038	5.43774e-10
TMEM176B	2.09954e-14	1.84466	0.54	0.266	6.19575e-10
METTL27	2.23071e-14	4.91028	0.103	0.008	6.58281e-10
SORBS2	2.39407e-14	2.54103	0.341	0.115	7.0649e-10
TM9SF1	2.4426e-14	3.95776	0.127	0.014	7.2081e-10
AC079447.1	2.4751e-14	4.62922	0.103	0.008	7.30402e-10
LINC00894	2.59472e-14	5.05064	0.103	0.008	7.65702e-10
RPL36A	2.62209e-14	1.26116	0.714	0.506	7.73778e-10
KCNQ3	2.6493e-14	7.29137	0.071	0.002	7.81808e-10
UNC5D	2.6839e-14	6.69178	0.071	0.002	7.92018e-10
RORA-AS1	2.8268e-14	5.37469	0.071	0.002	8.34188e-10
PRXL2B	2.84632e-14	6.77856	0.056	0	8.3995e-10
AC245407.2	2.84632e-14	7.05514	0.056	0	8.3995e-10
BX284613.2	2.84632e-14	8.80679	0.056	0	8.3995e-10
SLC35F3	2.84632e-14	8.93056	0.056	0	8.3995e-10
AC008269.1	2.84632e-14	8.32878	0.056	0	8.3995e-10
EIF1B-AS1	2.84632e-14	7.84646	0.056	0	8.3995e-10
AC096576.6	2.84632e-14	6.95583	0.056	0	8.3995e-10
AC023424.3	2.84632e-14	7.83372	0.056	0	8.3995e-10
AC078881.1	2.84632e-14	7.49297	0.056	0	8.3995e-10
FRG1-DT	2.84632e-14	7.98606	0.056	0	8.3995e-10
SLC9A3-AS1	2.84632e-14	7.95214	0.056	0	8.3995e-10
AC113414.1	2.84632e-14	8.78298	0.056	0	8.3995e-10
HEIH	2.84632e-14	7.34975	0.056	0	8.3995e-10
ILRUN	2.84632e-14	8.08493	0.056	0	8.3995e-10
EYS	2.84632e-14	8.54377	0.056	0	8.3995e-10
AL137009.1	2.84632e-14	7.65029	0.056	0	8.3995e-10
SOGA3	2.84632e-14	8.49503	0.056	0	8.3995e-10
AC005083.1	2.84632e-14	7.47705	0.056	0	8.3995e-10
AC211433.1	2.84632e-14	7.96605	0.056	0	8.3995e-10
AC105052.5	2.84632e-14	7.3085	0.056	0	8.3995e-10
AC246817.2	2.84632e-14	7.5993	0.056	0	8.3995e-10
AC068587.4	2.84632e-14	8.86869	0.056	0	8.3995e-10
LRATD2	2.84632e-14	7.44754	0.056	0	8.3995e-10
TMEM252-DT	2.84632e-14	8.0836	0.056	0	8.3995e-10
ABITRAM	2.84632e-14	6.77974	0.056	0	8.3995e-10
NIBAN2	2.84632e-14	8.10266	0.056	0	8.3995e-10
AC024901.1	2.84632e-14	7.58457	0.056	0	8.3995e-10
RESF1	2.84632e-14	7.95055	0.056	0	8.3995e-10
LINC01619	2.84632e-14	8.40552	0.056	0	8.3995e-10
AL159156.1	2.84632e-14	7.91841	0.056	0	8.3995e-10
GPC5-AS2	2.84632e-14	7.27214	0.056	0	8.3995e-10
HIF1A-AS3	2.84632e-14	8.86884	0.056	0	8.3995e-10
LINC02694	2.84632e-14	7.65871	0.056	0	8.3995e-10
AC012291.3	2.84632e-14	7.99276	0.056	0	8.3995e-10
BOLA2	2.84632e-14	7.3169	0.056	0	8.3995e-10
ABHD15-AS1	2.84632e-14	8.14433	0.056	0	8.3995e-10
RNF213-AS1	2.84632e-14	8.24962	0.056	0	8.3995e-10
HEXD	2.84632e-14	7.78401	0.056	0	8.3995e-10
ZNF561-AS1	2.84632e-14	6.97768	0.056	0	8.3995e-10
ZNF433-AS1	2.84632e-14	7.46471	0.056	0	8.3995e-10
AL110114.1	2.84632e-14	7.51867	0.056	0	8.3995e-10
DBNDD2	2.84632e-14	7.22357	0.056	0	8.3995e-10
MIR646HG	2.84632e-14	7.94709	0.056	0	8.3995e-10
AP001442.1	2.84632e-14	7.96732	0.056	0	8.3995e-10
Z83843.1	2.84632e-14	8.43137	0.056	0	8.3995e-10
LGALS1	2.84959e-14	3.55378	0.198	0.036	8.40914e-10
PLCL2	2.90549e-14	4.09743	0.103	0.008	8.57411e-10
TMEM117	2.935e-14	4.4092	0.111	0.01	8.66119e-10
PHACTR4	3.10248e-14	2.80673	0.325	0.101	9.15541e-10
AC007364.1	3.94642e-14	8.33638	0.063	0.001	1.16459e-09
AC092535.4	4.00301e-14	7.20315	0.063	0.001	1.18129e-09
BBOX1-AS1	4.0604e-14	7.35863	0.063	0.001	1.19822e-09
RASAL2	4.06158e-14	3.90726	0.246	0.061	1.19857e-09
DIP2B	4.13711e-14	3.52873	0.214	0.045	1.22086e-09
CARHSP1	4.18201e-14	1.44896	0.246	0.055	1.23411e-09
CLIC4	4.18765e-14	3.30483	0.143	0.018	1.23578e-09
LINC01473	4.32497e-14	5.00105	0.135	0.016	1.2763e-09
SLC13A1	5.24187e-14	5.99857	0.087	0.005	1.54688e-09
EGFR	5.3417e-14	2.7779	0.254	0.064	1.57633e-09
GULP1	5.54811e-14	2.8132	0.27	0.072	1.63725e-09
PRICKLE2	5.57199e-14	3.37366	0.175	0.03	1.64429e-09
KAZN	5.63841e-14	3.28364	0.333	0.111	1.6639e-09
AMACR	5.70824e-14	3.51734	0.087	0.005	1.6845e-09
ARHGAP42	6.1496e-14	3.89899	0.087	0.005	1.81475e-09
PINX1	6.28175e-14	4.19393	0.087	0.005	1.85375e-09
HKDC1	6.3674e-14	3.77433	0.159	0.024	1.87902e-09
SLC17A3	6.69519e-14	3.65179	0.087	0.005	1.97575e-09
PUM3	7.65509e-14	2.62378	0.23	0.052	2.25902e-09
ATXN7L1	1.09747e-13	3.61253	0.127	0.014	3.23863e-09
FHOD3	1.14939e-13	3.15454	0.278	0.08	3.39186e-09
CDKAL1	1.29513e-13	3.54063	0.183	0.034	3.82193e-09
SAMD5	1.31534e-13	4.25666	0.095	0.007	3.88158e-09
STXBP5	1.31536e-13	4.16521	0.119	0.013	3.88163e-09
GLYAT	1.45083e-13	3.12575	0.143	0.019	4.28141e-09
PPP1R9A	1.45659e-13	2.88216	0.278	0.079	4.2984e-09
MMS22L	1.47058e-13	3.78409	0.119	0.013	4.33968e-09
MAOA	1.50845e-13	2.21446	0.341	0.12	4.45145e-09
GRAMD2B	1.53691e-13	3.25374	0.254	0.068	4.53542e-09
SPON2	1.54931e-13	3.89738	0.095	0.007	4.57202e-09
CYP51A1	1.98044e-13	3.05867	0.175	0.031	5.84427e-09
AFF1	2.36652e-13	2.62817	0.349	0.126	6.98361e-09
IL32	2.62223e-13	2.41487	0.238	0.056	7.7382e-09
PACS1	2.6832e-13	3.19811	0.254	0.069	7.91811e-09
CSNK1G1	2.75141e-13	4.07481	0.175	0.032	8.11941e-09
CYBA	3.8594e-13	1.48391	0.571	0.332	1.13891e-08
ZFAND3	4.23964e-13	2.42904	0.397	0.159	1.25112e-08
MECOM	4.66929e-13	2.37877	0.54	0.33	1.37791e-08
FARP1	5.1026e-13	1.93649	0.595	0.358	1.50578e-08
ACSM2B	5.1376e-13	3.54393	0.151	0.023	1.51611e-08
VRK2	5.17019e-13	3.58819	0.151	0.023	1.52572e-08
STAG1	5.30176e-13	2.62187	0.302	0.097	1.56455e-08
SEMA6A	5.69687e-13	4.00238	0.087	0.006	1.68115e-08
SRGAP1	5.90855e-13	3.50646	0.19	0.04	1.74361e-08
IQCJ-SCHIP1	6.18965e-13	6.47348	0.071	0.003	1.82657e-08
SUGCT	6.596e-13	3.78636	0.143	0.021	1.94648e-08
TCF12	6.67765e-13	2.67741	0.278	0.083	1.97057e-08
S100A11	6.73496e-13	1.13824	0.77	0.583	1.98749e-08
KANK1	7.15012e-13	3.27575	0.246	0.066	2.11e-08
DDX58	7.41397e-13	5.1261	0.095	0.008	2.18786e-08
ITGB8	7.62821e-13	3.05952	0.381	0.153	2.25109e-08
MAGI3	7.66468e-13	3.04484	0.206	0.046	2.26185e-08
MFSD14A	7.97459e-13	3.81602	0.095	0.008	2.3533e-08
BTRC	8.50179e-13	3.72018	0.151	0.024	2.50888e-08
ABCC4	8.80726e-13	3.52598	0.111	0.012	2.59902e-08
TASP1	9.10717e-13	3.10485	0.167	0.03	2.68753e-08
DTNBP1	9.37096e-13	3.13069	0.167	0.03	2.76537e-08
SEZ6L2	9.69295e-13	3.28305	0.111	0.012	2.86039e-08
PSMB9	1.22101e-12	2.65692	0.111	0.012	3.60321e-08
TMEM54	1.25269e-12	2.60922	0.143	0.021	3.6967e-08
PLXDC2	1.258e-12	3.46265	0.262	0.078	3.71237e-08
PSMB10	1.31761e-12	2.90839	0.151	0.024	3.88826e-08
HIVEP2	1.39424e-12	3.32369	0.222	0.055	4.1144e-08
SCMH1	1.61432e-12	3.19666	0.175	0.034	4.76386e-08
CENPU	1.64399e-12	5.06278	0.063	0.002	4.85143e-08
AL390198.1	1.64399e-12	5.08802	0.063	0.002	4.85143e-08
AAK1	1.94067e-12	1.6946	0.492	0.246	5.72691e-08
DISC1	1.95327e-12	8.47738	0.048	0	5.76411e-08
AC068282.1	1.95327e-12	7.84661	0.048	0	5.76411e-08
AC068051.1	1.95327e-12	7.50335	0.048	0	5.76411e-08
CHL1-AS2	1.95327e-12	7.48886	0.048	0	5.76411e-08
AC034195.1	1.95327e-12	8.59707	0.048	0	5.76411e-08
C3orf67	1.95327e-12	8.25733	0.048	0	5.76411e-08
AC092944.1	1.95327e-12	7.50562	0.048	0	5.76411e-08
AC108519.1	1.95327e-12	8.17143	0.048	0	5.76411e-08
AC131944.1	1.95327e-12	7.87487	0.048	0	5.76411e-08
LINC01950	1.95327e-12	7.45556	0.048	0	5.76411e-08
ADRA1B	1.95327e-12	6.94289	0.048	0	5.76411e-08
AL355997.1	1.95327e-12	7.98428	0.048	0	5.76411e-08
AL590652.1	1.95327e-12	7.57177	0.048	0	5.76411e-08
CFAP206	1.95327e-12	7.45898	0.048	0	5.76411e-08
AL591519.1	1.95327e-12	8.7193	0.048	0	5.76411e-08
CCN2	1.95327e-12	7.51578	0.048	0	5.76411e-08
AL035530.2	1.95327e-12	7.87149	0.048	0	5.76411e-08
AC003044.1	1.95327e-12	8.70289	0.048	0	5.76411e-08
ZNF804B	1.95327e-12	9.10563	0.048	0	5.76411e-08
STEAP2-AS1	1.95327e-12	7.22685	0.048	0	5.76411e-08
C8orf37-AS1	1.95327e-12	7.98981	0.048	0	5.76411e-08
SHOC1	1.95327e-12	8.23259	0.048	0	5.76411e-08
INSYN2A	1.95327e-12	8.47594	0.048	0	5.76411e-08
AP002381.2	1.95327e-12	7.86395	0.048	0	5.76411e-08
AC022075.1	1.95327e-12	8.28467	0.048	0	5.76411e-08
STARD13-AS	1.95327e-12	7.61055	0.048	0	5.76411e-08
AL139383.1	1.95327e-12	8.24748	0.048	0	5.76411e-08
AL096870.8	1.95327e-12	7.76805	0.048	0	5.76411e-08
LINC00871	1.95327e-12	7.81867	0.048	0	5.76411e-08
AC068724.3	1.95327e-12	7.17347	0.048	0	5.76411e-08
AC012404.1	1.95327e-12	6.37551	0.048	0	5.76411e-08
RAMAC	1.95327e-12	7.52572	0.048	0	5.76411e-08
U91319.1	1.95327e-12	8.02999	0.048	0	5.76411e-08
MEAK7	1.95327e-12	8.0258	0.048	0	5.76411e-08
SNHG30	1.95327e-12	6.91597	0.048	0	5.76411e-08
AP001021.3	1.95327e-12	8.85985	0.048	0	5.76411e-08
Z93403.1	1.95327e-12	9.50575	0.048	0	5.76411e-08
STK3	1.98838e-12	3.38929	0.23	0.061	5.86771e-08
AC004540.1	2.05325e-12	5.75522	0.079	0.005	6.05914e-08
TRIO	2.11726e-12	4.01342	0.214	0.053	6.24804e-08
PSMA2	2.24953e-12	2.06778	0.405	0.175	6.63835e-08
TJP2	2.29141e-12	3.14277	0.222	0.055	6.76195e-08
PRKG1	2.32748e-12	3.07524	0.198	0.044	6.86841e-08
DPH6-DT	2.3715e-12	4.98053	0.079	0.005	6.99829e-08
NEDD4	2.42074e-12	4.79523	0.079	0.005	7.14361e-08
ARHGAP10	2.44574e-12	5.5527	0.079	0.005	7.21738e-08
RWDD3	2.54829e-12	4.20789	0.079	0.005	7.51999e-08
AC112220.2	2.55581e-12	5.70619	0.056	0.001	7.5422e-08
AC027288.3	2.55581e-12	7.80569	0.056	0.001	7.5422e-08
PCLAF	2.55581e-12	7.40894	0.056	0.001	7.5422e-08
AC006994.2	2.59187e-12	6.1834	0.056	0.001	7.64861e-08
ZNF490	2.66549e-12	5.83617	0.056	0.001	7.86586e-08
PDGFC	2.67604e-12	3.45106	0.222	0.056	7.897e-08
GPS2	2.82091e-12	2.23603	0.246	0.067	8.32452e-08
RIC1	2.82539e-12	4.13405	0.111	0.013	8.33773e-08
DYM	2.85567e-12	3.17407	0.198	0.045	8.42708e-08
CLDN10-AS1	3.04914e-12	3.79288	0.127	0.017	8.99801e-08
MIR99AHG	3.12631e-12	3.32658	0.222	0.057	9.22575e-08
SCFD2	3.24292e-12	3.63492	0.127	0.017	9.56985e-08
PCLO	3.29715e-12	2.64832	0.262	0.079	9.72988e-08
CUX1	3.51691e-12	2.75896	0.381	0.157	1.03784e-07
HLA-A	3.53418e-12	1.24504	0.667	0.47	1.04294e-07
RERE	3.71769e-12	2.10932	0.413	0.178	1.09709e-07
PLEKHA7	3.9096e-12	3.72377	0.23	0.062	1.15372e-07
FANCC	4.0225e-12	4.14574	0.103	0.011	1.18704e-07
MGAM	4.26868e-12	2.71524	0.087	0.007	1.25969e-07
MNS1	4.34871e-12	4.72279	0.087	0.007	1.2833e-07
OLA1	4.78055e-12	1.35156	0.381	0.148	1.41074e-07
AC079630.1	4.84174e-12	3.47145	0.103	0.011	1.4288e-07
EIF4G3	4.93419e-12	3.30315	0.254	0.074	1.45608e-07
ABCC3	5.33206e-12	3.03528	0.087	0.007	1.57349e-07
SELENOH	5.5452e-12	1.52799	0.444	0.198	1.63639e-07
RRAS2	5.88983e-12	2.95799	0.206	0.05	1.73809e-07
FBXW7	6.04234e-12	3.2749	0.159	0.029	1.78309e-07
RAB5IF	6.33595e-12	1.99907	0.302	0.101	1.86974e-07
TPT1-AS1	6.43772e-12	3.29154	0.119	0.015	1.89977e-07
MT1H	6.5397e-12	2.01469	0.333	0.114	1.92987e-07
R3HDM1	7.2594e-12	3.06989	0.198	0.046	2.14225e-07
ACBD6	7.68702e-12	1.58395	0.262	0.076	2.26844e-07
GUCY1B1	7.96778e-12	3.49207	0.127	0.018	2.35129e-07
ANKRD17	8.25762e-12	2.11858	0.365	0.147	2.43682e-07
SIPA1L1	8.38943e-12	2.70424	0.206	0.05	2.47572e-07
ELMO1	8.88236e-12	5.24969	0.071	0.004	2.62118e-07
RGL1	9.17333e-12	4.46961	0.071	0.004	2.70705e-07
SCO2	9.38818e-12	1.22416	0.127	0.017	2.77045e-07
HLA-B	9.66592e-12	1.16365	0.516	0.273	2.85241e-07
EPHA7	1.03223e-11	4.16223	0.071	0.004	3.04612e-07
CMTM7	1.05459e-11	2.63383	0.071	0.004	3.11208e-07
CACNA2D1	1.06868e-11	4.07065	0.143	0.024	3.15368e-07
RALGAPA2	1.1134e-11	2.72359	0.167	0.033	3.28564e-07
GNAQ	1.23712e-11	2.50399	0.373	0.156	3.65074e-07
HMBOX1	1.32855e-11	2.6667	0.151	0.027	3.92054e-07
PSMA7	1.66846e-11	1.05613	0.595	0.35	4.92364e-07
ZNF407	1.74104e-11	3.84487	0.159	0.031	5.13781e-07
ENOSF1	1.7974e-11	1.56776	0.421	0.183	5.30413e-07
ENTPD7	1.83512e-11	5.73893	0.079	0.006	5.41544e-07
NOL7	1.87665e-11	1.38533	0.397	0.167	5.538e-07
OSBPL10	1.91087e-11	3.29739	0.23	0.065	5.63898e-07
RASGRF2	1.98081e-11	4.33608	0.079	0.006	5.84538e-07
LRG1	2.03832e-11	4.1393	0.079	0.006	6.01507e-07
FAM160A1	2.05545e-11	4.99642	0.095	0.01	6.06564e-07
USH1C	2.05712e-11	3.22302	0.159	0.031	6.07058e-07
EPS8	2.06841e-11	2.42971	0.183	0.04	6.10388e-07
TRAPPC9	2.21866e-11	3.93706	0.175	0.038	6.54726e-07
MALT1	2.3273e-11	2.99725	0.159	0.031	6.86786e-07
PRKCE	2.34925e-11	3.74833	0.151	0.028	6.93263e-07
MAML3	2.37587e-11	4.62589	0.127	0.019	7.01118e-07
ZCCHC17	2.48275e-11	2.02836	0.278	0.092	7.3266e-07
TMEM176A	2.95923e-11	1.86207	0.437	0.217	8.73268e-07
AC007405.1	3.02151e-11	5.4538	0.063	0.003	8.91648e-07
LINC01117	3.03571e-11	4.12625	0.111	0.014	8.95839e-07
LINC01504	3.05609e-11	6.00944	0.063	0.003	9.01853e-07
RELL1	3.19834e-11	5.72012	0.063	0.003	9.43829e-07
AEBP1	3.46301e-11	4.44602	0.063	0.003	1.02193e-06
TMEM232	3.48341e-11	3.24661	0.135	0.022	1.02796e-06
LUC7L2	3.49544e-11	1.96706	0.373	0.157	1.0315e-06
BBX	3.60118e-11	1.79469	0.46	0.228	1.06271e-06
GBP3	3.74442e-11	2.70799	0.135	0.022	1.10498e-06
VPS13B	4.16045e-11	3.09001	0.206	0.053	1.22775e-06
KLHL13	4.31898e-11	2.53071	0.421	0.202	1.27453e-06
FXYD2	4.70841e-11	1.27475	0.778	0.764	1.38945e-06
S100A1	4.73863e-11	2.58897	0.151	0.028	1.39837e-06
HLA-C	4.7906e-11	1.21358	0.556	0.316	1.4137e-06
TRHDE	5.08661e-11	3.54128	0.206	0.054	1.50106e-06
SIK3	5.10735e-11	3.03528	0.294	0.108	1.50718e-06
MSRA	5.28048e-11	2.31527	0.23	0.065	1.55827e-06
DPYD	5.6741e-11	3.41792	0.167	0.036	1.67443e-06
ABHD16A	5.82217e-11	4.19739	0.103	0.013	1.71812e-06
TANC2	5.95521e-11	3.11729	0.222	0.063	1.75738e-06
MAST4	6.2591e-11	3.189	0.302	0.113	1.84706e-06
FKBP5	6.32379e-11	1.71548	0.524	0.304	1.86615e-06
NEK11	6.44454e-11	3.20711	0.159	0.033	1.90178e-06
EFCAB6	7.36075e-11	3.39415	0.103	0.013	2.17216e-06
CECR2	7.39679e-11	3.92103	0.127	0.02	2.18279e-06
STAP2	7.68362e-11	2.9558	0.119	0.017	2.26744e-06
AFF3	8.44017e-11	6.72405	0.056	0.002	2.49069e-06
HNF4G	8.44017e-11	6.28615	0.056	0.002	2.49069e-06
AL139260.1	8.54456e-11	6.30704	0.056	0.002	2.5215e-06
CCNT2-AS1	8.65021e-11	6.19832	0.056	0.002	2.55268e-06
BTBD7	8.67118e-11	1.97535	0.31	0.114	2.55886e-06
TBCK	8.70855e-11	2.43549	0.23	0.067	2.56989e-06
FSIP2-AS1	8.75715e-11	5.72748	0.056	0.002	2.58423e-06
TPRG1	8.86537e-11	5.17839	0.056	0.002	2.61617e-06
TXK	9.08576e-11	4.96301	0.056	0.002	2.68121e-06
NAT8	9.19106e-11	2.6062	0.19	0.046	2.71228e-06
CENPF	9.19795e-11	4.8378	0.056	0.002	2.71432e-06
AC023590.1	9.42641e-11	4.27094	0.056	0.002	2.78173e-06
SCN3A	9.54272e-11	4.0953	0.056	0.002	2.81606e-06
ARPC2	9.66169e-11	1.10031	0.508	0.272	2.85116e-06
DCAF6	1.08417e-10	1.92289	0.246	0.075	3.19939e-06
GPC5	1.1034e-10	2.28357	0.444	0.232	3.25612e-06
CFAP53	1.1494e-10	3.92155	0.087	0.009	3.39188e-06
MED13L	1.20128e-10	2.71881	0.302	0.114	3.54499e-06
ZNF462	1.21029e-10	3.04559	0.151	0.03	3.57156e-06
FGF14	1.25819e-10	4.25971	0.087	0.009	3.71292e-06
NDUFA7	1.25937e-10	1.69777	0.397	0.184	3.7164e-06
EIF4EBP3	1.26856e-10	3.74626	0.087	0.009	3.74353e-06
SBSPON	1.27988e-10	3.25638	0.111	0.015	3.77691e-06
DLEU1	1.29709e-10	4.30299	0.079	0.006	3.82771e-06
DIAPH2	1.33214e-10	3.96195	0.079	0.007	3.93114e-06
ZNF69	1.3416e-10	3.06903	0.111	0.015	3.95907e-06
JPT1	1.34192e-10	2.01258	0.333	0.132	3.96e-06
DIPK1A	1.34841e-10	7.37787	0.04	0	3.97916e-06
NIBAN1	1.34841e-10	8.68363	0.04	0	3.97916e-06
CRIM1-DT	1.34841e-10	6.96714	0.04	0	3.97916e-06
CKAP2L	1.34841e-10	6.80053	0.04	0	3.97916e-06
LINC01876	1.34841e-10	7.35767	0.04	0	3.97916e-06
SPC25	1.34841e-10	7.98285	0.04	0	3.97916e-06
ABCA12	1.34841e-10	7.9013	0.04	0	3.97916e-06
AC090945.1	1.34841e-10	7.11332	0.04	0	3.97916e-06
LTF	1.34841e-10	7.8484	0.04	0	3.97916e-06
ZBTB20-AS1	1.34841e-10	7.80886	0.04	0	3.97916e-06
SOX2-OT	1.34841e-10	7.55109	0.04	0	3.97916e-06
WDFY3-AS2	1.34841e-10	6.82192	0.04	0	3.97916e-06
AC019163.1	1.34841e-10	6.80297	0.04	0	3.97916e-06
LINC01948	1.34841e-10	7.68359	0.04	0	3.97916e-06
LHFPL2	1.34841e-10	7.89178	0.04	0	3.97916e-06
SLC22A4	1.34841e-10	7.15775	0.04	0	3.97916e-06
NRSN1	1.34841e-10	8.3921	0.04	0	3.97916e-06
AL590062.1	1.34841e-10	6.41099	0.04	0	3.97916e-06
GTF2H4	1.34841e-10	6.72085	0.04	0	3.97916e-06
AC011287.1	1.34841e-10	7.44694	0.04	0	3.97916e-06
AC002429.2	1.34841e-10	7.21048	0.04	0	3.97916e-06
SPDYE2	1.34841e-10	6.38672	0.04	0	3.97916e-06
LRRN3	1.34841e-10	7.34811	0.04	0	3.97916e-06
AC083870.1	1.34841e-10	7.84559	0.04	0	3.97916e-06
DPP6	1.34841e-10	8.30906	0.04	0	3.97916e-06
AC011586.1	1.34841e-10	7.24022	0.04	0	3.97916e-06
MSC-AS1	1.34841e-10	9.12047	0.04	0	3.97916e-06
AL353572.4	1.34841e-10	6.37223	0.04	0	3.97916e-06
LINC01435	1.34841e-10	9.02001	0.04	0	3.97916e-06
AC127526.5	1.34841e-10	7.40668	0.04	0	3.97916e-06
AC104389.5	1.34841e-10	7.09152	0.04	0	3.97916e-06
TRIM34	1.34841e-10	7.396	0.04	0	3.97916e-06
AC011092.2	1.34841e-10	7.78105	0.04	0	3.97916e-06
DKK3	1.34841e-10	7.90418	0.04	0	3.97916e-06
FAM111B	1.34841e-10	7.96929	0.04	0	3.97916e-06
AP002495.1	1.34841e-10	7.4412	0.04	0	3.97916e-06
AP000873.2	1.34841e-10	8.10969	0.04	0	3.97916e-06
AP000446.1	1.34841e-10	6.7149	0.04	0	3.97916e-06
MIR100HG	1.34841e-10	8.41452	0.04	0	3.97916e-06
C12orf40	1.34841e-10	7.20394	0.04	0	3.97916e-06
AC073569.2	1.34841e-10	7.17936	0.04	0	3.97916e-06
GALNT4	1.34841e-10	7.09714	0.04	0	3.97916e-06
ZFHX2-AS1	1.34841e-10	7.74053	0.04	0	3.97916e-06
GPX2	1.34841e-10	7.2064	0.04	0	3.97916e-06
AC005480.1	1.34841e-10	7.77729	0.04	0	3.97916e-06
GABRG3	1.34841e-10	8.59228	0.04	0	3.97916e-06
AC018362.1	1.34841e-10	7.62265	0.04	0	3.97916e-06
AC022872.1	1.34841e-10	6.8551	0.04	0	3.97916e-06
AC090825.1	1.34841e-10	7.47925	0.04	0	3.97916e-06
CIAO3	1.34841e-10	7.53941	0.04	0	3.97916e-06
LINC01572	1.34841e-10	7.80047	0.04	0	3.97916e-06
AC105411.1	1.34841e-10	6.88089	0.04	0	3.97916e-06
COX10-AS1	1.34841e-10	7.79595	0.04	0	3.97916e-06
AC004797.1	1.34841e-10	7.08771	0.04	0	3.97916e-06
TOB1-AS1	1.34841e-10	6.41969	0.04	0	3.97916e-06
AP001011.1	1.34841e-10	7.30658	0.04	0	3.97916e-06
SHFL	1.34841e-10	6.81051	0.04	0	3.97916e-06
AL117381.1	1.34841e-10	8.22474	0.04	0	3.97916e-06
SNHG17	1.34841e-10	6.41672	0.04	0	3.97916e-06
AP001439.1	1.34841e-10	6.87028	0.04	0	3.97916e-06
MTMR8	1.34841e-10	7.09793	0.04	0	3.97916e-06
DLG1	1.36157e-10	2.38511	0.262	0.087	4.01798e-06
RNF213	1.43899e-10	3.28524	0.262	0.087	4.24646e-06
MBNL1	1.47223e-10	2.19249	0.421	0.212	4.34456e-06
TKT	1.48309e-10	1.56789	0.373	0.159	4.37661e-06
BAZ2B	1.54682e-10	2.06153	0.325	0.13	4.56467e-06
C19orf33	1.58455e-10	1.70713	0.135	0.022	4.67601e-06
WNT2B	1.63017e-10	6.6967	0.048	0.001	4.81064e-06
PSD3	1.63017e-10	7.90803	0.048	0.001	4.81064e-06
MIR181A2HG	1.63017e-10	6.05414	0.048	0.001	4.81064e-06
RNF214	1.71051e-10	3.18836	0.135	0.024	5.04773e-06
BID	1.74586e-10	4.57499	0.048	0.001	5.15204e-06
LINC01060	1.76995e-10	3.97197	0.048	0.001	5.22311e-06
FOCAD	1.80648e-10	3.18881	0.19	0.049	5.33091e-06
SVIL	1.82804e-10	2.51923	0.373	0.172	5.39456e-06
STX8	1.8477e-10	1.83997	0.31	0.118	5.45256e-06
RTRAF	1.93255e-10	1.68698	0.429	0.211	5.70296e-06
RFX2	2.05775e-10	3.91912	0.103	0.014	6.07243e-06
FNDC3A	2.17416e-10	2.31038	0.278	0.097	6.41596e-06
FCGRT	2.17859e-10	1.22557	0.452	0.226	6.42901e-06
UBA52	2.21152e-10	0.804092	0.794	0.721	6.52619e-06
DEPDC5	2.28564e-10	2.82328	0.103	0.014	6.74493e-06
CFAP298	2.32424e-10	1.91547	0.254	0.083	6.85883e-06
MTAP	2.37074e-10	3.18482	0.198	0.052	6.99606e-06
ARID2	2.45297e-10	2.88235	0.214	0.062	7.2387e-06
MCU	2.49514e-10	3.24234	0.143	0.028	7.36317e-06
COPS9	2.5065e-10	1.16742	0.563	0.319	7.39667e-06
PCNX4	3.01228e-10	2.64284	0.23	0.07	8.88923e-06
TEX9	3.052e-10	2.37468	0.175	0.041	9.00644e-06
EHMT1	3.0767e-10	2.59058	0.222	0.066	9.07935e-06
NRSN2-AS1	3.3942e-10	4.00291	0.095	0.012	1.00163e-05
SLC16A12	3.49922e-10	1.42668	0.603	0.416	1.03262e-05
AC092683.1	3.67111e-10	5.58126	0.063	0.004	1.08335e-05
ACTR3C	3.71244e-10	2.70774	0.135	0.025	1.09554e-05
COMMD10	3.72806e-10	1.69447	0.31	0.119	1.10015e-05
DOCK8	3.78636e-10	4.90045	0.063	0.004	1.11736e-05
MAP7	3.8627e-10	1.86173	0.294	0.109	1.13988e-05
GLIS1	3.90514e-10	4.75644	0.063	0.004	1.15241e-05
MORC4	4.05539e-10	2.65224	0.183	0.045	1.19675e-05
LRRK2	4.14877e-10	2.40384	0.262	0.09	1.2243e-05
PTGR1	4.30297e-10	0.701797	0.381	0.158	1.26981e-05
SHROOM4	4.35925e-10	3.16965	0.127	0.022	1.28641e-05
VWA8	4.63771e-10	2.69404	0.23	0.072	1.36859e-05
PDZK1	4.91861e-10	2.52585	0.198	0.053	1.45148e-05
RABGEF1	5.08484e-10	3.79986	0.143	0.029	1.50054e-05
AKAP13	5.54244e-10	2.29204	0.31	0.125	1.63558e-05
HOXD3	6.19963e-10	2.49959	0.167	0.039	1.82951e-05
MTHFD1L	6.31212e-10	5.14741	0.071	0.006	1.86271e-05
NRDC	6.54985e-10	2.30291	0.246	0.081	1.93286e-05
TTLL5	6.5829e-10	3.22975	0.103	0.014	1.94261e-05
RPS2	6.73358e-10	0.788018	0.833	0.784	1.98708e-05
TANGO6	6.851e-10	4.10448	0.071	0.006	2.02173e-05
COL4A2	7.00672e-10	2.66161	0.302	0.12	2.06768e-05
FOXP1	7.12878e-10	2.56029	0.286	0.11	2.1037e-05
SPNS2	7.32676e-10	3.13616	0.103	0.014	2.16213e-05
XRCC5	7.39823e-10	1.54267	0.468	0.258	2.18322e-05
TAF15	7.64443e-10	1.87435	0.302	0.117	2.25587e-05
KIAA1217	7.67403e-10	2.35281	0.341	0.15	2.26461e-05
COTL1	7.71635e-10	1.51864	0.167	0.038	2.27709e-05
SPTLC3	7.97015e-10	3.04579	0.143	0.029	2.35199e-05
SPAG9	8.0924e-10	1.93342	0.389	0.188	2.38807e-05
CDK8	8.16808e-10	4.40293	0.127	0.023	2.4104e-05
SETBP1	8.73578e-10	2.98867	0.278	0.105	2.57793e-05
KCNMB2	8.75385e-10	3.9153	0.111	0.017	2.58326e-05
KIAA1328	8.91908e-10	3.14782	0.111	0.017	2.63202e-05
PDCD10	9.0732e-10	1.22585	0.349	0.149	2.6775e-05
PEAK1	9.34382e-10	3.46112	0.119	0.02	2.75736e-05
PITPNC1	9.95654e-10	2.55558	0.151	0.033	2.93818e-05
NHS	1.03756e-09	3.35088	0.325	0.145	3.06183e-05
RP1	1.15186e-09	2.66019	0.214	0.065	3.39914e-05
AC242426.2	1.17359e-09	4.16491	0.095	0.013	3.46328e-05
PDZK1IP1	1.19274e-09	1.68981	0.286	0.101	3.51979e-05
SMARCE1	1.25089e-09	1.52253	0.262	0.089	3.69136e-05
NDUFAF8	1.26086e-09	1.52687	0.405	0.195	3.72079e-05
ZC4H2	1.29393e-09	3.12828	0.095	0.013	3.81838e-05
PAK2	1.3891e-09	1.35503	0.317	0.124	4.09924e-05
GPATCH8	1.4028e-09	2.85745	0.23	0.074	4.13965e-05
C20orf194	1.44334e-09	2.97553	0.238	0.079	4.25928e-05
AL592183.1	1.48268e-09	1.73107	0.119	0.02	4.3754e-05
ZSWIM6	1.50254e-09	3.82688	0.183	0.049	4.43398e-05
ENPEP	1.5394e-09	2.97164	0.095	0.013	4.54276e-05
ZNF385B	1.58278e-09	1.79373	0.262	0.092	4.6708e-05
ARFGEF1	1.76764e-09	1.81835	0.302	0.118	5.21632e-05
NIPSNAP2	1.78122e-09	1.24479	0.413	0.202	5.25638e-05
TMSB10	1.89812e-09	1.22505	0.81	0.739	5.60136e-05
AL162411.1	1.95105e-09	3.79149	0.103	0.015	5.75756e-05
RBFOX2	2.04731e-09	2.75078	0.246	0.085	6.0416e-05
SPATS2L	2.14368e-09	2.35289	0.246	0.085	6.326e-05
MYDGF	2.15334e-09	2.26287	0.278	0.105	6.35451e-05
RAPGEF6	2.29149e-09	3.12535	0.127	0.024	6.76219e-05
RNASEH1	2.41616e-09	3.10886	0.119	0.021	7.13008e-05
RAB13	2.44116e-09	1.23768	0.492	0.281	7.20387e-05
RASSF4	2.59692e-09	2.68697	0.135	0.027	7.66351e-05
PRDX4	2.80243e-09	1.45454	0.27	0.097	8.26998e-05
ATP5F1E	2.82797e-09	0.759325	0.754	0.514	8.34533e-05
CALM1	2.87429e-09	1.27645	0.683	0.521	8.48203e-05
FCHSD2	2.8985e-09	3.66999	0.135	0.028	8.55347e-05
SORCS3	2.90964e-09	3.86715	0.079	0.009	8.58636e-05
COL4A1	2.91332e-09	2.61369	0.31	0.131	8.59721e-05
LINC00621	2.91768e-09	5.76148	0.063	0.005	8.61007e-05
TAGLN2	3.03535e-09	1.71217	0.333	0.141	8.95731e-05
ZFY	3.08698e-09	4.19999	0.063	0.005	9.10969e-05
AL645568.1	3.11612e-09	4.5341	0.063	0.005	9.19566e-05
TGFB1	3.11612e-09	5.17179	0.063	0.005	9.19566e-05
AKR1C3	3.11779e-09	1.30591	0.143	0.03	9.20061e-05
SEL1L3	3.14552e-09	3.94539	0.063	0.005	9.28242e-05
AZGP1	3.14552e-09	4.78043	0.063	0.005	9.28242e-05
AP001528.1	3.14552e-09	4.46356	0.063	0.005	9.28242e-05
ERC2	3.26584e-09	4.83943	0.063	0.005	9.6375e-05
IGFLR1	3.29662e-09	3.60442	0.063	0.005	9.72831e-05
PTK2	3.32134e-09	2.24772	0.31	0.133	9.80127e-05
AC027682.6	3.38555e-09	1.98313	0.246	0.085	9.99074e-05
SPATS2	3.39e-09	1.38464	0.135	0.027	0.000100039
FNBP1L	3.39787e-09	1.73855	0.437	0.226	0.000100271
NPAS2	3.53861e-09	4.39965	0.071	0.007	0.000104424
PDLIM1	3.60432e-09	2.18154	0.119	0.021	0.000106363
TRMT10B	3.64493e-09	2.51641	0.119	0.021	0.000107562
BBS1	3.66018e-09	3.97587	0.071	0.007	0.000108012
TPM3	3.78531e-09	1.7461	0.413	0.208	0.000111704
RAC1	3.87331e-09	0.95413	0.635	0.466	0.000114301
PRKD1	4.09643e-09	2.43249	0.365	0.181	0.000120886
ATG7	4.2068e-09	3.66614	0.151	0.036	0.000124143
OTUD7A	4.29539e-09	3.05841	0.071	0.007	0.000126757
PARP4	4.42292e-09	3.30528	0.127	0.025	0.00013052
HNF1A-AS1	4.48125e-09	3.86822	0.127	0.025	0.000132242
C7orf25	4.50247e-09	5.75055	0.048	0.002	0.000132868
SOX5	4.50247e-09	6.07923	0.048	0.002	0.000132868
CASTOR2	4.61023e-09	6.18189	0.048	0.002	0.000136048
HEBP2	4.67987e-09	1.32406	0.452	0.246	0.000138103
CFAP54	4.72051e-09	6.201	0.048	0.002	0.000139302
MTPN	4.80042e-09	1.18608	0.325	0.135	0.00014166
FBXL17	4.94697e-09	2.6497	0.254	0.094	0.000145985
KLHL29	4.94881e-09	3.90538	0.048	0.002	0.000146039
CMTM3	4.94881e-09	4.70213	0.048	0.002	0.000146039
EIPR1	4.99892e-09	3.14362	0.119	0.022	0.000147518
SLC27A2	5.00754e-09	3.98989	0.048	0.002	0.000147772
AC004982.2	5.03989e-09	3.22153	0.111	0.019	0.000148727
SOX6	5.27353e-09	2.00173	0.349	0.162	0.000155622
POLR2G	5.4259e-09	1.10691	0.278	0.102	0.000160118
ERC1	5.81415e-09	3.39158	0.175	0.047	0.000171576
SESTD1	5.8413e-09	2.44956	0.222	0.073	0.000172377
AC008771.1	5.89063e-09	2.53973	0.119	0.022	0.000173832
EIF4A1	6.08233e-09	1.23151	0.524	0.32	0.00017949
RIMBP2	6.20589e-09	2.69065	0.175	0.046	0.000183136
COL4A3	7.18272e-09	1.86095	0.341	0.157	0.000211962
PBX3	7.23547e-09	2.33477	0.19	0.056	0.000213519
MYCBP	7.49771e-09	1.22052	0.19	0.054	0.000221257
ATP11A	7.73903e-09	3.00918	0.246	0.09	0.000228379
CDKN1C	7.81817e-09	1.96163	0.19	0.054	0.000230714
XRRA1	7.83756e-09	2.42141	0.167	0.043	0.000231286
KCTD1	7.84763e-09	1.76339	0.413	0.219	0.000231583
MKLN1	7.95598e-09	1.77162	0.389	0.198	0.000234781
NRG1	8.03827e-09	3.43041	0.151	0.037	0.000237209
LIMA1	8.22979e-09	1.95725	0.238	0.082	0.000242861
MDK	8.38141e-09	1.57661	0.127	0.025	0.000247335
TNKS	8.87735e-09	1.85059	0.23	0.078	0.000261971
TXNDC5	8.90254e-09	3.9878	0.095	0.014	0.000262714
LINC01128	9.41686e-09	6.24507	0.032	0	0.000277892
EMC1-AS1	9.41686e-09	6.00278	0.032	0	0.000277892
AL031428.1	9.41686e-09	7.90391	0.032	0	0.000277892
CLSPN	9.41686e-09	6.57328	0.032	0	0.000277892
AL138787.2	9.41686e-09	7.59128	0.032	0	0.000277892
CCN1	9.41686e-09	7.01815	0.032	0	0.000277892
TLCD4	9.41686e-09	6.68758	0.032	0	0.000277892
INKA2	9.41686e-09	6.44461	0.032	0	0.000277892
NUF2	9.41686e-09	6.01819	0.032	0	0.000277892
EEF1AKNMT	9.41686e-09	6.44068	0.032	0	0.000277892
AL096803.2	9.41686e-09	7.50089	0.032	0	0.000277892
KCNT2	9.41686e-09	9.19156	0.032	0	0.000277892
AL162595.1	9.41686e-09	7.4888	0.032	0	0.000277892
AL645465.1	9.41686e-09	7.37047	0.032	0	0.000277892
AC104794.5	9.41686e-09	6.03993	0.032	0	0.000277892
AC015982.2	9.41686e-09	6.73199	0.032	0	0.000277892
AC007098.1	9.41686e-09	7.15436	0.032	0	0.000277892
LGALSL-DT	9.41686e-09	7.796	0.032	0	0.000277892
LINC02245	9.41686e-09	6.07366	0.032	0	0.000277892
PARTICL	9.41686e-09	6.93468	0.032	0	0.000277892
AC015971.1	9.41686e-09	6.85036	0.032	0	0.000277892
LINC01594	9.41686e-09	7.44951	0.032	0	0.000277892
CCDC148-AS1	9.41686e-09	5.90224	0.032	0	0.000277892
AC009478.1	9.41686e-09	6.41754	0.032	0	0.000277892
AC021851.2	9.41686e-09	6.96355	0.032	0	0.000277892
AC017101.1	9.41686e-09	6.98618	0.032	0	0.000277892
SNHG31	9.41686e-09	6.21317	0.032	0	0.000277892
AC034193.1	9.41686e-09	7.16522	0.032	0	0.000277892
ZKSCAN7-AS1	9.41686e-09	7.00953	0.032	0	0.000277892
PTPRG-AS1	9.41686e-09	7.68525	0.032	0	0.000277892
TAFA1	9.41686e-09	6.56341	0.032	0	0.000277892
AC084198.2	9.41686e-09	6.57162	0.032	0	0.000277892
LINC02614	9.41686e-09	6.16344	0.032	0	0.000277892
CFAP100	9.41686e-09	6.7217	0.032	0	0.000277892
AC083799.1	9.41686e-09	7.27085	0.032	0	0.000277892
AC079921.1	9.41686e-09	6.5651	0.032	0	0.000277892
AC107068.2	9.41686e-09	7.17748	0.032	0	0.000277892
AC104806.2	9.41686e-09	6.84655	0.032	0	0.000277892
AC107072.2	9.41686e-09	6.93306	0.032	0	0.000277892
CFAP299	9.41686e-09	6.46646	0.032	0	0.000277892
AC018797.3	9.41686e-09	7.44091	0.032	0	0.000277892
AC096577.1	9.41686e-09	6.76961	0.032	0	0.000277892
AC096564.1	9.41686e-09	7.49123	0.032	0	0.000277892
HHIP	9.41686e-09	6.96534	0.032	0	0.000277892
CDH9	9.41686e-09	7.55958	0.032	0	0.000277892
SMIM15-AS1	9.41686e-09	6.39604	0.032	0	0.000277892
AC112206.2	9.41686e-09	7.52063	0.032	0	0.000277892
AC022101.1	9.41686e-09	6.69521	0.032	0	0.000277892
AC011379.1	9.41686e-09	6.82545	0.032	0	0.000277892
AC008438.1	9.41686e-09	6.4678	0.032	0	0.000277892
AC022217.3	9.41686e-09	7.28876	0.032	0	0.000277892
AL354740.1	9.41686e-09	7.13271	0.032	0	0.000277892
NT5E	9.41686e-09	6.87536	0.032	0	0.000277892
UFL1-AS1	9.41686e-09	7.53984	0.032	0	0.000277892
AL589740.1	9.41686e-09	7.02254	0.032	0	0.000277892
KIAA0408	9.41686e-09	7.4161	0.032	0	0.000277892
AL590006.1	9.41686e-09	7.59577	0.032	0	0.000277892
HECW1	9.41686e-09	7.18898	0.032	0	0.000277892
ST7-AS2	9.41686e-09	7.3859	0.032	0	0.000277892
AC004594.1	9.41686e-09	6.86445	0.032	0	0.000277892
MKLN1-AS	9.41686e-09	7.15256	0.032	0	0.000277892
SLC13A4	9.41686e-09	7.40812	0.032	0	0.000277892
AC246817.1	9.41686e-09	6.90129	0.032	0	0.000277892
CA1	9.41686e-09	5.98095	0.032	0	0.000277892
CA3	9.41686e-09	6.33432	0.032	0	0.000277892
AC117834.1	9.41686e-09	6.29127	0.032	0	0.000277892
SAMD12-AS1	9.41686e-09	6.84631	0.032	0	0.000277892
CASC19	9.41686e-09	7.47293	0.032	0	0.000277892
AL391117.1	9.41686e-09	7.76774	0.032	0	0.000277892
C9orf153	9.41686e-09	6.42506	0.032	0	0.000277892
AL589843.1	9.41686e-09	6.83789	0.032	0	0.000277892
LINC01505	9.41686e-09	6.60357	0.032	0	0.000277892
AL157829.1	9.41686e-09	7.6677	0.032	0	0.000277892
DIPK1B	9.41686e-09	6.02531	0.032	0	0.000277892
AL157392.3	9.41686e-09	6.09359	0.032	0	0.000277892
AL117336.2	9.41686e-09	6.75923	0.032	0	0.000277892
PPP3CB-AS1	9.41686e-09	6.44266	0.032	0	0.000277892
SLC16A12-AS1	9.41686e-09	7.48076	0.032	0	0.000277892
ACSM6	9.41686e-09	7.11057	0.032	0	0.000277892
EDRF1-DT	9.41686e-09	6.35942	0.032	0	0.000277892
AC127526.2	9.41686e-09	7.3652	0.032	0	0.000277892
AP000779.1	9.41686e-09	6.59954	0.032	0	0.000277892
AP003307.1	9.41686e-09	6.46215	0.032	0	0.000277892
AP002518.2	9.41686e-09	7.91094	0.032	0	0.000277892
AP000462.1	9.41686e-09	6.90569	0.032	0	0.000277892
AC092821.3	9.41686e-09	6.36525	0.032	0	0.000277892
AC008250.1	9.41686e-09	7.82589	0.032	0	0.000277892
AC053513.1	9.41686e-09	6.86282	0.032	0	0.000277892
AC023509.6	9.41686e-09	7.05858	0.032	0	0.000277892
BCL2L2-PABPN1	9.41686e-09	7.75963	0.032	0	0.000277892
SYT16	9.41686e-09	6.86958	0.032	0	0.000277892
RAD51-AS1	9.41686e-09	6.72942	0.032	0	0.000277892
FRMD5	9.41686e-09	8.19068	0.032	0	0.000277892
LINC00923	9.41686e-09	7.63968	0.032	0	0.000277892
AC007216.4	9.41686e-09	7.99482	0.032	0	0.000277892
AC008731.1	9.41686e-09	7.37011	0.032	0	0.000277892
SEPTIN1	9.41686e-09	6.5867	0.032	0	0.000277892
AC005695.2	9.41686e-09	6.77692	0.032	0	0.000277892
AC015922.3	9.41686e-09	5.9884	0.032	0	0.000277892
AC005920.2	9.41686e-09	7.41142	0.032	0	0.000277892
SEPTIN4	9.41686e-09	7.34901	0.032	0	0.000277892
PRKCA-AS1	9.41686e-09	6.13964	0.032	0	0.000277892
SOX9-AS1	9.41686e-09	6.79791	0.032	0	0.000277892
AC061992.2	9.41686e-09	6.99329	0.032	0	0.000277892
AP000919.2	9.41686e-09	7.75586	0.032	0	0.000277892
CD70	9.41686e-09	7.63237	0.032	0	0.000277892
CCNE1	9.41686e-09	7.67804	0.032	0	0.000277892
ZNF790-AS1	9.41686e-09	6.57675	0.032	0	0.000277892
KIZ-AS1	9.41686e-09	6.83946	0.032	0	0.000277892
SNHG11	9.41686e-09	6.85174	0.032	0	0.000277892
AL031666.3	9.41686e-09	6.36129	0.032	0	0.000277892
CBR3-AS1	9.41686e-09	6.24205	0.032	0	0.000277892
LINC01422	9.41686e-09	6.85776	0.032	0	0.000277892
FBLN1	9.41686e-09	7.21185	0.032	0	0.000277892
KIF4A	9.41686e-09	7.2894	0.032	0	0.000277892
ARMCX5-GPRASP2	9.41686e-09	7.94072	0.032	0	0.000277892
RADX	9.41686e-09	6.80421	0.032	0	0.000277892
EFCAB13	9.42764e-09	4.07597	0.095	0.014	0.00027821
KCNQ1OT1	9.54087e-09	1.95538	0.349	0.163	0.000281551
LAMTOR5-AS1	1.01856e-08	6.7412	0.04	0.001	0.000300577
LINC00970	1.01856e-08	5.75268	0.04	0.001	0.000300577
KIF26B	1.01856e-08	8.44182	0.04	0.001	0.000300577
FAM155A	1.01856e-08	5.58552	0.04	0.001	0.000300577
AC068234.2	1.01856e-08	7.32907	0.04	0.001	0.000300577
AC090912.1	1.01856e-08	5.93801	0.04	0.001	0.000300577
SH3D19	1.02422e-08	2.67904	0.167	0.044	0.000302248
SMIM32	1.03224e-08	5.83256	0.04	0.001	0.000304615
HMGA2	1.06015e-08	5.03966	0.04	0.001	0.000312849
GPR39	1.06422e-08	4.23526	0.079	0.01	0.000314052
MITF	1.07919e-08	1.71349	0.333	0.151	0.000318469
PHLPP1	1.18052e-08	3.35358	0.111	0.02	0.000348371
CLTRN	1.18457e-08	2.84899	0.095	0.014	0.000349566
PDK3	1.2413e-08	3.84665	0.079	0.01	0.000366307
NF1	1.29651e-08	2.16894	0.317	0.143	0.0003826
TTC12	1.29765e-08	2.38322	0.111	0.02	0.000382938
SASH1	1.3136e-08	2.43183	0.206	0.067	0.000387643
DAB2	1.33022e-08	1.87179	0.286	0.115	0.000392548
GSTZ1	1.34525e-08	1.05429	0.198	0.058	0.000396982
AP000757.1	1.35661e-08	2.64165	0.111	0.02	0.000400336
TUG1	1.36551e-08	1.98565	0.19	0.055	0.000402962
PRICKLE1	1.37364e-08	5.65591	0.056	0.004	0.000405362
AC139887.2	1.38716e-08	5.13764	0.056	0.004	0.000409351
PRAG1	1.4285e-08	4.7683	0.056	0.004	0.00042155
MSH3	1.47792e-08	2.13359	0.183	0.053	0.000436134
PCCA	1.48372e-08	1.70235	0.444	0.251	0.000437846
MDP1	1.49854e-08	2.18639	0.151	0.038	0.000442219
TYMS	1.52966e-08	4.0223	0.056	0.004	0.000451402
WDFY3	1.5383e-08	2.35369	0.23	0.082	0.000453954
FYN	1.55981e-08	3.49235	0.056	0.004	0.000460301
EZH2	1.57776e-08	4.47711	0.071	0.008	0.000465598
MYO1E	1.62613e-08	3.35514	0.183	0.054	0.000479871
DSE	1.72782e-08	2.58426	0.143	0.034	0.000509878
DIAPH3	1.78185e-08	4.66137	0.063	0.006	0.000525824
COL4A4	1.81514e-08	2.05825	0.294	0.125	0.000535649
CENPS	1.82947e-08	3.93528	0.087	0.013	0.000539876
CD63	1.86601e-08	0.920423	0.706	0.631	0.00055066
UGDH-AS1	1.92557e-08	3.33313	0.063	0.006	0.000568237
EIF2AK4	1.93478e-08	1.70743	0.183	0.052	0.000570955
MICAL3	2.10224e-08	3.67453	0.222	0.079	0.000620371
DOCK4	2.14462e-08	3.5948	0.111	0.021	0.000632877
RNASE4	2.15322e-08	2.77531	0.063	0.006	0.000635414
POLD4	2.18895e-08	0.723162	0.214	0.068	0.00064596
ATXN1	2.19142e-08	2.48867	0.238	0.089	0.000646687
FAM172A	2.20026e-08	1.93906	0.294	0.123	0.000649297
EHBP1	2.24133e-08	3.29488	0.206	0.069	0.000661415
PON2	2.2607e-08	1.99285	0.294	0.128	0.000667132
SRPK2	2.2771e-08	2.71058	0.23	0.083	0.000671971
ACER3	2.29644e-08	1.87876	0.19	0.059	0.000677678
COMMD1	2.32616e-08	1.49343	0.302	0.127	0.000686451
QPRT	2.40927e-08	2.0153	0.143	0.034	0.000710976
CTTNBP2NL	2.41483e-08	3.37342	0.111	0.021	0.000712616
KRTCAP2	2.44201e-08	1.03562	0.468	0.269	0.000720637
PDIA6	2.50496e-08	1.13735	0.516	0.315	0.000739215
RPS11	2.54237e-08	0.968629	0.746	0.705	0.000750252
NAPSA	2.54268e-08	0.881035	0.103	0.017	0.000750346
TAX1BP1	2.73591e-08	1.09353	0.556	0.36	0.000807367
RUFY3	2.7745e-08	3.38096	0.159	0.042	0.000818754
KIF13A	2.78144e-08	2.48002	0.135	0.031	0.000820802
CA4	2.79408e-08	2.15307	0.421	0.256	0.000824532
CFAP36	2.83583e-08	1.69535	0.254	0.097	0.000836853
DAPK1	2.85454e-08	2.64385	0.262	0.103	0.000842375
ERP29	2.86774e-08	1.19142	0.484	0.294	0.00084627
CCDC148	2.88978e-08	1.90682	0.31	0.142	0.000852773
ELOA-AS1	3.09468e-08	3.10135	0.095	0.015	0.00091324
TENT2	3.10667e-08	2.76382	0.175	0.051	0.000916777
WDR7	3.11121e-08	2.58412	0.103	0.018	0.000918117
AZIN1-AS1	3.178e-08	2.96892	0.127	0.028	0.000937827
COG5	3.29013e-08	3.01559	0.151	0.04	0.000970918
CHCHD3	3.30732e-08	1.54556	0.286	0.119	0.00097599
BCL2	3.34117e-08	2.82768	0.246	0.094	0.000985981
MYO6	3.43916e-08	1.63779	0.484	0.298	0.0010149
STOX2	3.49277e-08	3.19281	0.119	0.025	0.00103072
QKI	3.58985e-08	1.64963	0.381	0.203	0.00105937
IQCH	3.60508e-08	4.17251	0.079	0.011	0.00106386
KRT19	3.65706e-08	1.03216	0.19	0.055	0.0010792
TFDP2	3.67268e-08	1.23191	0.381	0.19	0.00108381
MLLT10	4.02251e-08	2.20066	0.206	0.068	0.00118704
ATP9B	4.17029e-08	3.01382	0.175	0.052	0.00123065
RPLP0	4.2061e-08	0.735964	0.746	0.716	0.00124122
EGFL7	4.28874e-08	1.73305	0.103	0.017	0.00126561
SRPK1	4.49429e-08	2.05888	0.167	0.046	0.00132627
HIP1	4.51802e-08	2.23838	0.365	0.184	0.00133327
TRABD2B	4.56344e-08	3.39658	0.222	0.08	0.00134667
ELOB	4.83176e-08	0.879226	0.651	0.449	0.00142585
LINC01184	4.83585e-08	2.21669	0.175	0.052	0.00142706
ARID1B	4.86863e-08	2.2774	0.341	0.167	0.00143673
SAMD4A	5.35502e-08	3.62594	0.143	0.037	0.00158027
NRIP1	5.39444e-08	1.88381	0.31	0.139	0.0015919
PCNX2	5.4632e-08	3.47544	0.111	0.022	0.00161219
CCDC7	5.58309e-08	3.54832	0.095	0.016	0.00164757
DMAC1	5.64284e-08	1.28484	0.381	0.196	0.0016652
CEP162	5.75431e-08	2.38053	0.151	0.04	0.0016981
MNAT1	5.76036e-08	2.21266	0.254	0.101	0.00169988
DST	5.91175e-08	2.20672	0.262	0.105	0.00174456
TBC1D32	5.93507e-08	2.51319	0.111	0.022	0.00175144
CATSPERE	5.94397e-08	5.41765	0.048	0.003	0.00175407
RFTN1	5.94397e-08	6.9133	0.048	0.003	0.00175407
FAM151B	5.94397e-08	6.07926	0.048	0.003	0.00175407
AL513550.1	5.94397e-08	5.26198	0.048	0.003	0.00175407
NBAS	6.12009e-08	2.59232	0.175	0.052	0.00180604
PIP4K2A	6.12828e-08	3.68771	0.095	0.016	0.00180846
KIF27	6.17233e-08	3.13858	0.087	0.014	0.00182146
ALMS1	6.27244e-08	3.79907	0.095	0.016	0.001851
NHEJ1	6.39043e-08	4.86033	0.048	0.003	0.00188582
ICA1L	6.4568e-08	4.64793	0.048	0.003	0.0019054
SLC47A2	6.4568e-08	3.64909	0.048	0.003	0.0019054
SLC25A21	6.52385e-08	3.86514	0.048	0.003	0.00192519
IFT22	6.65363e-08	1.79239	0.23	0.085	0.00196349
AC018730.1	6.68686e-08	3.09621	0.071	0.009	0.00197329
CST6	6.72904e-08	3.11152	0.048	0.003	0.00198574
C4orf47	6.82049e-08	1.97296	0.087	0.014	0.00201273
EVI5	6.83213e-08	2.66134	0.198	0.067	0.00201616
SLX4IP	7.20467e-08	3.10993	0.103	0.019	0.0021261
IRAK1BP1	7.26616e-08	2.65341	0.135	0.033	0.00214424
DDRGK1	7.42776e-08	1.4504	0.317	0.147	0.00219193
RPL23	7.51031e-08	0.833655	0.754	0.708	0.00221629
NECTIN3	7.77133e-08	2.82087	0.095	0.016	0.00229332
CLTA	7.91367e-08	0.920422	0.595	0.417	0.00233532
ARHGEF38	8.23048e-08	2.53442	0.198	0.067	0.00242881
RTCB	8.26908e-08	1.34876	0.262	0.105	0.0024402
KLHL5	8.30476e-08	2.03989	0.206	0.069	0.00245074
SPIDR	8.50655e-08	2.55139	0.19	0.063	0.00251028
FSIP2	8.52654e-08	4.78161	0.063	0.007	0.00251618
KIF9-AS1	8.52654e-08	4.87811	0.063	0.007	0.00251618
NOVA1	8.61367e-08	2.7334	0.151	0.041	0.0025419
DGKH	8.65882e-08	3.45063	0.19	0.065	0.00255522
CEP128	9.12235e-08	4.80112	0.056	0.005	0.00269201
BRCA1	9.12235e-08	4.41869	0.056	0.005	0.00269201
PLCH1	9.20354e-08	4.59977	0.056	0.005	0.00271596
C9orf147	9.20354e-08	5.02291	0.056	0.005	0.00271596
PKP4	9.24946e-08	1.27003	0.587	0.446	0.00272952
ATP5IF1	9.29578e-08	0.820116	0.651	0.45	0.00274319
DPYS	9.30499e-08	3.54846	0.063	0.007	0.0027459
CKLF	9.3856e-08	2.01408	0.167	0.049	0.00276969
TEC	9.68117e-08	4.0234	0.063	0.007	0.00285691
GPSM2	9.75815e-08	3.29122	0.063	0.007	0.00287963
GLS	9.79837e-08	1.51503	0.421	0.247	0.0028915
AC007009.1	9.83572e-08	2.83441	0.063	0.007	0.00290252
CCDC65	9.83572e-08	2.13761	0.063	0.007	0.00290252
HAVCR2	9.8787e-08	4.58146	0.056	0.005	0.00291521
LINC02478	1.01441e-07	3.72727	0.056	0.005	0.00299351
SPATA6L	1.0152e-07	3.18559	0.063	0.007	0.00299587
STARD4-AS1	1.03248e-07	3.80741	0.056	0.005	0.00304684
CACNA1D	1.03626e-07	3.08734	0.135	0.034	0.00305802
FAM149A	1.03676e-07	2.01589	0.143	0.037	0.00305949
ZEB1	1.04163e-07	3.41907	0.056	0.005	0.00307385
NRXN3	1.05086e-07	3.66523	0.056	0.005	0.00310109
EPC2	1.06855e-07	2.4951	0.159	0.045	0.0031533
CCDC40	1.06956e-07	2.50529	0.056	0.005	0.00315627
TEAD1	1.08789e-07	1.96445	0.286	0.125	0.00321037
ARHGAP29	1.10758e-07	1.39062	0.317	0.147	0.00326846
DPH6	1.11568e-07	1.66691	0.23	0.086	0.00329238
ST3GAL1	1.1412e-07	2.67241	0.079	0.012	0.00336769
LDHA	1.14203e-07	0.860955	0.484	0.29	0.00337012
CLEC16A	1.14577e-07	2.88811	0.159	0.046	0.00338116
KDM1B	1.16376e-07	3.16541	0.079	0.012	0.00343425
NPC2	1.16529e-07	0.704011	0.524	0.328	0.00343878
PPM1G	1.16531e-07	1.37635	0.325	0.153	0.00343884
PPIB	1.18817e-07	0.963774	0.595	0.427	0.00350629
KDM4C	1.21405e-07	2.70596	0.143	0.038	0.00358267
MLEC	1.22334e-07	1.19013	0.444	0.256	0.00361007
S100A13	1.22785e-07	1.02825	0.548	0.371	0.00362337
TRMT9B	1.238e-07	3.24859	0.103	0.02	0.00365332
HIST1H1C	1.34784e-07	2.18871	0.198	0.067	0.00397749
TGFB1I1	1.34983e-07	3.53571	0.087	0.014	0.00398336
SHLD1	1.37427e-07	3.56985	0.087	0.014	0.00405546
TNS3	1.40148e-07	2.37699	0.286	0.13	0.00413576
ARSJ	1.46756e-07	2.59798	0.087	0.014	0.00433076
C18orf32	1.47684e-07	1.28081	0.341	0.171	0.00435816
JMJD1C	1.53744e-07	2.32986	0.381	0.213	0.00453698
RFX7	1.56696e-07	3.12067	0.087	0.014	0.0046241
ZNF83	1.59449e-07	1.92372	0.278	0.119	0.00470534
TENM4	1.68273e-07	4.01043	0.111	0.024	0.00496573
TCF25	1.6882e-07	1.26943	0.437	0.264	0.00498188
RAB10	1.69766e-07	1.50341	0.421	0.238	0.00500979
CMSS1	1.74491e-07	2.03712	0.214	0.079	0.00514924
PDE7A	1.79733e-07	2.31493	0.143	0.039	0.00530392
TBC1D22A	1.83474e-07	3.13655	0.135	0.034	0.00541433
ASS1	1.85462e-07	1.81824	0.206	0.072	0.005473
HLCS	1.89337e-07	2.86643	0.135	0.035	0.00558733
FAM227B	1.89369e-07	1.68939	0.143	0.038	0.00558827
IFT43	1.91659e-07	1.75824	0.262	0.111	0.00565585
RAP1B	1.9298e-07	1.69499	0.349	0.179	0.00569483
SNU13	1.9964e-07	1.04288	0.5	0.305	0.00589139
PTRH1	2.0174e-07	1.01101	0.206	0.071	0.00595336
GON4L	2.13187e-07	1.76567	0.206	0.072	0.00629115
TNRC6A	2.22029e-07	1.61963	0.341	0.172	0.00655207
FDX2	2.22717e-07	1.76363	0.143	0.039	0.00657238
LTBP1	2.24142e-07	6.23472	0.04	0.002	0.00661443
AC018816.1	2.24142e-07	6.51807	0.04	0.002	0.00661443
IGSF11	2.24142e-07	5.1851	0.04	0.002	0.00661443
P4HA3	2.24142e-07	5.25376	0.04	0.002	0.00661443
PCSK5	2.26675e-07	5.19583	0.04	0.002	0.00668919
SLA	2.29236e-07	4.74765	0.04	0.002	0.00676477
GARNL3	2.29236e-07	4.54738	0.04	0.002	0.00676477
NOSTRIN	2.32518e-07	2.31658	0.071	0.01	0.00686162
SAMHD1	2.34443e-07	4.51378	0.04	0.002	0.0069184
ERICH5	2.37088e-07	5.01762	0.04	0.002	0.00699648
AIG1	2.39711e-07	1.31985	0.373	0.201	0.00707388
FJX1	2.42467e-07	2.33092	0.04	0.002	0.0071552
NDUFA13	2.46089e-07	0.796449	0.69	0.622	0.00726208
ATP5PF	2.49477e-07	0.64084	0.69	0.474	0.00736205
GATAD2B	2.49517e-07	2.17243	0.206	0.075	0.00736326
UBXN4	2.54554e-07	1.23267	0.5	0.334	0.0075119
GALNT14	2.58218e-07	2.85015	0.198	0.07	0.00762002
SH3YL1	2.60019e-07	0.53315	0.429	0.234	0.00767315
LDAH	2.60283e-07	3.09406	0.127	0.032	0.00768094
NBEA	2.66151e-07	2.93728	0.135	0.036	0.00785412
ZFP91	2.70998e-07	1.53262	0.206	0.071	0.00799717
DTNB	2.72108e-07	3.33183	0.103	0.021	0.00802991
PSME1	2.83046e-07	0.725591	0.46	0.279	0.00835269
FAM185A	2.84261e-07	2.8408	0.079	0.013	0.00838855
PRIM2	2.86027e-07	4.1652	0.079	0.013	0.00844066
IK	2.96524e-07	1.61001	0.325	0.164	0.00875041
HSP90AB1	2.99257e-07	0.832125	0.722	0.633	0.00883107
R3HDM2	3.04591e-07	2.04639	0.262	0.114	0.00898848
DNM3	3.05932e-07	2.36951	0.135	0.036	0.00902804
TALDO1	3.16e-07	1.16803	0.468	0.296	0.00932515
PPM1D	3.20392e-07	3.02551	0.095	0.018	0.00945476
GPX3	3.22135e-07	1.93344	0.46	0.277	0.00950619
SLC9A3R1	3.30264e-07	2.4285	0.151	0.042	0.00974609
ROR1	3.32159e-07	4.94912	0.063	0.008	0.00980201
PSMD1	3.3264e-07	1.57423	0.286	0.131	0.00981619
TTC21A	3.39576e-07	3.97019	0.063	0.008	0.0100209
TPM2	3.42156e-07	3.01901	0.087	0.015	0.010097
PALLD	3.44057e-07	2.9181	0.143	0.04	0.0101531
SELENOS	3.6238e-07	1.52397	0.365	0.202	0.0106938
PPP2R3A	3.66505e-07	2.3853	0.437	0.278	0.0108156
LINC02062	3.68166e-07	3.61981	0.063	0.008	0.0108646
A4GALT	3.683e-07	2.33212	0.079	0.013	0.0108685
ARHGAP32	4.00448e-07	3.13726	0.119	0.029	0.0118172
PSMD8	4.00496e-07	0.981885	0.444	0.264	0.0118186
RPS8	4.0102e-07	0.679608	0.865	0.85	0.0118341
MAP9	4.04248e-07	1.31096	0.278	0.125	0.0119294
DHX29	4.05513e-07	1.91384	0.278	0.125	0.0119667
MAP3K21	4.11308e-07	3.02899	0.111	0.025	0.0121377
SGPP2	4.17372e-07	2.03836	0.238	0.099	0.0123166
TXNRD1	4.32981e-07	1.18221	0.278	0.123	0.0127773
DNAJC9	4.35461e-07	2.78621	0.119	0.029	0.0128505
SBF2	4.36574e-07	2.59031	0.246	0.106	0.0128833
CCDC107	4.49252e-07	1.19984	0.27	0.118	0.0132574
PPP1R1B	4.5038e-07	0.879773	0.151	0.042	0.0132907
AKT3	4.53703e-07	2.42904	0.167	0.053	0.0133888
TRERF1	4.67731e-07	5.89835	0.048	0.003	0.0138028
KLHL23	4.78103e-07	4.0677	0.056	0.006	0.0141088
DACH1	4.84213e-07	3.11329	0.151	0.045	0.0142891
CTSZ	4.84695e-07	1.56366	0.31	0.15	0.0143033
ABCA1	4.85852e-07	3.76757	0.103	0.022	0.0143375
HGD	4.88192e-07	1.87272	0.238	0.097	0.0144065
TRIM59	4.94193e-07	4.08765	0.048	0.004	0.0145836
AC008629.1	4.94193e-07	4.5072	0.048	0.004	0.0145836
WASF1	4.94193e-07	4.2859	0.048	0.004	0.0145836
RSF1	5.0002e-07	1.19615	0.333	0.163	0.0147556
GATD3B	5.0176e-07	3.808	0.056	0.006	0.014807
RRAS	5.06873e-07	1.87423	0.183	0.062	0.0149578
BICRAL	5.35645e-07	3.54108	0.103	0.022	0.0158069
PLEKHG1	5.46177e-07	2.90484	0.103	0.022	0.0161177
LIMS1	5.46532e-07	2.56299	0.254	0.112	0.0161282
ELP4	5.46814e-07	2.73961	0.19	0.068	0.0161365
ALDH8A1	5.52507e-07	1.80576	0.056	0.006	0.0163045
FAM107B	5.70024e-07	1.10187	0.476	0.305	0.0168214
TINAG	5.73401e-07	2.60018	0.183	0.064	0.0169211
CXCL14	5.74348e-07	1.68398	0.595	0.449	0.016949
BRAF	5.82918e-07	2.43086	0.254	0.113	0.0172019
C12orf65	5.94746e-07	1.71426	0.151	0.044	0.017551
EIF2AK2	6.06774e-07	1.7838	0.262	0.112	0.0179059
CCDC18	6.17162e-07	6.48324	0.032	0.001	0.0182124
LYPD1	6.17162e-07	6.00598	0.032	0.001	0.0182124
AP002026.1	6.17162e-07	5.93442	0.032	0.001	0.0182124
SEMA6A-AS1	6.17162e-07	6.25925	0.032	0.001	0.0182124
HIST1H1D	6.17162e-07	6.10712	0.032	0.001	0.0182124
CASC9	6.17162e-07	5.78886	0.032	0.001	0.0182124
APBA1	6.17162e-07	6.54342	0.032	0.001	0.0182124
PDE3B	6.17162e-07	6.90952	0.032	0.001	0.0182124
TMEM233	6.17162e-07	6.66113	0.032	0.001	0.0182124
AL359232.1	6.17162e-07	6.16778	0.032	0.001	0.0182124
AC023355.1	6.17162e-07	5.40981	0.032	0.001	0.0182124
DLGAP4-AS1	6.17162e-07	6.67967	0.032	0.001	0.0182124
CFAP57	6.25128e-07	5.28853	0.032	0.001	0.0184475
DGKI	6.25128e-07	5.84	0.032	0.001	0.0184475
HHLA2	6.33193e-07	5.94186	0.032	0.001	0.0186855
NPAS3	6.33193e-07	5.36145	0.032	0.001	0.0186855
SNORC	6.41358e-07	4.73939	0.032	0.001	0.0189265
LPGAT1	6.46427e-07	2.11606	0.159	0.049	0.0190761
NCMAP	6.49625e-07	2.50768	0.032	0.001	0.0191704
BAALC-AS1	6.49625e-07	4.21411	0.032	0.001	0.0191704
ABCC9	6.49625e-07	3.78845	0.032	0.001	0.0191704
STAC2	6.49625e-07	4.08838	0.032	0.001	0.0191704
AC008543.1	6.49625e-07	3.47385	0.032	0.001	0.0191704
AC008397.1	6.49625e-07	2.6814	0.032	0.001	0.0191704
LINC01409	6.7218e-07	5.80475	0.024	0	0.019836
AL109811.1	6.7218e-07	6.74711	0.024	0	0.019836
AL513327.1	6.7218e-07	6.74187	0.024	0	0.019836
AL513327.2	6.7218e-07	7.01012	0.024	0	0.019836
LRRC7	6.7218e-07	6.02796	0.024	0	0.019836
ADCY10	6.7218e-07	5.97455	0.024	0	0.019836
IL19	6.7218e-07	7.14066	0.024	0	0.019836
CR1L	6.7218e-07	7.2074	0.024	0	0.019836
AL360091.3	6.7218e-07	5.60323	0.024	0	0.019836
AC092803.1	6.7218e-07	5.47613	0.024	0	0.019836
AL356010.2	6.7218e-07	7.02554	0.024	0	0.019836
LRATD1	6.7218e-07	6.71098	0.024	0	0.019836
CYP1B1-AS1	6.7218e-07	7.45606	0.024	0	0.019836
EPCAM-DT	6.7218e-07	6.31582	0.024	0	0.019836
AC012494.1	6.7218e-07	7.09904	0.024	0	0.019836
STARD7-AS1	6.7218e-07	7.50491	0.024	0	0.019836
AC017002.5	6.7218e-07	6.12057	0.024	0	0.019836
LINC01191	6.7218e-07	7.66211	0.024	0	0.019836
TTC21B-AS1	6.7218e-07	6.72646	0.024	0	0.019836
CHROMR	6.7218e-07	6.38816	0.024	0	0.019836
AC092598.1	6.7218e-07	6.71339	0.024	0	0.019836
AC006460.2	6.7218e-07	6.46304	0.024	0	0.019836
C2CD6	6.7218e-07	6.04948	0.024	0	0.019836
AC093865.1	6.7218e-07	6.54915	0.024	0	0.019836
AC114812.2	6.7218e-07	7.21753	0.024	0	0.019836
AC124861.1	6.7218e-07	5.90904	0.024	0	0.019836
AC024060.2	6.7218e-07	5.71106	0.024	0	0.019836
MKRN2OS	6.7218e-07	5.83691	0.024	0	0.019836
C3orf20	6.7218e-07	6.2561	0.024	0	0.019836
AC090644.1	6.7218e-07	7.41053	0.024	0	0.019836
ITGA9-AS1	6.7218e-07	6.86358	0.024	0	0.019836
AC092902.4	6.7218e-07	6.95712	0.024	0	0.019836
AC010210.1	6.7218e-07	5.70276	0.024	0	0.019836
AC117383.1	6.7218e-07	6.542	0.024	0	0.019836
LINC01322	6.7218e-07	7.04958	0.024	0	0.019836
AC074033.1	6.7218e-07	6.86489	0.024	0	0.019836
OPA1-AS1	6.7218e-07	6.10339	0.024	0	0.019836
CRMP1	6.7218e-07	6.84774	0.024	0	0.019836
AC105916.1	6.7218e-07	7.44697	0.024	0	0.019836
AC092546.1	6.7218e-07	5.48177	0.024	0	0.019836
AC093607.1	6.7218e-07	5.63325	0.024	0	0.019836
ADAMTS3	6.7218e-07	7.29049	0.024	0	0.019836
AC110795.1	6.7218e-07	5.69971	0.024	0	0.019836
MIR4453HG	6.7218e-07	5.77363	0.024	0	0.019836
AC112722.1	6.7218e-07	7.21412	0.024	0	0.019836
ATPSCKMT	6.7218e-07	6.93476	0.024	0	0.019836
ADAMTS12	6.7218e-07	6.95475	0.024	0	0.019836
AC008937.2	6.7218e-07	6.67146	0.024	0	0.019836
AC035140.1	6.7218e-07	6.08165	0.024	0	0.019836
AC018752.1	6.7218e-07	6.85477	0.024	0	0.019836
MEIKIN	6.7218e-07	7.10661	0.024	0	0.019836
LINC01622	6.7218e-07	7.347	0.024	0	0.019836
SLC17A4	6.7218e-07	7.44216	0.024	0	0.019836
HLA-G	6.7218e-07	6.06327	0.024	0	0.019836
Z95118.2	6.7218e-07	5.87014	0.024	0	0.019836
METTL24	6.7218e-07	7.14363	0.024	0	0.019836
SLC35F1	6.7218e-07	7.17125	0.024	0	0.019836
AL360178.1	6.7218e-07	6.33748	0.024	0	0.019836
STXBP5-AS1	6.7218e-07	6.76536	0.024	0	0.019836
AMZ1	6.7218e-07	7.17406	0.024	0	0.019836
AC073343.2	6.7218e-07	7.18792	0.024	0	0.019836
AC004130.2	6.7218e-07	5.77913	0.024	0	0.019836
AC003093.1	6.7218e-07	6.08989	0.024	0	0.019836
AC007130.1	6.7218e-07	6.45801	0.024	0	0.019836
SEPTIN7-AS1	6.7218e-07	6.30285	0.024	0	0.019836
AC007349.1	6.7218e-07	6.75019	0.024	0	0.019836
AC006001.2	6.7218e-07	7.32865	0.024	0	0.019836
CFTR	6.7218e-07	6.73178	0.024	0	0.019836
AUXG01000058.1	6.7218e-07	6.7702	0.024	0	0.019836
AC009542.1	6.7218e-07	5.77832	0.024	0	0.019836
WEE2-AS1	6.7218e-07	6.82858	0.024	0	0.019836
MGAM2	6.7218e-07	6.75043	0.024	0	0.019836
AC087854.1	6.7218e-07	7.16595	0.024	0	0.019836
ADAM32	6.7218e-07	6.74233	0.024	0	0.019836
LINC01301	6.7218e-07	5.68902	0.024	0	0.019836
AC104232.3	6.7218e-07	7.68011	0.024	0	0.019836
ZFHX4	6.7218e-07	7.4347	0.024	0	0.019836
VPS13B-DT	6.7218e-07	7.19305	0.024	0	0.019836
ZFPM2-AS1	6.7218e-07	7.86505	0.024	0	0.019836
ANXA13	6.7218e-07	7.07492	0.024	0	0.019836
AC024382.1	6.7218e-07	6.86916	0.024	0	0.019836
AC046195.1	6.7218e-07	6.73073	0.024	0	0.019836
FAM135B	6.7218e-07	6.58719	0.024	0	0.019836
AL353151.2	6.7218e-07	6.99576	0.024	0	0.019836
AL133480.1	6.7218e-07	6.74618	0.024	0	0.019836
AL157702.2	6.7218e-07	6.20771	0.024	0	0.019836
AL137024.1	6.7218e-07	7.45604	0.024	0	0.019836
ITGB1-DT	6.7218e-07	7.32398	0.024	0	0.019836
AL138760.1	6.7218e-07	6.61024	0.024	0	0.019836
LRRC20	6.7218e-07	6.59425	0.024	0	0.019836
AL157400.3	6.7218e-07	5.87736	0.024	0	0.019836
CEP55	6.7218e-07	6.1192	0.024	0	0.019836
CC2D2B	6.7218e-07	6.73571	0.024	0	0.019836
AC022395.1	6.7218e-07	6.33215	0.024	0	0.019836
MKI67	6.7218e-07	7.33024	0.024	0	0.019836
LINC02666	6.7218e-07	7.16231	0.024	0	0.019836
AC127526.1	6.7218e-07	7.44454	0.024	0	0.019836
AC087280.2	6.7218e-07	7.87715	0.024	0	0.019836
LTO1	6.7218e-07	5.73544	0.024	0	0.019836
AP002812.2	6.7218e-07	6.75469	0.024	0	0.019836
AP003059.2	6.7218e-07	5.93943	0.024	0	0.019836
FZD4-DT	6.7218e-07	5.91151	0.024	0	0.019836
FAT3	6.7218e-07	8.07056	0.024	0	0.019836
POGLUT3	6.7218e-07	6.06348	0.024	0	0.019836
AC006581.2	6.7218e-07	6.76086	0.024	0	0.019836
AC010168.1	6.7218e-07	6.16798	0.024	0	0.019836
AC010197.1	6.7218e-07	6.12947	0.024	0	0.019836
FAR2	6.7218e-07	6.50628	0.024	0	0.019836
ADCY6-DT	6.7218e-07	5.95859	0.024	0	0.019836
AC011603.2	6.7218e-07	7.45299	0.024	0	0.019836
SCN8A	6.7218e-07	7.49118	0.024	0	0.019836
FAM242C	6.7218e-07	5.8384	0.024	0	0.019836
AC024941.2	6.7218e-07	6.7477	0.024	0	0.019836
C12orf74	6.7218e-07	6.58083	0.024	0	0.019836
CCDC60	6.7218e-07	7.04425	0.024	0	0.019836
LINC00539	6.7218e-07	6.83551	0.024	0	0.019836
AL157931.1	6.7218e-07	6.51115	0.024	0	0.019836
LINC02340	6.7218e-07	6.0928	0.024	0	0.019836
NRAD1	6.7218e-07	5.68457	0.024	0	0.019836
PCDH9-AS2	6.7218e-07	7.13427	0.024	0	0.019836
OBI1	6.7218e-07	6.01102	0.024	0	0.019836
AL163541.1	6.7218e-07	6.70876	0.024	0	0.019836
AL132800.1	6.7218e-07	6.07745	0.024	0	0.019836
AL356756.1	6.7218e-07	6.33335	0.024	0	0.019836
SLC10A1	6.7218e-07	8.26181	0.024	0	0.019836
AC005520.5	6.7218e-07	6.75881	0.024	0	0.019836
AC008056.1	6.7218e-07	7.75323	0.024	0	0.019836
AC037198.1	6.7218e-07	7.02696	0.024	0	0.019836
JMJD7	6.7218e-07	6.06492	0.024	0	0.019836
STARD9	6.7218e-07	7.1674	0.024	0	0.019836
AC090971.2	6.7218e-07	6.84463	0.024	0	0.019836
AC073167.1	6.7218e-07	5.85978	0.024	0	0.019836
CORO2B	6.7218e-07	7.62014	0.024	0	0.019836
THSD4-AS1	6.7218e-07	5.81443	0.024	0	0.019836
AC009690.2	6.7218e-07	6.90257	0.024	0	0.019836
TMEM266	6.7218e-07	6.29326	0.024	0	0.019836
ST20-AS1	6.7218e-07	5.63786	0.024	0	0.019836
AC105339.6	6.7218e-07	5.42316	0.024	0	0.019836
AC048382.5	6.7218e-07	6.6723	0.024	0	0.019836
IDH2-DT	6.7218e-07	6.30522	0.024	0	0.019836
CRTC3-AS1	6.7218e-07	6.79963	0.024	0	0.019836
AL023882.1	6.7218e-07	6.63776	0.024	0	0.019836
AC007014.1	6.7218e-07	6.59383	0.024	0	0.019836
AC005632.3	6.7218e-07	7.09702	0.024	0	0.019836
AC133552.5	6.7218e-07	5.50212	0.024	0	0.019836
AC137494.1	6.7218e-07	6.06955	0.024	0	0.019836
AC009107.2	6.7218e-07	5.96484	0.024	0	0.019836
AC106793.1	6.7218e-07	6.48118	0.024	0	0.019836
CMTM1	6.7218e-07	7.15	0.024	0	0.019836
FCSK	6.7218e-07	6.14946	0.024	0	0.019836
AC138627.1	6.7218e-07	6.77766	0.024	0	0.019836
LINC02166	6.7218e-07	5.68605	0.024	0	0.019836
AC118755.2	6.7218e-07	5.82466	0.024	0	0.019836
FAM106A	6.7218e-07	7.03034	0.024	0	0.019836
EFCAB5	6.7218e-07	7.18537	0.024	0	0.019836
CDC6	6.7218e-07	6.67067	0.024	0	0.019836
AC103702.1	6.7218e-07	6.24848	0.024	0	0.019836
LINC00511	6.7218e-07	7.07173	0.024	0	0.019836
AC011933.4	6.7218e-07	6.65288	0.024	0	0.019836
SNHG20	6.7218e-07	6.29191	0.024	0	0.019836
TYMSOS	6.7218e-07	6.21283	0.024	0	0.019836
AC007996.1	6.7218e-07	6.13	0.024	0	0.019836
CCDC68	6.7218e-07	6.92247	0.024	0	0.019836
AC009271.1	6.7218e-07	8.03518	0.024	0	0.019836
AC104365.1	6.7218e-07	6.64874	0.024	0	0.019836
AC114689.3	6.7218e-07	7.34077	0.024	0	0.019836
AC005786.3	6.7218e-07	7.11135	0.024	0	0.019836
ZNF177	6.7218e-07	6.70667	0.024	0	0.019836
AC011511.2	6.7218e-07	8.19301	0.024	0	0.019836
GEMIN7-AS1	6.7218e-07	6.53877	0.024	0	0.019836
NUCB1-AS1	6.7218e-07	7.76027	0.024	0	0.019836
AC006942.1	6.7218e-07	5.88151	0.024	0	0.019836
AC006115.2	6.7218e-07	6.07935	0.024	0	0.019836
AC008969.1	6.7218e-07	6.13905	0.024	0	0.019836
EP300-AS1	6.7218e-07	6.34326	0.024	0	0.019836
NDUFA6-DT	6.7218e-07	6.40059	0.024	0	0.019836
BX890604.2	6.7218e-07	6.1846	0.024	0	0.019836
AC073529.1	6.7218e-07	7.29535	0.024	0	0.019836
ADGRG2	6.7218e-07	6.23473	0.024	0	0.019836
MAP7D2	6.7218e-07	6.08325	0.024	0	0.019836
GK-AS1	6.7218e-07	6.92608	0.024	0	0.019836
IL1RAPL2	6.7218e-07	7.84722	0.024	0	0.019836
PWWP3B	6.7218e-07	6.40258	0.024	0	0.019836
SLC25A5-AS1	6.7218e-07	5.73282	0.024	0	0.019836
AC005052.2	6.7218e-07	5.78667	0.024	0	0.019836
TMLHE-AS1	6.7218e-07	6.86583	0.024	0	0.019836
AC011751.1	6.7218e-07	6.70056	0.024	0	0.019836
CDK2AP1	6.77781e-07	0.993828	0.183	0.062	0.0200013
RAPGEF2	6.78238e-07	3.00801	0.143	0.042	0.0200148
ATXN2	6.88462e-07	1.84262	0.254	0.109	0.0203165
ACP5	6.88766e-07	3.01353	0.071	0.011	0.0203255
RBKS	7.0202e-07	1.52827	0.183	0.063	0.0207166
TBC1D8	7.06051e-07	3.39455	0.087	0.016	0.0208356
HINT1	7.11641e-07	0.623282	0.714	0.66	0.0210005
GSTT2B	7.14033e-07	2.32322	0.127	0.034	0.0210711
CHD9	7.20629e-07	1.08642	0.46	0.278	0.0212658
SETD5	7.26182e-07	1.36235	0.206	0.075	0.0214296
AC091563.1	7.3865e-07	2.5882	0.111	0.026	0.0217976
TLR2	7.39179e-07	2.77986	0.071	0.011	0.0218132
PLPP2	7.43934e-07	2.28692	0.071	0.011	0.0219535
DISP1	7.46192e-07	3.70965	0.079	0.014	0.0220201
TTLL7	7.51772e-07	3.82323	0.103	0.023	0.0221848
HSP90AA1	7.69093e-07	0.708257	0.754	0.661	0.0226959
ZNF277	7.69956e-07	2.47845	0.175	0.059	0.0227214
RUVBL1	8.0966e-07	1.74529	0.214	0.084	0.0238931
PTK2B	8.17616e-07	3.21088	0.087	0.016	0.0241279
RDX	8.28536e-07	1.05237	0.413	0.232	0.0244501
SNX2	8.53733e-07	1.35306	0.294	0.14	0.0251937
AGAP1	8.66554e-07	3.11775	0.246	0.111	0.025572
CAP2	8.9048e-07	2.07865	0.119	0.03	0.0262781
SUCLG1	9.13699e-07	0.672207	0.571	0.403	0.0269632
SKAP1	9.15375e-07	1.53064	0.246	0.106	0.0270127
ZCRB1	9.20535e-07	0.985564	0.357	0.184	0.027165
ABRACL	9.31923e-07	1.19711	0.127	0.033	0.027501
DUSP22	9.44557e-07	2.13398	0.127	0.034	0.0278739
BAZ1A	9.46505e-07	3.80275	0.111	0.027	0.0279313
UGGT2	9.50665e-07	2.34162	0.167	0.056	0.0280541
ARMC2	9.66673e-07	2.59235	0.087	0.016	0.0285265
ARHGAP8	9.95844e-07	3.13005	0.135	0.039	0.0293873
FBXL20	9.98099e-07	3.5283	0.111	0.027	0.0294539
ZHX2	1.05625e-06	3.20858	0.119	0.031	0.0311698
MGP	1.0645e-06	2.53634	0.079	0.014	0.0314134
ANXA4	1.07659e-06	1.1053	0.5	0.34	0.03177
TPT1	1.08451e-06	0.691548	0.913	0.899	0.0320039
CACNA2D3	1.10637e-06	2.47085	0.198	0.077	0.0326489
USP15	1.10875e-06	1.9232	0.23	0.096	0.0327191
FBXO17	1.11273e-06	2.03693	0.214	0.085	0.0328367
PPP1R13B	1.13407e-06	2.79109	0.19	0.069	0.0334663
CD302	1.15394e-06	3.60584	0.063	0.009	0.0340526
SSB	1.18484e-06	1.09195	0.421	0.257	0.0349647
NCOR1	1.19099e-06	1.45119	0.389	0.234	0.0351461
LINC00240	1.19401e-06	3.17212	0.063	0.009	0.0352354
TRMT11	1.25142e-06	2.89326	0.206	0.082	0.0369293
GPR143	1.26956e-06	3.32658	0.063	0.009	0.0374646
CNTLN	1.28445e-06	2.92898	0.119	0.031	0.0379041
ATP6V1D	1.30073e-06	1.06502	0.405	0.236	0.0383846
MAP4	1.35033e-06	2.09165	0.349	0.201	0.0398482
AGTRAP	1.35978e-06	1.36398	0.222	0.089	0.040127
EIF2S2	1.38204e-06	0.958057	0.421	0.247	0.0407839
RASGEF1B	1.39945e-06	4.06554	0.087	0.017	0.0412979
NSD2	1.42446e-06	2.55746	0.159	0.051	0.0420357
MIOX	1.5042e-06	2.35392	0.143	0.042	0.0443888
NRF1	1.5291e-06	2.81996	0.087	0.017	0.0451237
BLOC1S5	1.53805e-06	1.68509	0.167	0.056	0.0453879
FAM135A	1.56799e-06	2.70948	0.19	0.073	0.0462713
PICALM	1.5817e-06	1.78893	0.31	0.159	0.046676
EFNA5	1.59467e-06	2.118	0.27	0.127	0.0470587
COBLL1	1.60941e-06	1.17508	0.571	0.45	0.0474937
COL28A1	1.61906e-06	2.86424	0.087	0.017	0.0477784
MRPL57	1.62473e-06	1.05518	0.429	0.254	0.0479458
STIM1	1.62534e-06	2.76539	0.071	0.012	0.0479637
IRF2	1.67082e-06	1.90308	0.159	0.052	0.0493058
SPATA5	1.67176e-06	3.30165	0.079	0.014	0.0493337
BTD	1.69768e-06	2.87616	0.127	0.036	0.0500986
TRAPPC4	1.77253e-06	0.506845	0.333	0.168	0.0523074
ARHGEF18	1.80512e-06	2.63339	0.087	0.017	0.0532692
PDE5A	1.83491e-06	3.96287	0.071	0.012	0.0541481
ANKRD36B	1.88551e-06	4.58424	0.056	0.007	0.0556415
HYDIN	1.91354e-06	4.19458	0.056	0.007	0.0564685
GRB10	1.95633e-06	4.22174	0.056	0.007	0.0577312
LINC01006	1.96538e-06	2.38096	0.111	0.028	0.0579984
HOXA10-AS	1.96776e-06	1.425	0.159	0.051	0.0580686
IGF2BP2	1.97061e-06	1.82328	0.19	0.071	0.0581528
MACF1	1.97369e-06	1.99641	0.365	0.214	0.0582436
SSR4	1.97407e-06	1.12755	0.571	0.482	0.0582549
NSRP1	1.98902e-06	1.44641	0.286	0.135	0.058696
PHYHIPL	2.00123e-06	1.69758	0.143	0.043	0.0590563
HIST1H2AC	2.00284e-06	2.08805	0.103	0.024	0.0591037
MAST2	2.01481e-06	3.17013	0.056	0.007	0.059457
PPIC	2.01698e-06	1.00603	0.286	0.134	0.0595212
SMAD1	2.02479e-06	2.55243	0.111	0.028	0.0597516
CBLC	2.02969e-06	2.56068	0.056	0.007	0.0598962
NCOA2	2.06924e-06	2.0141	0.23	0.1	0.0610632
C21orf62	2.08177e-06	1.44316	0.183	0.065	0.0614329
SH3RF1	2.11818e-06	2.34012	0.23	0.101	0.0625074
CENPX	2.12675e-06	2.15512	0.23	0.098	0.0627603
ZNF584	2.13685e-06	3.527	0.056	0.007	0.0630586
LZIC	2.19793e-06	1.50892	0.167	0.057	0.0648608
HNF1B	2.25036e-06	1.22046	0.262	0.121	0.0664081
VWA1	2.25152e-06	2.18216	0.183	0.067	0.0664423
RTF2	2.25742e-06	1.58049	0.286	0.139	0.0666165
SH3PXD2B	2.27855e-06	4.75064	0.04	0.003	0.0672399
ZNF410	2.323e-06	5.24007	0.04	0.003	0.0685516
ICAM1	2.323e-06	5.69505	0.04	0.003	0.0685516
RAB32	2.32674e-06	2.06786	0.151	0.048	0.068662
ZBTB16	2.33982e-06	2.25981	0.214	0.087	0.0690482
AGMAT	2.34553e-06	4.7504	0.04	0.003	0.0692167
AC026202.2	2.34553e-06	4.34907	0.04	0.003	0.0692167
RSPH3	2.35042e-06	2.24845	0.151	0.048	0.0693608
ORC6	2.36828e-06	3.76928	0.04	0.003	0.0698879
LGALS7	2.39124e-06	3.97236	0.04	0.003	0.0705654
CHKB-DT	2.39124e-06	2.77562	0.04	0.003	0.0705654
CTDSPL	2.41377e-06	1.1643	0.373	0.211	0.0712305
KCNIP1	2.41441e-06	4.12262	0.04	0.003	0.0712492
ARHGEF28	2.43366e-06	1.91677	0.246	0.113	0.0718172
ADSL	2.44778e-06	1.96774	0.151	0.049	0.072234
FGGY	2.45804e-06	2.30246	0.119	0.032	0.0725367
CFAP46	2.4614e-06	3.85058	0.04	0.003	0.0726358
ATP5MF	2.49664e-06	0.666983	0.619	0.417	0.0736757
FBLIM1	2.50927e-06	3.1115	0.04	0.003	0.0740484
MGMT	2.53159e-06	1.11176	0.31	0.155	0.0747071
C3	2.53353e-06	2.53702	0.04	0.003	0.0747646
USP34	2.56096e-06	1.67516	0.325	0.174	0.0755741
REV3L	2.58276e-06	2.27221	0.206	0.083	0.0762174
ZNF852	2.69649e-06	2.6664	0.048	0.005	0.0795735
AC004943.2	2.71868e-06	4.19444	0.048	0.005	0.0802283
UMAD1	2.80768e-06	2.66279	0.143	0.045	0.0828545
BMPR1A	2.85225e-06	2.51662	0.151	0.05	0.0841699
ZHX3	2.90131e-06	1.81232	0.294	0.153	0.0856176
NBDY	2.94203e-06	1.34978	0.349	0.187	0.0868193
SRSF4	2.96091e-06	1.48519	0.317	0.162	0.0873765
PLPP1	2.98506e-06	3.78565	0.087	0.018	0.0880891
RHPN2	2.9993e-06	3.08376	0.103	0.025	0.0885093
GOLGA4	3.21356e-06	1.18497	0.429	0.261	0.0948321
RALA	3.29105e-06	1.98192	0.183	0.069	0.097119
SMAP1	3.31339e-06	1.97802	0.175	0.064	0.0977782
UFD1	3.33471e-06	1.54309	0.206	0.083	0.0984072
BMT2	3.36932e-06	3.92423	0.063	0.01	0.0994287
TOGARAM1	3.37025e-06	2.35431	0.127	0.037	0.099456
SOS1	3.3799e-06	1.8358	0.238	0.107	0.0997409
TMEM72-AS1	3.50046e-06	3.07193	0.063	0.01	0.103299
DHRSX	3.51699e-06	2.55187	0.167	0.06	0.103786
RPSA	3.52534e-06	0.452028	0.714	0.629	0.104033
LPIN2	3.53696e-06	2.17728	0.175	0.064	0.104376
NSUN7	3.55172e-06	2.35983	0.087	0.018	0.104811
CLDN1	3.56786e-06	3.59283	0.063	0.01	0.105287
MAP2K5	3.58703e-06	2.63196	0.087	0.018	0.105853
ZNF155	3.63649e-06	3.2566	0.063	0.01	0.107313
UBE2D2	3.66376e-06	0.727979	0.413	0.24	0.108118
RPL10A	3.72041e-06	0.454977	0.77	0.731	0.109789
RPL28	3.81683e-06	0.528392	0.833	0.867	0.112635
KALRN	3.82576e-06	2.91734	0.063	0.01	0.112898
CIB2	3.92813e-06	2.55362	0.079	0.015	0.115919
Z93930.2	3.94894e-06	3.48692	0.079	0.015	0.116533
THADA	3.9612e-06	2.20165	0.175	0.065	0.116895
C5orf56	4.02446e-06	1.69738	0.063	0.01	0.118762
TEN1	4.12015e-06	1.05165	0.159	0.053	0.121586
SMC5-AS1	4.18852e-06	2.6651	0.071	0.013	0.123603
DIP2C	4.21761e-06	3.11795	0.143	0.046	0.124462
RALGPS2	4.22207e-06	2.79158	0.151	0.051	0.124593
FRAT2	4.26239e-06	2.14058	0.087	0.018	0.125783
CASC1	4.33463e-06	2.65377	0.071	0.013	0.127915
SND1	4.40795e-06	2.24983	0.23	0.103	0.130079
TMEM61	4.59979e-06	1.69606	0.317	0.176	0.13574
MT1F	4.75679e-06	0.994294	0.452	0.295	0.140373
ACACA	5.01644e-06	3.22751	0.111	0.03	0.148035
PHACTR2	5.16545e-06	2.27466	0.183	0.07	0.152432
AQP1	5.17543e-06	1.35906	0.111	0.029	0.152727
PLP2	5.19449e-06	1.28268	0.214	0.091	0.153289
SLC44A3	5.35029e-06	2.27825	0.23	0.104	0.157887
ZMAT2	5.41162e-06	1.47373	0.294	0.153	0.159697
RFC1	5.6616e-06	1.27158	0.286	0.141	0.167074
ATG10	5.67957e-06	2.43112	0.143	0.046	0.167604
MTDH	5.71411e-06	1.29326	0.405	0.253	0.168623
PDSS2	5.71506e-06	2.43649	0.159	0.056	0.168652
MT1G	5.7419e-06	1.32426	0.54	0.393	0.169443
KIF1B	5.76101e-06	2.14287	0.246	0.116	0.170007
TMCO4	5.86226e-06	2.45319	0.111	0.029	0.172995
TESC	6.05318e-06	1.07095	0.183	0.069	0.178629
MB21D2	6.09556e-06	4.62645	0.056	0.008	0.17988
CNTNAP3B	6.13712e-06	4.64988	0.056	0.008	0.181106
ENOX2	6.21896e-06	2.78551	0.087	0.019	0.183522
KANSL1	6.25187e-06	2.20174	0.254	0.122	0.184493
SCLY	6.26344e-06	3.92792	0.056	0.008	0.184834
SMIM2-AS1	6.3061e-06	4.20974	0.056	0.008	0.186093
CNOT2	6.33222e-06	1.55139	0.214	0.092	0.186864
ZSWIM5	6.43575e-06	3.52466	0.056	0.008	0.189919
ACAD11	6.47953e-06	3.47989	0.056	0.008	0.191211
KIF13B	6.62284e-06	1.88404	0.238	0.109	0.19544
SLTM	6.71692e-06	1.03189	0.373	0.219	0.198216
TCF7	6.84016e-06	3.13287	0.056	0.008	0.201853
UQCR11	6.89983e-06	0.516528	0.667	0.455	0.203614
CEP70	6.94136e-06	1.85963	0.206	0.088	0.204839
SELENOW	7.06664e-06	0.983986	0.524	0.363	0.208537
HMGB1	7.14642e-06	0.960491	0.667	0.623	0.210891
LINC00174	7.21996e-06	2.96637	0.056	0.008	0.213061
NR1H4	7.29526e-06	1.61969	0.19	0.075	0.215283
GRHPR	7.31079e-06	0.606099	0.341	0.181	0.215742
ACOT7	7.34103e-06	2.53533	0.087	0.019	0.216634
TPST1	7.34176e-06	1.77094	0.19	0.077	0.216655
CAPS	7.51128e-06	1.45593	0.175	0.065	0.221658
SMIM22	7.67132e-06	1.75226	0.056	0.008	0.226381
CDKL2	7.69564e-06	1.57265	0.087	0.019	0.227098
ZC3H12B	7.73249e-06	4.45777	0.063	0.011	0.228186
CDK1	7.82768e-06	0.944754	0.056	0.008	0.230995
SNX6	7.8358e-06	0.995159	0.365	0.212	0.231235
STX2	7.84278e-06	3.17197	0.079	0.016	0.23144
FANK1	8.01957e-06	2.68315	0.095	0.023	0.236657
AP2S1	8.0328e-06	0.531541	0.5	0.329	0.237048
ZNF608	8.11645e-06	2.54496	0.111	0.031	0.239516
HDAC4	8.12399e-06	2.28902	0.079	0.016	0.239739
RHOA	8.19701e-06	0.554101	0.54	0.359	0.241894
SHANK2	8.1976e-06	2.84738	0.222	0.102	0.241911
SRBD1	8.24267e-06	2.36676	0.127	0.039	0.243241
RPS21	8.27452e-06	0.5515	0.778	0.693	0.244181
FNIP1	8.38625e-06	1.97231	0.159	0.057	0.247478
FBXL2	8.48825e-06	3.31695	0.095	0.023	0.250488
ZFP64	8.50812e-06	3.63999	0.063	0.011	0.251075
PAN3	8.51268e-06	1.89843	0.206	0.088	0.251209
ARL3	8.52673e-06	0.906132	0.357	0.205	0.251624
CCDC93	8.54013e-06	2.73146	0.135	0.043	0.252019
MESD	8.72866e-06	1.85889	0.222	0.1	0.257583
DNAAF4	8.86242e-06	2.90559	0.127	0.04	0.26153
ITM2B	8.88132e-06	0.572517	0.778	0.744	0.262088
STAC	8.92329e-06	2.83033	0.063	0.011	0.263326
UBE2E1	9.05352e-06	1.6411	0.238	0.111	0.267169
DEK	9.27086e-06	1.40397	0.349	0.202	0.273583
CEP126	9.28158e-06	2.66032	0.071	0.014	0.273899
ARL6IP5	9.30622e-06	1.14715	0.294	0.153	0.274627
CTSH	9.4628e-06	0.81406	0.302	0.155	0.279247
ENTPD1-AS1	9.48441e-06	2.47337	0.071	0.014	0.279885
PMS2	9.49485e-06	1.64781	0.119	0.035	0.280193
STK38	9.73297e-06	1.70411	0.135	0.043	0.28722
ZNF823	9.75448e-06	1.87163	0.063	0.011	0.287855
ORC4	9.85489e-06	1.41225	0.238	0.11	0.290818
WDR70	9.97529e-06	2.1639	0.159	0.057	0.294371
SARAF	1.00138e-05	1.04084	0.452	0.292	0.295506
ERVMER61-1	1.00929e-05	5.23602	0.032	0.002	0.297842
GRM7	1.00929e-05	7.29227	0.032	0.002	0.297842
TRIM47	1.01002e-05	1.59862	0.095	0.023	0.298057
NCEH1	1.01988e-05	2.63128	0.135	0.043	0.300965
GRIK2	1.01991e-05	5.30291	0.032	0.002	0.300976
AC093627.5	1.01991e-05	4.37029	0.032	0.002	0.300976
CHRNA7	1.01991e-05	5.30549	0.032	0.002	0.300976
CRISPLD2	1.01991e-05	5.23841	0.032	0.002	0.300976
PIGBOS1	1.02141e-05	2.25327	0.103	0.027	0.301417
FYB2	1.03064e-05	4.78351	0.032	0.002	0.304141
PROS1	1.03064e-05	5.39125	0.032	0.002	0.304141
RIPOR2	1.03064e-05	5.62912	0.032	0.002	0.304141
ABALON	1.03064e-05	4.69365	0.032	0.002	0.304141
S100A16	1.03464e-05	0.965187	0.357	0.196	0.305321
AGGF1	1.03717e-05	1.1063	0.19	0.075	0.30607
MIA2	1.0403e-05	1.7736	0.262	0.132	0.306992
UGT3A1	1.04147e-05	4.24193	0.032	0.002	0.307338
LINC02334	1.04147e-05	3.88916	0.032	0.002	0.307338
RNF31	1.04147e-05	4.04954	0.032	0.002	0.307338
CCDC91	1.05123e-05	2.11241	0.175	0.069	0.310217
CNGA1	1.05241e-05	3.24086	0.032	0.002	0.310567
SHCBP1	1.05241e-05	2.99757	0.032	0.002	0.310567
TTN	1.06347e-05	3.74414	0.032	0.002	0.313829
SYTL3	1.0703e-05	2.99568	0.087	0.02	0.315845
PA2G4	1.07148e-05	1.02339	0.365	0.217	0.316194
LAMC1	1.08501e-05	3.08378	0.159	0.06	0.320186
IL18	1.09138e-05	1.77373	0.063	0.011	0.322067
POLE2	1.09809e-05	3.56916	0.048	0.006	0.324046
AC103702.2	1.09809e-05	3.04538	0.048	0.006	0.324046
TMOD3	1.09918e-05	1.70023	0.254	0.125	0.324367
BNIP3L	1.10364e-05	1.20081	0.198	0.083	0.325685
HIVEP3	1.10624e-05	4.01138	0.048	0.005	0.32645
CDR2	1.10702e-05	2.30151	0.19	0.078	0.326682
MIATNB	1.11444e-05	3.54134	0.048	0.006	0.328872
FNBP1	1.13447e-05	1.60994	0.135	0.043	0.334782
RANBP3L	1.14766e-05	1.60741	0.278	0.145	0.338673
SCLT1	1.17793e-05	2.72327	0.087	0.02	0.347606
C1orf53	1.18221e-05	0.797952	0.048	0.006	0.348871
EPB41L5	1.18506e-05	2.18819	0.214	0.097	0.349711
WDR78	1.19946e-05	2.26334	0.119	0.036	0.35396
TRIM56	1.20833e-05	1.69433	0.167	0.062	0.356577
CSPP1	1.21425e-05	2.06114	0.135	0.044	0.358325
ANK3	1.22463e-05	1.5307	0.5	0.366	0.361389
ERCC5	1.23274e-05	2.36628	0.087	0.02	0.363781
CEP164	1.26202e-05	2.39028	0.127	0.04	0.372421
ITGB6	1.28947e-05	1.35061	0.294	0.157	0.380522
FAHD1	1.29542e-05	1.69445	0.159	0.058	0.38228
TPRKB	1.3021e-05	0.944132	0.198	0.081	0.38425
APTX	1.30886e-05	1.42856	0.19	0.077	0.386244
DHRS7B	1.34461e-05	1.92456	0.167	0.064	0.396793
GPATCH4	1.3747e-05	1.89853	0.119	0.036	0.405674
DSCAML1	1.37758e-05	3.65942	0.079	0.017	0.406525
TNFSF13B	1.38285e-05	5.61525	0.04	0.004	0.408079
AC009061.2	1.39457e-05	5.28791	0.04	0.004	0.411537
AC241644.2	1.41828e-05	3.9682	0.04	0.004	0.418535
NSD3	1.41927e-05	1.83265	0.246	0.119	0.418826
ARAP2	1.42649e-05	2.13652	0.143	0.049	0.420958
DIXDC1	1.42911e-05	2.78918	0.159	0.06	0.421729
STX18-AS1	1.43028e-05	4.89956	0.04	0.004	0.422076
MSH5	1.43028e-05	5.19535	0.04	0.004	0.422076
NFAT5	1.43289e-05	1.45474	0.31	0.173	0.422846
SUGT1	1.44066e-05	1.14773	0.302	0.159	0.425139
LSAMP	1.44238e-05	4.35041	0.04	0.004	0.425646
LRCH2	1.44238e-05	3.94953	0.04	0.004	0.425646
VOPP1	1.45618e-05	1.97519	0.19	0.078	0.42972
NEU4	1.46687e-05	3.29645	0.04	0.004	0.432873
SEM1	1.46844e-05	1.04785	0.468	0.309	0.433338
SAMD15	1.47926e-05	3.67768	0.04	0.004	0.43653
HMMR	1.49175e-05	3.03257	0.04	0.004	0.440217
EIF5B	1.50417e-05	1.22035	0.397	0.242	0.443881
NFE2L3	1.51704e-05	2.07824	0.04	0.004	0.447679
SARS	1.54907e-05	1.10271	0.286	0.148	0.45713
TGM2	1.55574e-05	2.65824	0.04	0.004	0.459099
NBN	1.5641e-05	1.11375	0.262	0.131	0.461566
SNX24	1.56559e-05	1.56688	0.183	0.073	0.462005
KIFAP3	1.57624e-05	1.66849	0.19	0.079	0.465149
WDR72	1.61668e-05	1.41027	0.286	0.157	0.477081
PRKDC	1.63553e-05	1.30041	0.325	0.19	0.482646
TNFAIP2	1.66935e-05	2.53713	0.079	0.016	0.492625
LGALS2	1.67564e-05	0.828667	0.127	0.039	0.494482
ARPC3	1.67874e-05	0.908197	0.524	0.402	0.495397
ADAMTS9	1.71124e-05	2.7799	0.135	0.045	0.504988
RB1	1.71277e-05	2.3293	0.206	0.093	0.50544
ASH1L	1.71543e-05	1.47001	0.357	0.213	0.506223
DRC3	1.71563e-05	3.30572	0.071	0.014	0.506284
FBXO11	1.73051e-05	2.24644	0.23	0.112	0.510674
ZNF425	1.75277e-05	3.21069	0.056	0.009	0.517243
E2F3	1.76381e-05	4.0037	0.056	0.009	0.520499
DOCK1	1.79379e-05	2.34988	0.238	0.116	0.529347
DDX46	1.79534e-05	1.25896	0.325	0.184	0.529804
PAGR1	1.81041e-05	2.32143	0.079	0.017	0.534253
PLCL1	1.81491e-05	1.81443	0.397	0.278	0.53558
HDX	1.82481e-05	2.81289	0.071	0.014	0.538502
ERAP2	1.82774e-05	1.72526	0.079	0.017	0.539366
CFDP1	1.83479e-05	0.989012	0.357	0.208	0.541446
KIAA0586	1.85389e-05	2.20576	0.135	0.045	0.547082
STK39	1.87e-05	2.26379	0.214	0.101	0.551837
ZRANB3	1.87223e-05	2.35242	0.071	0.014	0.552494
TP53BP2	1.88774e-05	2.53564	0.151	0.056	0.557071
TMEM44-AS1	1.88966e-05	3.21014	0.056	0.009	0.557637
COA4	1.9176e-05	0.775503	0.325	0.175	0.565884
MALRD1	1.93068e-05	3.0277	0.071	0.014	0.569743
EXOC6	1.94695e-05	3.18841	0.095	0.025	0.574546
FRYL	1.95537e-05	2.55565	0.198	0.087	0.577028
SLC25A15	1.96186e-05	2.15385	0.056	0.009	0.578945
YWHAB	1.96415e-05	0.70277	0.563	0.445	0.579619
DENND1A	1.96582e-05	2.57889	0.159	0.061	0.580112
P2RX4	1.9706e-05	2.34989	0.071	0.014	0.581525
FAAH2	1.97609e-05	3.09723	0.111	0.033	0.583143
DNAH5	1.97674e-05	3.87216	0.063	0.012	0.583336
FAM171B	1.98071e-05	2.518	0.071	0.014	0.584507
ARID4B	1.98978e-05	1.60523	0.254	0.127	0.587185
RNF217	1.99897e-05	4.40433	0.063	0.012	0.589895
ZDHHC20	2.01245e-05	3.12336	0.103	0.029	0.593875
CASP8AP2	2.01668e-05	2.25928	0.119	0.037	0.595122
ABHD18	2.02021e-05	3.28348	0.103	0.029	0.596165
SLC6A13	2.02403e-05	2.72807	0.056	0.009	0.597291
CD81	2.02558e-05	1.07084	0.587	0.522	0.597748
BHMT2	2.0415e-05	1.84027	0.151	0.055	0.602445
TXNDC9	2.0566e-05	1.32239	0.198	0.085	0.606903
RASA2	2.07297e-05	2.74265	0.143	0.051	0.611734
APPBP2	2.07582e-05	2.12867	0.206	0.093	0.612575
STN1	2.0845e-05	2.0003	0.071	0.014	0.615135
PPP1R42	2.09028e-05	2.42822	0.063	0.012	0.616842
TAF10	2.09069e-05	1.20665	0.381	0.234	0.616964
UBE2H	2.09311e-05	1.32157	0.437	0.288	0.617678
ZNF33A	2.14737e-05	1.53721	0.214	0.097	0.633688
AR	2.16136e-05	2.12299	0.063	0.012	0.637817
NOS1	2.16398e-05	2.07777	0.183	0.075	0.638589
PRKRIP1	2.17196e-05	2.17346	0.143	0.05	0.640944
VCAN	2.22234e-05	2.33193	0.063	0.012	0.655814
NUMB	2.23652e-05	1.933	0.246	0.125	0.659996
COP1	2.24804e-05	3.17759	0.119	0.038	0.663397
IGFBP7	2.24859e-05	0.77898	0.865	0.785	0.663559
TMEM208	2.26366e-05	0.854607	0.437	0.283	0.668007
KHK	2.28513e-05	1.52893	0.119	0.037	0.674341
NCOA1	2.32889e-05	2.05702	0.286	0.157	0.687255
MAP4K3	2.35308e-05	1.73963	0.214	0.098	0.694394
SMC4	2.36553e-05	2.53655	0.119	0.037	0.698068
SYNE2	2.36973e-05	1.40991	0.556	0.433	0.699309
ADCY9	2.39213e-05	3.87667	0.079	0.018	0.705918
GPR137B	2.44587e-05	1.79881	0.198	0.087	0.721775
KLF12	2.45529e-05	1.93889	0.19	0.081	0.724557
CSGALNACT1	2.48774e-05	2.71726	0.143	0.051	0.734133
CRCP	2.51261e-05	1.88528	0.127	0.042	0.741472
OSBPL8	2.51474e-05	1.4909	0.286	0.154	0.742098
MRPS31	2.54835e-05	1.44067	0.294	0.162	0.752017
STAT1	2.57347e-05	1.73258	0.159	0.06	0.75943
ERBIN	2.62419e-05	1.67837	0.294	0.163	0.774398
RNF111	2.6365e-05	2.31951	0.151	0.056	0.778031
EIF3G	2.69152e-05	0.710157	0.429	0.275	0.794267
RPP38	2.74542e-05	1.51173	0.135	0.045	0.810173
SH3BGRL3	2.8068e-05	0.94406	0.413	0.271	0.828288
IFT74	2.8143e-05	1.52122	0.159	0.06	0.830501
CLIC1	2.85531e-05	0.821368	0.603	0.494	0.842602
SNHG19	2.87752e-05	1.54213	0.167	0.066	0.849156
VAV3	2.88152e-05	0.878874	0.405	0.26	0.850337
DENND4C	2.91112e-05	2.2849	0.159	0.062	0.859073
BCAP29	2.92484e-05	1.88605	0.19	0.081	0.863119
ZNF718	2.93532e-05	3.00875	0.087	0.022	0.866213
EXOG	2.94183e-05	3.21536	0.079	0.018	0.868134
GIPC2	2.96318e-05	1.78015	0.119	0.038	0.874434
RNGTT	2.97362e-05	3.12553	0.119	0.039	0.877515
FAAP20	3.00722e-05	1.16547	0.31	0.173	0.887429
HSDL2	3.01136e-05	1.17781	0.278	0.147	0.888653
FLRT3	3.05204e-05	1.48709	0.198	0.087	0.900658
TMEM165	3.08551e-05	1.4349	0.325	0.195	0.910535
TRAPPC3	3.0905e-05	0.960755	0.262	0.13	0.912006
PUS7	3.10755e-05	2.14136	0.079	0.018	0.917039
TJP1	3.11086e-05	1.75251	0.246	0.124	0.918015
[truncated: 7,115 more rows]

## Sheet: DCT
Gene	p_val	avg_log2FC	pct.1	pct.2	p_val_adj
KCNIP4	4.3011e-111	8.7818	0.937	0.053	1.26925e-106
AC019197.1	4.59501e-88	6.7073	0.881	0.092	1.35599e-83
MICOS10	1.5917e-81	11.0632	0.611	0	4.69712e-77
SNHG29	3.27238e-79	11.1138	0.595	0	9.65678e-75
NME2	4.54449e-77	6.58898	0.706	0.041	1.34108e-72
PDE4D	4.41368e-76	6.15487	0.817	0.1	1.30248e-71
MICOS13	9.08799e-76	10.499	0.571	0	2.68186e-71
ATP6V0C	2.26343e-72	9.15112	0.556	0.002	6.67939e-68
LINC00472	4.04741e-71	4.84203	0.897	0.194	1.19439e-66
CCSER1	6.11292e-71	5.38425	0.825	0.132	1.80392e-66
RORA	1.59934e-69	5.64553	0.714	0.062	4.71964e-65
EEF1G	6.60121e-69	5.92397	0.619	0.026	1.94802e-64
NAALADL2	1.72298e-66	5.47614	0.738	0.088	5.08452e-62
RNASEK	3.01857e-66	5.25279	0.651	0.043	8.9078e-62
AC005208.1	1.27589e-65	10.4517	0.5	0	3.76515e-61
AC138305.1	1.58238e-65	8.63734	0.516	0.004	4.66959e-61
DANT2	2.51891e-65	6.35049	0.571	0.019	7.43331e-61
MTRNR2L12	1.36098e-64	4.37466	0.857	0.199	4.01626e-60
GPC5	3.13153e-64	5.81926	0.802	0.145	9.24115e-60
MECOM	6.48279e-64	4.32843	0.96	0.457	1.91307e-59
MRPS24	1.54486e-63	7.81422	0.516	0.008	4.55887e-59
TOMM6	2.10864e-63	10.0022	0.484	0	6.22259e-59
SEPTIN11	2.68013e-62	9.84104	0.476	0	7.90906e-58
DANCR	3.38093e-61	10.1593	0.468	0	9.97711e-57
SNHG14	4.23295e-60	10.175	0.46	0	1.24914e-55
MAP4K3-DT	5.26012e-59	10.2087	0.452	0	1.55226e-54
AOPEP	5.26012e-59	10.2718	0.452	0	1.55226e-54
PAPPA2	9.55609e-59	6.42193	0.532	0.021	2.82e-54
ERBB4	2.30054e-58	4.6001	0.929	0.427	6.78888e-54
WFDC2	1.38607e-57	6.74616	0.786	0.177	4.09031e-53
IMMP2L	3.8108e-56	4.65358	0.77	0.164	1.12457e-51
TRAPPC5	5.77257e-55	6.08371	0.492	0.017	1.70348e-50
SEPTIN2	1.16437e-54	9.77052	0.421	0	3.43607e-50
DACH1	1.33888e-54	4.44051	0.786	0.192	3.95102e-50
ESRRG	4.56245e-54	4.03235	0.929	0.487	1.34638e-49
PARD3B	1.1838e-52	5.03322	0.611	0.07	3.49338e-48
MACROD2	7.53032e-51	6.17452	0.476	0.021	2.2222e-46
PRKN	2.96477e-49	6.30109	0.468	0.023	8.74903e-45
LRMDA	3.45844e-49	4.61891	0.635	0.098	1.02059e-44
WWOX	1.64053e-48	4.66128	0.611	0.085	4.8412e-44
RPL17	2.87522e-48	3.92307	0.817	0.301	8.48478e-44
AL355612.1	3.07785e-48	9.96726	0.373	0	9.08273e-44
ARHGAP6	3.86475e-48	4.38813	0.698	0.143	1.14049e-43
TLE5	3.52874e-47	9.11399	0.365	0	1.04133e-42
AGBL4	4.64061e-47	7.01801	0.421	0.013	1.36944e-42
RPS4Y1	3.60919e-46	3.12953	0.643	0.086	1.06507e-41
NPSR1-AS1	4.01705e-46	10.1339	0.357	0	1.18543e-41
AC019080.1	4.0171e-46	10.2609	0.357	0	1.18544e-41
PTH2R	7.00597e-46	6.14844	0.476	0.034	2.06746e-41
FHIT	1.89092e-45	3.71894	0.81	0.295	5.58012e-41
GMDS-DT	8.47553e-44	6.26181	0.397	0.013	2.50113e-39
SCN3A	1.29033e-43	7.3287	0.357	0.004	3.80777e-39
FTX	1.59233e-43	4.37695	0.587	0.09	4.69897e-39
DCDC2	5.70998e-43	3.43314	0.841	0.367	1.68501e-38
PKHD1	1.18344e-42	3.6605	0.849	0.414	3.49232e-38
SEPTIN7	6.2854e-42	9.25211	0.325	0	1.85482e-37
SNHG5	6.28547e-42	9.48379	0.325	0	1.85484e-37
FAM155A	8.23338e-42	5.68665	0.429	0.026	2.42967e-37
AF233439.1	1.14867e-41	8.55579	0.341	0.004	3.38972e-37
GRIP1	1.34229e-41	7.22124	0.357	0.008	3.96108e-37
GLIS3	7.73538e-41	4.65218	0.563	0.088	2.28271e-36
LRP1B	1.17977e-40	6.87218	0.365	0.011	3.4815e-36
LINC01320	1.28632e-39	6.07661	0.373	0.015	3.79593e-35
FRAS1	1.78432e-39	4.13703	0.611	0.126	5.26553e-35
OIP5-AS1	8.17203e-39	8.97278	0.302	0	2.41157e-34
LINC01278	8.17212e-39	9.47394	0.302	0	2.41159e-34
EXOC4	1.23849e-38	4.58138	0.508	0.07	3.6548e-34
SCN7A	1.87037e-38	4.77494	0.429	0.034	5.51945e-34
MAPK10	2.04001e-38	4.41039	0.508	0.07	6.02006e-34
MTRNR2L1	7.71449e-38	5.7371	0.365	0.017	2.27655e-33
GPHN	8.93502e-38	4.92416	0.532	0.085	2.63673e-33
LINC01606	1.36224e-37	6.02425	0.357	0.015	4.01996e-33
GAS5	9.40657e-37	8.95265	0.286	0	2.77588e-32
AL008633.1	9.40657e-37	10.018	0.286	0	2.77588e-32
EFNA5	1.4155e-36	3.94169	0.698	0.226	4.17713e-32
ADGRL2	2.15283e-36	4.12988	0.579	0.122	6.353e-32
MBD5	2.27906e-36	4.07291	0.5	0.071	6.7255e-32
PARD3	2.54162e-36	4.28774	0.532	0.092	7.50032e-32
PRDM16-DT	9.98981e-36	9.36758	0.278	0	2.94799e-31
CCDC18-AS1	9.98981e-36	9.06481	0.278	0	2.94799e-31
AL589935.1	9.98981e-36	9.68257	0.278	0	2.94799e-31
CIAO2B	9.98981e-36	8.95667	0.278	0	2.94799e-31
ADAMTS9-AS2	3.77641e-35	4.42229	0.508	0.081	1.11442e-30
ANTKMT	1.05379e-34	8.72131	0.27	0	3.10975e-30
AC110296.1	1.05381e-34	9.30831	0.27	0	3.10978e-30
DPH6-DT	2.4978e-34	7.6582	0.294	0.006	7.371e-30
SOX6	8.20334e-34	3.43871	0.651	0.194	2.4208e-29
KAZN	9.22053e-34	4.05699	0.563	0.122	2.72098e-29
RBIS	1.10422e-33	8.73337	0.262	0	3.25856e-29
SAMD12	1.36093e-33	4.68701	0.421	0.047	4.01611e-29
MAGI1	1.84441e-33	3.55379	0.619	0.171	5.44286e-29
CCDC178	1.90746e-33	5.76188	0.333	0.017	5.62892e-29
NOS1AP	1.93835e-33	4.95669	0.389	0.036	5.72007e-29
MAML2	2.60095e-33	3.1899	0.714	0.278	7.6754e-29
COBLL1	5.62595e-33	2.45614	0.873	0.675	1.66022e-28
BICC1	8.60203e-33	3.09373	0.81	0.442	2.53846e-28
NR3C2	8.73489e-33	4.16544	0.556	0.13	2.57767e-28
PTPRG	1.14808e-32	3.37754	0.659	0.218	3.38798e-28
MTLN	1.14942e-32	8.49685	0.254	0	3.39195e-28
MGLL	1.82027e-32	5.38657	0.325	0.017	5.37162e-28
SMYD3	2.13809e-32	5.40362	0.381	0.036	6.3095e-28
INVS	2.98776e-32	5.67316	0.31	0.013	8.81687e-28
SNHG6	1.1886e-31	8.81471	0.246	0	3.50754e-27
CAMKMT	2.79092e-31	5.46283	0.365	0.034	8.23601e-27
KCNH7	2.86254e-31	7.57556	0.262	0.004	8.44735e-27
MED13L	3.04476e-31	3.74712	0.532	0.117	8.98508e-27
USP9Y	4.83378e-31	6.14279	0.278	0.008	1.42645e-26
MIR3936HG	1.22112e-30	8.83161	0.238	0	3.60353e-26
AL049828.1	1.22112e-30	9.36662	0.238	0	3.60353e-26
BMERB1	1.22112e-30	8.87801	0.238	0	3.60353e-26
AC040174.1	1.22112e-30	9.25742	0.238	0	3.60353e-26
UTY	1.44474e-30	5.58401	0.31	0.017	4.26343e-26
RPS17	1.46132e-30	3.05965	0.667	0.273	4.31236e-26
RFX3-AS1	2.81231e-30	7.25617	0.254	0.004	8.29913e-26
ANXA2	1.00634e-29	3.56023	0.437	0.064	2.9697e-25
PANTR1	1.24642e-29	8.71231	0.23	0	3.67819e-25
SNHG32	1.24642e-29	8.41868	0.23	0	3.67819e-25
AL033504.1	1.24642e-29	8.82297	0.23	0	3.67819e-25
TMTC2	2.05013e-29	5.14098	0.357	0.036	6.04992e-25
SLC8A1-AS1	2.23731e-29	9.16774	0.238	0.002	6.6023e-25
RAD51B	2.41775e-29	6.28558	0.286	0.013	7.13478e-25
ARL15	3.18172e-29	7.53183	0.278	0.011	9.38925e-25
THSD7A	3.33542e-29	3.93899	0.444	0.073	9.84281e-25
LINC01473	3.62931e-29	7.07292	0.254	0.006	1.07101e-24
ANKHD1	4.68253e-29	4.57069	0.317	0.023	1.38181e-24
AL139317.5	1.2641e-28	8.46752	0.222	0	3.73037e-24
ZBTB20	1.40775e-28	3.2199	0.698	0.305	4.15428e-24
TBC1D5	2.24735e-28	3.67878	0.508	0.118	6.63193e-24
C4orf19	2.97914e-28	4.12534	0.405	0.058	8.79144e-24
PRKD1	2.99603e-28	4.06405	0.452	0.085	8.84127e-24
GNGT1	3.98215e-28	6.74274	0.246	0.006	1.17513e-23
IGFBP7	4.75686e-28	1.37821	0.968	0.981	1.40375e-23
FGF13	5.984e-28	4.35578	0.437	0.079	1.76588e-23
CFI	9.47962e-28	3.14503	0.5	0.111	2.79743e-23
LINC01578	1.27391e-27	8.55574	0.214	0	3.75931e-23
AC008014.1	3.9165e-27	6.69082	0.246	0.008	1.15576e-22
LIMCH1	4.29271e-27	2.40809	0.714	0.32	1.26678e-22
PATJ	5.82005e-27	3.43664	0.524	0.137	1.7175e-22
ITGA2	8.31728e-27	2.93724	0.571	0.167	2.45443e-22
IFITM2	1.07761e-26	2.89519	0.603	0.211	3.18003e-22
SLC49A4	1.27573e-26	8.50137	0.206	0	3.76468e-22
AC097376.3	1.27574e-26	8.8784	0.206	0	3.76472e-22
GABARAP	1.35131e-26	2.89961	0.619	0.239	3.9877e-22
XKR6	1.59041e-26	4.85604	0.302	0.024	4.6933e-22
PDE7B	2.87931e-26	3.85308	0.421	0.077	8.49683e-22
ULK4	4.7548e-26	5.42582	0.246	0.009	1.40314e-21
SUPT3H	6.82815e-26	4.66185	0.365	0.053	2.01499e-21
MTRES1	1.26966e-25	8.3141	0.198	0	3.74675e-21
PRXL2A	1.26966e-25	8.3491	0.198	0	3.74675e-21
L3MBTL4	1.27011e-25	4.95978	0.294	0.024	3.74809e-21
EPB41L3	2.52083e-25	3.81221	0.381	0.06	7.43898e-21
ASB3	4.17268e-25	6.11467	0.23	0.008	1.23136e-20
PCAT1	4.50056e-25	6.18519	0.222	0.006	1.32812e-20
BCAS3	9.6983e-25	3.94263	0.365	0.055	2.86197e-20
LINC01781	1.25586e-24	8.62105	0.19	0	3.70605e-20
RO60	1.25586e-24	8.25201	0.19	0	3.70605e-20
FBXL17	2.4828e-24	3.0492	0.476	0.118	7.32674e-20
LINC01138	2.52729e-24	6.93759	0.198	0.002	7.45803e-20
PTPRM	6.50764e-24	4.73506	0.31	0.036	1.92041e-19
BABAM2	1.10277e-23	3.75035	0.444	0.103	3.25427e-19
SLC8A1	1.18174e-23	5.53586	0.429	0.09	3.48733e-19
DAB1	1.23472e-23	8.96867	0.183	0	3.64366e-19
AC092535.4	1.23472e-23	8.63609	0.183	0	3.64366e-19
GET3	1.23472e-23	7.99379	0.183	0	3.64366e-19
AC079142.1	1.23472e-23	8.75831	0.183	0	3.64366e-19
TTTY14	1.41844e-23	5.62818	0.246	0.015	4.18583e-19
KIAA1217	1.74717e-23	2.92311	0.619	0.267	5.15591e-19
FAF1	1.76953e-23	3.36118	0.444	0.102	5.22189e-19
ZCCHC7	1.94609e-23	4.29382	0.349	0.055	5.74292e-19
AF117829.1	2.8376e-23	5.60261	0.238	0.013	8.37376e-19
ARHGEF38	2.93269e-23	4.49057	0.278	0.024	8.65436e-19
PLEKHA5	3.31528e-23	2.76229	0.548	0.179	9.78339e-19
UBE2V1	3.78848e-23	3.8753	0.325	0.043	1.11798e-18
TMEM117	3.97074e-23	4.46236	0.27	0.023	1.17177e-18
UBA6-AS1	6.29987e-23	4.74987	0.278	0.026	1.85909e-18
TMEM35B	1.20672e-22	8.03832	0.175	0	3.56102e-18
AC079781.5	1.20672e-22	8.163	0.175	0	3.56102e-18
PRORP	1.20672e-22	7.96773	0.175	0	3.56102e-18
AC021231.1	1.20672e-22	8.44648	0.175	0	3.56102e-18
MRTFB	1.20672e-22	9.05524	0.175	0	3.56102e-18
AL050309.1	1.20672e-22	8.47306	0.175	0	3.56102e-18
FOXP1	1.48405e-22	3.36165	0.468	0.126	4.37943e-18
KLHL5	1.65743e-22	3.49968	0.389	0.077	4.89108e-18
NHS	1.99286e-22	4.17246	0.389	0.079	5.88092e-18
ITPR2	3.67822e-22	2.70055	0.595	0.246	1.08544e-17
ARID1B	3.93197e-22	2.94189	0.579	0.222	1.16032e-17
SUCLG2-AS1	3.93865e-22	5.67777	0.214	0.009	1.16229e-17
NSMCE2	4.93309e-22	3.40894	0.405	0.09	1.45575e-17
GNG12-AS1	1.17246e-21	8.11426	0.167	0	3.45994e-17
ZRANB2-AS2	1.17246e-21	9.12483	0.167	0	3.45994e-17
CCN1	1.17246e-21	8.20178	0.167	0	3.45994e-17
ATP1A1-AS1	1.17246e-21	8.57057	0.167	0	3.45994e-17
LINC01182	1.17246e-21	8.4542	0.167	0	3.45994e-17
MAGI2-AS3	1.17246e-21	7.99044	0.167	0	3.45994e-17
SEPTIN6	1.17246e-21	7.95749	0.167	0	3.45994e-17
WDPCP	1.57851e-21	5.09406	0.23	0.015	4.65819e-17
TRAPPC9	1.72404e-21	4.31998	0.325	0.051	5.08765e-17
BBS9	2.32253e-21	4.14361	0.278	0.03	6.85379e-17
LRBA	3.64013e-21	2.73343	0.635	0.297	1.0742e-16
BSCL2	3.79736e-21	5.8458	0.19	0.006	1.1206e-16
CFAP221	4.03908e-21	3.71076	0.333	0.055	1.19193e-16
MTRNR2L8	7.86507e-21	2.85251	0.492	0.15	2.32098e-16
UNC5C	8.09582e-21	5.09842	0.254	0.024	2.38908e-16
FAM174C	1.13265e-20	7.87199	0.159	0	3.34244e-16
TASOR	1.13266e-20	7.84893	0.159	0	3.34248e-16
AC131944.1	1.13266e-20	8.17329	0.159	0	3.34248e-16
LHFPL3-AS2	1.13266e-20	7.7876	0.159	0	3.34248e-16
LINC01004	1.13266e-20	8.33524	0.159	0	3.34248e-16
TASOR2	1.13266e-20	8.202	0.159	0	3.34248e-16
RESF1	1.13266e-20	7.9542	0.159	0	3.34248e-16
RELCH	1.13266e-20	8.34404	0.159	0	3.34248e-16
ZNF608	1.261e-20	3.75191	0.262	0.026	3.7212e-16
MAGI2	1.33498e-20	4.0958	0.365	0.075	3.93953e-16
MFSD4B	1.56336e-20	4.74184	0.246	0.023	4.61347e-16
PRKG1	2.07751e-20	8.91345	0.167	0.002	6.13072e-16
STPG2	2.28221e-20	6.96296	0.167	0.002	6.73481e-16
BTBD9	2.60547e-20	3.96041	0.341	0.064	7.68875e-16
DPH6	2.65458e-20	3.76325	0.373	0.081	7.83366e-16
CRADD	2.80707e-20	4.44515	0.294	0.041	8.28367e-16
ARHGEF3	4.29513e-20	3.10422	0.468	0.145	1.26749e-15
ETV6	4.42284e-20	4.48167	0.254	0.026	1.30518e-15
VTI1A	7.15085e-20	4.09105	0.31	0.049	2.11022e-15
FAM160A1	8.00124e-20	5.31489	0.222	0.017	2.36117e-15
LINC00486	1.08808e-19	8.03266	0.151	0	3.21093e-15
LINC01876	1.08808e-19	8.26481	0.151	0	3.21093e-15
NCBP2AS2	1.08808e-19	8.03556	0.151	0	3.21093e-15
LRATD2	1.08808e-19	8.05176	0.151	0	3.21093e-15
RAB30-DT	1.08808e-19	7.75768	0.151	0	3.21093e-15
SERPINA3	1.08808e-19	8.22633	0.151	0	3.21093e-15
SEPTIN9	1.08808e-19	7.97316	0.151	0	3.21093e-15
SLC66A2	1.08808e-19	8.10952	0.151	0	3.21093e-15
PWWP3A	1.08808e-19	7.91212	0.151	0	3.21093e-15
MRTFA	1.08808e-19	8.18189	0.151	0	3.21093e-15
MIF	2.02333e-19	1.54073	0.825	0.803	5.97085e-15
PRICKLE2	2.34201e-19	3.94638	0.278	0.038	6.91128e-15
STAG1	3.91512e-19	3.00877	0.405	0.103	1.15535e-14
IFI30	4.26763e-19	4.48096	0.222	0.019	1.25938e-14
FLG-AS1	4.28593e-19	5.63408	0.175	0.006	1.26478e-14
NLGN4Y	4.31778e-19	5.68418	0.183	0.008	1.27418e-14
DNAJC1	6.0449e-19	3.03382	0.405	0.105	1.78385e-14
LINC00970	6.68705e-19	4.64118	0.183	0.008	1.97335e-14
MAPK4	8.93484e-19	4.34777	0.246	0.028	2.63667e-14
PLXDC2	1.00889e-18	3.53037	0.325	0.062	2.97724e-14
AC079352.1	1.03957e-18	9.27788	0.143	0	3.06776e-14
AC002460.2	1.03957e-18	8.84646	0.143	0	3.06776e-14
CERT1	1.03957e-18	8.37857	0.143	0	3.06776e-14
PCCA-DT	1.03957e-18	7.89044	0.143	0	3.06776e-14
DNAH7	1.24053e-18	4.43562	0.23	0.023	3.6608e-14
ITM2B	1.4746e-18	1.13726	0.889	0.959	4.35154e-14
KLRD1	1.90303e-18	7.46574	0.151	0.002	5.61585e-14
DLG2	1.9939e-18	7.49751	0.151	0.002	5.88401e-14
MRPL38	2.01488e-18	4.50023	0.222	0.021	5.94591e-14
RIC1	2.34328e-18	5.47402	0.19	0.011	6.91502e-14
CACNA2D3	2.35303e-18	3.94415	0.294	0.049	6.9438e-14
ZNF749	2.91023e-18	4.62602	0.19	0.011	8.5881e-14
KRT19	2.94112e-18	3.6627	0.27	0.038	8.67925e-14
VIM	3.61711e-18	4.1089	0.222	0.021	1.06741e-13
STAU2	4.40537e-18	3.35083	0.365	0.088	1.30003e-13
SLX4IP	4.44908e-18	4.64541	0.214	0.019	1.31292e-13
RPS2	4.59558e-18	1.29666	0.825	0.829	1.35616e-13
RABGAP1L	5.12641e-18	3.14372	0.437	0.137	1.5128e-13
PTPRK	9.41431e-18	3.83405	0.317	0.064	2.77816e-13
AC053527.2	9.87954e-18	8.26932	0.135	0	2.91545e-13
AC018521.5	9.87954e-18	7.5255	0.135	0	2.91545e-13
VTCN1	9.87965e-18	7.92472	0.135	0	2.91548e-13
ANKUB1	9.87965e-18	8.02535	0.135	0	2.91548e-13
DOP1A	9.87965e-18	7.96202	0.135	0	2.91548e-13
NUP42	9.87965e-18	7.56245	0.135	0	2.91548e-13
AP001831.1	9.87965e-18	8.30352	0.135	0	2.91548e-13
HIF1A-AS3	9.87965e-18	8.15782	0.135	0	2.91548e-13
AC005670.3	9.87965e-18	7.94015	0.135	0	2.91548e-13
TBL1Y	9.87965e-18	8.11593	0.135	0	2.91548e-13
ARHGEF28	1.25233e-17	2.79832	0.429	0.13	3.69561e-13
SETBP1	1.97065e-17	3.4721	0.429	0.139	5.8154e-13
LINC01725	1.99588e-17	6.57759	0.143	0.002	5.88984e-13
LINC00571	2.05857e-17	6.71647	0.143	0.002	6.07485e-13
ITGB6	2.08843e-17	3.14762	0.278	0.043	6.16294e-13
HNF1A-AS1	2.10926e-17	3.94369	0.246	0.032	6.22443e-13
EXT1	2.12451e-17	3.50606	0.349	0.083	6.26944e-13
COL4A4	2.34201e-17	2.17654	0.556	0.242	6.91128e-13
TSPAN1	2.53389e-17	3.82363	0.31	0.062	7.47752e-13
CEP112	3.13242e-17	5.69156	0.167	0.008	9.24376e-13
LINC01159	3.65368e-17	4.78785	0.175	0.009	1.0782e-12
FARS2	4.37803e-17	3.46523	0.31	0.062	1.29196e-12
MTERF1	5.90435e-17	4.5792	0.198	0.017	1.74237e-12
IFITM3	7.49433e-17	2.06819	0.651	0.361	2.21158e-12
FERMT2	7.5514e-17	2.07564	0.635	0.355	2.22842e-12
AC097662.1	9.34148e-17	7.91205	0.127	0	2.75667e-12
AC046134.2	9.34148e-17	7.84059	0.127	0	2.75667e-12
ATPSCKMT	9.34148e-17	7.63321	0.127	0	2.75667e-12
AL356124.1	9.34148e-17	8.29214	0.127	0	2.75667e-12
LINC02672	9.34148e-17	7.61939	0.127	0	2.75667e-12
BCL2L14	9.34148e-17	7.69638	0.127	0	2.75667e-12
COA8	9.34148e-17	7.3632	0.127	0	2.75667e-12
SNHG16	9.34148e-17	7.42111	0.127	0	2.75667e-12
RNF213-AS1	9.34148e-17	8.11616	0.127	0	2.75667e-12
AQP4-AS1	9.34148e-17	8.00112	0.127	0	2.75667e-12
GET1	9.34148e-17	7.3791	0.127	0	2.75667e-12
ZFAND3	9.82199e-17	2.50668	0.492	0.195	2.89847e-12
CYBA	1.20109e-16	2.20551	0.603	0.325	3.54442e-12
NLGN1	1.21564e-16	5.64233	0.183	0.013	3.58737e-12
SARNP	1.22664e-16	3.42414	0.27	0.045	3.61982e-12
CYP51A1	1.38255e-16	3.27349	0.286	0.051	4.07991e-12
NR2F2-AS1	1.60192e-16	3.29533	0.349	0.086	4.72726e-12
ENTPD1-AS1	1.74665e-16	4.52206	0.183	0.013	5.15437e-12
LINC01762	1.97255e-16	2.88687	0.429	0.145	5.82099e-12
MIR646HG	1.98487e-16	6.34647	0.135	0.002	5.85735e-12
SLC39A10	2.06967e-16	2.51424	0.413	0.13	6.1076e-12
TIMP1	2.1435e-16	5.04871	0.135	0.002	6.32547e-12
P3H2	2.69789e-16	4.10447	0.262	0.043	7.96147e-12
FRY	3.0666e-16	4.5329	0.198	0.019	9.04955e-12
EXOC6B	3.40501e-16	3.66547	0.31	0.068	1.00482e-11
ZNF407	3.40563e-16	3.87763	0.254	0.039	1.005e-11
FGD4	3.69953e-16	2.73897	0.444	0.156	1.09173e-11
NRP1	6.98486e-16	3.96068	0.246	0.038	2.06123e-11
SCN2A	7.15412e-16	3.08719	0.508	0.222	2.11118e-11
AC022424.1	8.78968e-16	7.74051	0.119	0	2.59383e-11
MMUT	8.78968e-16	7.44597	0.119	0	2.59383e-11
AL162253.2	8.78968e-16	7.43766	0.119	0	2.59383e-11
CIAO2A	8.78968e-16	7.36998	0.119	0	2.59383e-11
BOLA2	8.78968e-16	7.3041	0.119	0	2.59383e-11
TCF12	1.14944e-15	2.8341	0.405	0.133	3.39201e-11
PDE10A	1.20848e-15	3.24891	0.349	0.094	3.56623e-11
CBLB	1.34984e-15	2.75093	0.381	0.111	3.98338e-11
CADPS2	1.51821e-15	3.24006	0.468	0.192	4.48024e-11
HCG17	1.6318e-15	6.8599	0.127	0.002	4.81544e-11
TRPV5	1.6318e-15	7.16333	0.127	0.002	4.81544e-11
AL359232.1	1.65702e-15	6.9378	0.127	0.002	4.88987e-11
LINC01503	1.78195e-15	3.14606	0.302	0.068	5.25853e-11
ATXN1	1.85577e-15	2.76997	0.421	0.145	5.47638e-11
SRGAP1	1.97709e-15	4.53602	0.167	0.011	5.83441e-11
NR6A1	2.10541e-15	3.68767	0.246	0.038	6.21305e-11
PDGFC	2.2259e-15	6.43014	0.135	0.004	6.56862e-11
PPARGC1A	2.31506e-15	2.80429	0.643	0.404	6.83173e-11
ADAMTS9	2.43468e-15	3.19274	0.405	0.13	7.18474e-11
FAM110B	2.45438e-15	5.80518	0.151	0.008	7.24286e-11
KANSL1L	2.49986e-15	3.13289	0.357	0.1	7.37708e-11
TNRC6B	2.58811e-15	1.97162	0.563	0.271	7.6375e-11
RABGEF1	2.74713e-15	4.12262	0.206	0.024	8.10678e-11
DDX39B	2.99682e-15	2.95893	0.278	0.055	8.84361e-11
MMP7	3.15055e-15	4.99239	0.151	0.008	9.29728e-11
CXCL14	3.39751e-15	1.93554	0.492	0.182	1.00261e-10
METTL15	3.78289e-15	3.44927	0.278	0.056	1.11633e-10
CDKAL1	3.93129e-15	4.06428	0.254	0.045	1.16012e-10
TASP1	4.32096e-15	3.62688	0.238	0.038	1.27512e-10
UBE2E2	4.7325e-15	3.11605	0.389	0.128	1.39656e-10
SPIDR	4.81244e-15	3.497	0.278	0.056	1.42015e-10
FCHSD2	4.8938e-15	4.00576	0.183	0.017	1.44416e-10
ARID5B	5.26574e-15	2.5684	0.437	0.156	1.55392e-10
PCNX2	5.30768e-15	4.84328	0.175	0.015	1.5663e-10
RBPMS	5.89318e-15	2.66424	0.484	0.209	1.73908e-10
MTG1	6.59662e-15	3.9655	0.198	0.023	1.94666e-10
STK33	6.86603e-15	3.44151	0.246	0.041	2.02617e-10
NEBL	7.28384e-15	2.99494	0.373	0.115	2.14946e-10
RPL36A	7.52789e-15	1.47193	0.722	0.568	2.22148e-10
RPS20	7.67687e-15	1.62784	0.73	0.632	2.26544e-10
CZIB	8.23248e-15	7.76552	0.111	0	2.4294e-10
LHFPL3	8.23248e-15	8.08236	0.111	0	2.4294e-10
AC004594.1	8.23248e-15	8.58023	0.111	0	2.4294e-10
AC011586.2	8.23248e-15	7.71086	0.111	0	2.4294e-10
NNMT	8.23248e-15	7.57377	0.111	0	2.4294e-10
AL356737.2	8.23248e-15	7.91842	0.111	0	2.4294e-10
DMAC2L	8.23248e-15	7.65688	0.111	0	2.4294e-10
AC012404.1	8.23248e-15	7.42993	0.111	0	2.4294e-10
TBCK	9.31064e-15	3.3093	0.341	0.096	2.74757e-10
PPP3CA	1.32454e-14	3.24411	0.405	0.135	3.90872e-10
FANCC	1.35877e-14	4.77781	0.183	0.019	4.00974e-10
SUMF1	1.53359e-14	3.09533	0.389	0.132	4.52564e-10
LINC00271	1.57616e-14	4.40553	0.198	0.024	4.65125e-10
NLK	1.6966e-14	3.11449	0.31	0.077	5.00665e-10
SMC5-AS1	2.09389e-14	5.65414	0.127	0.004	6.17907e-10
CCDC198	2.22509e-14	2.44149	0.413	0.145	6.56625e-10
APBB2	2.27232e-14	2.19196	0.563	0.299	6.70561e-10
ADAMTS16	2.34339e-14	3.05746	0.381	0.124	6.91533e-10
FREM1	2.36011e-14	2.54425	0.46	0.194	6.96468e-10
MAPK8	2.93136e-14	3.32841	0.325	0.088	8.65046e-10
TOX3	2.99777e-14	2.92005	0.508	0.241	8.84642e-10
BRAF	3.3458e-14	2.69889	0.381	0.126	9.87345e-10
CPEB3	3.34937e-14	3.16968	0.278	0.06	9.884e-10
CARMIL1	3.40221e-14	2.60309	0.381	0.124	1.00399e-09
VWA8	3.59677e-14	3.35929	0.365	0.118	1.06141e-09
NME7	3.64171e-14	3.32486	0.294	0.07	1.07467e-09
PPP1R9A	4.31072e-14	3.43281	0.278	0.062	1.27209e-09
PLCG2	4.37459e-14	2.91054	0.405	0.152	1.29094e-09
RACK1	4.75655e-14	1.25707	0.738	0.506	1.40366e-09
MMS22L	4.93391e-14	4.36581	0.167	0.015	1.456e-09
LARGE1	5.04594e-14	4.67186	0.167	0.015	1.48906e-09
FOXO1	5.26563e-14	3.70697	0.294	0.071	1.55389e-09
DYNC2H1	6.19557e-14	2.57751	0.437	0.173	1.82831e-09
RASAL2	6.23817e-14	5.69424	0.159	0.013	1.84088e-09
STARD13	7.02878e-14	3.97097	0.23	0.039	2.07419e-09
SIPA1L1	7.30015e-14	3.64877	0.254	0.051	2.15427e-09
WARS2-AS1	7.67766e-14	7.36171	0.103	0	2.26568e-09
ECRG4	7.67766e-14	7.18552	0.103	0	2.26568e-09
AC073475.1	7.67766e-14	7.75536	0.103	0	2.26568e-09
AL139807.1	7.67766e-14	7.43729	0.103	0	2.26568e-09
BNC2	7.67766e-14	7.36679	0.103	0	2.26568e-09
LINC01505	7.67766e-14	7.97661	0.103	0	2.26568e-09
PALM2-AKAP2	7.67766e-14	7.89717	0.103	0	2.26568e-09
PLAAT3	7.67766e-14	6.96081	0.103	0	2.26568e-09
ZNRD2	7.67766e-14	7.35326	0.103	0	2.26568e-09
TRHDE-AS1	7.67766e-14	7.35867	0.103	0	2.26568e-09
RALGAPA2	7.82933e-14	3.28947	0.246	0.047	2.31043e-09
VPS13B	7.96697e-14	2.76277	0.317	0.085	2.35105e-09
ZSWIM6	8.97258e-14	3.47684	0.27	0.058	2.64781e-09
FNDC3B	9.02399e-14	2.48491	0.579	0.35	2.66298e-09
TPM1	9.41531e-14	2.58045	0.452	0.188	2.77846e-09
WDR7	1.04114e-13	4.18251	0.19	0.024	3.07239e-09
GPC6	1.06284e-13	5.46658	0.151	0.011	3.13645e-09
CDKL1	1.22446e-13	3.37563	0.198	0.026	3.61338e-09
PLCB4	1.22638e-13	3.7355	0.238	0.045	3.61905e-09
PPP2R3A	1.39225e-13	2.22644	0.611	0.378	4.10853e-09
HDAC8	1.47684e-13	3.46423	0.262	0.056	4.35816e-09
NCOA2	1.50204e-13	2.87923	0.349	0.109	4.43251e-09
C11orf49	1.76608e-13	3.06546	0.294	0.073	5.2117e-09
INPP4B	1.82196e-13	3.85005	0.286	0.07	5.3766e-09
LINGO2	1.89725e-13	6.65067	0.119	0.004	5.59878e-09
CCDC7	1.99708e-13	5.19861	0.135	0.008	5.89339e-09
AL136038.5	2.09534e-13	5.49041	0.119	0.004	6.18336e-09
AKAP13	2.10805e-13	3.14961	0.317	0.088	6.22086e-09
PSMA6	2.31892e-13	2.90579	0.262	0.056	6.84315e-09
AFF1	2.34719e-13	2.51015	0.46	0.199	6.92655e-09
RBFOX2	2.45946e-13	3.07702	0.286	0.07	7.25785e-09
SNX29	2.6712e-13	2.35813	0.476	0.22	7.8827e-09
ARHGAP24	3.08787e-13	1.51855	0.714	0.56	9.11231e-09
RPS8	3.46506e-13	0.931034	0.841	0.9	1.02254e-08
TRPS1	3.55838e-13	3.00208	0.294	0.075	1.05008e-08
EIF4G3	3.60574e-13	2.93167	0.341	0.107	1.06405e-08
KIAA0825	4.0394e-13	4.68488	0.159	0.015	1.19203e-08
COL4A2	4.45198e-13	2.64071	0.373	0.132	1.31378e-08
GMDS	4.45892e-13	3.65451	0.222	0.039	1.31583e-08
LPP	4.99619e-13	2.15709	0.54	0.295	1.47437e-08
GRAMD2B	5.32251e-13	3.45362	0.222	0.039	1.57067e-08
WDR70	5.37935e-13	3.01543	0.278	0.068	1.58745e-08
EGFL7	5.90402e-13	3.42358	0.175	0.021	1.74227e-08
CD24	5.96676e-13	0.919844	0.841	0.547	1.76079e-08
NEDD4L	6.09676e-13	1.85847	0.611	0.37	1.79915e-08
WDFY3	6.31828e-13	2.6664	0.333	0.1	1.86452e-08
ITPRID2	7.13243e-13	7.43591	0.095	0	2.10478e-08
AC008269.1	7.13243e-13	7.66703	0.095	0	2.10478e-08
EIF1B-AS1	7.13243e-13	7.03202	0.095	0	2.10478e-08
LTF	7.13243e-13	8.20887	0.095	0	2.10478e-08
SOX2-OT	7.13243e-13	7.53761	0.095	0	2.10478e-08
HULC	7.13243e-13	7.99235	0.095	0	2.10478e-08
AC011287.1	7.13243e-13	7.39197	0.095	0	2.10478e-08
YAE1	7.13243e-13	7.43291	0.095	0	2.10478e-08
ABITRAM	7.13243e-13	7.15072	0.095	0	2.10478e-08
SHOC1	7.13243e-13	7.13276	0.095	0	2.10478e-08
DIPK1B	7.13243e-13	7.16197	0.095	0	2.10478e-08
DENND10	7.13243e-13	7.02794	0.095	0	2.10478e-08
PLAAT4	7.13243e-13	6.88014	0.095	0	2.10478e-08
LINC02343	7.13243e-13	7.73677	0.095	0	2.10478e-08
LINC02694	7.13243e-13	8.38842	0.095	0	2.10478e-08
TMEM265	7.13243e-13	6.98874	0.095	0	2.10478e-08
HEXD	7.13243e-13	6.98126	0.095	0	2.10478e-08
ZNF875	7.13243e-13	7.51553	0.095	0	2.10478e-08
ZNF528-AS1	7.13243e-13	7.43165	0.095	0	2.10478e-08
FLRT3	7.13243e-13	7.51492	0.095	0	2.10478e-08
RAPGEF6	7.18865e-13	4.09064	0.206	0.034	2.12137e-08
ITGB1	8.03368e-13	1.95578	0.587	0.361	2.37074e-08
RPL13A	8.29581e-13	0.971741	0.833	0.852	2.44809e-08
GAREM1	9.0561e-13	4.00486	0.238	0.049	2.67246e-08
RFX3	1.06664e-12	3.35776	0.246	0.053	3.14767e-08
NCOA1	1.09993e-12	2.35466	0.429	0.184	3.24591e-08
TENT2	1.13844e-12	2.9381	0.254	0.056	3.35953e-08
ERC1	1.14514e-12	3.47766	0.238	0.049	3.3793e-08
C12orf75	1.18039e-12	2.99655	0.286	0.073	3.48334e-08
FAAH2	1.20997e-12	3.01636	0.294	0.079	3.57063e-08
ZNF704	1.35765e-12	2.22645	0.508	0.259	4.00644e-08
DIRC3	1.36727e-12	6.94532	0.103	0.002	4.0348e-08
PAM16	1.54662e-12	3.78778	0.19	0.028	4.56409e-08
IQCH	1.60016e-12	5.25533	0.127	0.008	4.72206e-08
DAPK1	1.61469e-12	3.4144	0.27	0.068	4.76495e-08
DOCK3	1.82764e-12	5.43465	0.111	0.004	5.39336e-08
KCTD1	1.85281e-12	2.07738	0.5	0.256	5.46765e-08
DNAH6	2.07336e-12	4.75228	0.111	0.004	6.11848e-08
RORA-AS1	2.07336e-12	4.68651	0.111	0.004	6.11848e-08
PDE1A	2.23277e-12	5.09358	0.183	0.026	6.58891e-08
UMAD1	2.40475e-12	3.5627	0.23	0.047	7.09641e-08
PDE5A	2.71158e-12	4.67221	0.151	0.015	8.00187e-08
GPR39	2.86212e-12	4.64712	0.151	0.015	8.44613e-08
ZNF518A	3.09182e-12	2.59585	0.302	0.086	9.12397e-08
TRHDE	3.28051e-12	3.68625	0.246	0.056	9.68079e-08
TMCC1	3.37648e-12	3.17247	0.302	0.088	9.96399e-08
CCDC191	3.44131e-12	3.86736	0.167	0.021	1.01553e-07
TMEM232	3.76252e-12	4.35093	0.167	0.021	1.11032e-07
WASHC4	4.03079e-12	2.96567	0.238	0.051	1.18949e-07
TRMT9B	4.06725e-12	3.04069	0.23	0.047	1.20025e-07
BIRC6	4.18586e-12	2.36368	0.437	0.194	1.23525e-07
SH3RF1	4.42746e-12	2.66668	0.413	0.177	1.30654e-07
ANKRD17	5.45157e-12	2.38495	0.429	0.188	1.60876e-07
ADK	5.48594e-12	3.00692	0.341	0.12	1.6189e-07
AC104794.5	6.60343e-12	6.65268	0.087	0	1.94867e-07
LINC01376	6.60343e-12	7.30361	0.087	0	1.94867e-07
PAX8-AS1	6.60343e-12	7.08852	0.087	0	1.94867e-07
AC090945.1	6.60343e-12	6.93516	0.087	0	1.94867e-07
AC005699.1	6.60343e-12	7.65243	0.087	0	1.94867e-07
AC098829.1	6.60343e-12	7.23664	0.087	0	1.94867e-07
AC098588.3	6.60343e-12	7.48098	0.087	0	1.94867e-07
AC090579.1	6.60343e-12	7.41285	0.087	0	1.94867e-07
LINC01482	6.60343e-12	7.43367	0.087	0	1.94867e-07
ZNF433-AS1	6.60343e-12	7.07155	0.087	0	1.94867e-07
SCGB2B2	6.60343e-12	7.03134	0.087	0	1.94867e-07
PCCA	6.97328e-12	2.3694	0.492	0.258	2.05782e-07
SFRP1	7.25247e-12	1.62411	0.77	0.82	2.1402e-07
JMJD1C	8.49959e-12	2.40202	0.476	0.235	2.50823e-07
RSRP1	9.88297e-12	2.09665	0.405	0.156	2.91646e-07
KCNIP1	1.00074e-11	5.89695	0.127	0.009	2.95317e-07
PPFIBP1	1.0771e-11	2.54129	0.397	0.162	3.17851e-07
KCTD8	1.14039e-11	4.38832	0.127	0.009	3.3653e-07
GALNT17	1.19305e-11	4.7694	0.151	0.017	3.52068e-07
TBC1D8	1.22403e-11	6.09323	0.095	0.002	3.61212e-07
CMSS1	1.23048e-11	2.84824	0.278	0.077	3.63114e-07
OSMR-AS1	1.24248e-11	6.28495	0.095	0.002	3.66655e-07
AC117386.2	1.2612e-11	6.46699	0.095	0.002	3.72179e-07
MLLT3	1.26971e-11	2.72518	0.325	0.109	3.74693e-07
NR1H4	1.28019e-11	6.11702	0.095	0.002	3.77785e-07
LINC00278	1.31903e-11	5.97653	0.095	0.002	3.89245e-07
STX18-AS1	1.36112e-11	4.96944	0.119	0.008	4.01667e-07
LDAH	1.48471e-11	4.22985	0.175	0.026	4.38137e-07
SLC38A11	1.50297e-11	4.62778	0.119	0.008	4.43527e-07
MTHFD1L	1.55811e-11	6.23824	0.103	0.004	4.59797e-07
MAGI3	1.56341e-11	3.45379	0.23	0.051	4.61363e-07
MAP4K3	1.5675e-11	2.31582	0.444	0.212	4.62569e-07
BBS1	1.56916e-11	5.06314	0.111	0.006	4.63059e-07
IQCJ-SCHIP1	1.57988e-11	5.96802	0.103	0.004	4.66223e-07
TMEM176B	1.59965e-11	2.01907	0.405	0.156	4.72056e-07
PCLO	1.60107e-11	3.36055	0.254	0.064	4.72476e-07
EGFR	1.66999e-11	5.92445	0.103	0.004	4.92815e-07
TENM1	1.74172e-11	4.91621	0.111	0.006	5.13981e-07
MID1	1.83035e-11	3.41439	0.238	0.056	5.40138e-07
MOB3B	1.89776e-11	4.24002	0.175	0.026	5.6003e-07
HIP1	2.53499e-11	2.56114	0.389	0.164	7.48077e-07
CNKSR3	2.7925e-11	2.8016	0.325	0.111	8.24067e-07
TAPT1-AS1	2.81604e-11	2.33693	0.23	0.049	8.31014e-07
CBFA2T2	2.86685e-11	3.02112	0.278	0.079	8.46007e-07
FBXW7	2.87462e-11	3.14079	0.222	0.049	8.48302e-07
HMCN1	3.02111e-11	3.31929	0.254	0.066	8.91528e-07
CACNB4	3.33193e-11	2.07127	0.508	0.28	9.83252e-07
ZNF862	3.73423e-11	2.98132	0.206	0.041	1.10197e-06
TRMT11	3.85886e-11	3.35416	0.214	0.045	1.13875e-06
PLEKHA7	4.01271e-11	3.3368	0.238	0.058	1.18415e-06
DENND5B	4.53785e-11	3.31879	0.198	0.038	1.33912e-06
KANK1	4.94559e-11	1.91042	0.603	0.4	1.45944e-06
COL4A3	5.08437e-11	1.73929	0.595	0.395	1.5004e-06
CDR2	5.27466e-11	5.61661	0.127	0.011	1.55655e-06
IFT74	5.53975e-11	3.78094	0.175	0.028	1.63478e-06
MSR1	5.90062e-11	4.87896	0.127	0.011	1.74127e-06
LINC01525	6.09666e-11	7.10777	0.079	0	1.79913e-06
AC010913.1	6.09666e-11	6.33638	0.079	0	1.79913e-06
FSIP2-AS1	6.09666e-11	7.35405	0.079	0	1.79913e-06
AC007038.1	6.09666e-11	7.33609	0.079	0	1.79913e-06
AC079921.1	6.09666e-11	7.29381	0.079	0	1.79913e-06
AC093535.1	6.09666e-11	7.609	0.079	0	1.79913e-06
NRSN1	6.09666e-11	7.33765	0.079	0	1.79913e-06
AL078600.1	6.09666e-11	7.23177	0.079	0	1.79913e-06
AL445123.2	6.09666e-11	7.04102	0.079	0	1.79913e-06
CRPPA	6.09666e-11	7.5871	0.079	0	1.79913e-06
AC246817.1	6.09666e-11	7.72658	0.079	0	1.79913e-06
SAMD12-AS1	6.09666e-11	7.50687	0.079	0	1.79913e-06
LINC02340	6.09666e-11	7.27738	0.079	0	1.79913e-06
DIAPH3	6.09666e-11	7.11821	0.079	0	1.79913e-06
MEGF11	6.09666e-11	7.13934	0.079	0	1.79913e-06
AC009120.2	6.09666e-11	7.08047	0.079	0	1.79913e-06
GNG10	6.30338e-11	3.04458	0.135	0.013	1.86013e-06
MYO9A	6.79345e-11	2.51722	0.373	0.15	2.00475e-06
SLC24A3	6.9648e-11	4.10937	0.159	0.023	2.05531e-06
FMNL2	7.0204e-11	3.94245	0.198	0.039	2.07172e-06
CUX1	7.33336e-11	2.05227	0.429	0.195	2.16407e-06
MCU	8.33113e-11	4.30947	0.143	0.017	2.45852e-06
MAML3	8.6761e-11	3.60226	0.198	0.039	2.56032e-06
SBF2	8.79427e-11	2.71059	0.325	0.118	2.59519e-06
CECR2	8.81357e-11	4.3657	0.167	0.026	2.60089e-06
FAM49B	9.25047e-11	2.10529	0.389	0.164	2.72981e-06
ASAP1	1.02885e-10	3.85648	0.143	0.017	3.03614e-06
FARP1	1.06014e-10	1.76173	0.587	0.395	3.12848e-06
DENND1A	1.08249e-10	3.39418	0.214	0.049	3.19444e-06
MAL	1.09524e-10	0.943773	0.857	0.87	3.23205e-06
AC138123.1	1.09549e-10	5.28181	0.111	0.008	3.2328e-06
LAMTOR5-AS1	1.12292e-10	6.24287	0.087	0.002	3.31373e-06
ANKAR	1.15014e-10	5.36414	0.111	0.008	3.39406e-06
PRKCA	1.21211e-10	3.22228	0.262	0.075	3.57695e-06
SPAG17	1.25225e-10	4.45062	0.111	0.008	3.6954e-06
RWDD3	1.26755e-10	4.20535	0.111	0.008	3.74053e-06
LINC02532	1.30643e-10	2.59893	0.31	0.105	3.85526e-06
USP3-AS1	1.32098e-10	3.24125	0.143	0.017	3.8982e-06
TRABD2B	1.33109e-10	2.02305	0.532	0.312	3.92804e-06
FAM172A	1.39991e-10	2.39303	0.365	0.15	4.13115e-06
DDX10	1.4588e-10	3.41627	0.167	0.026	4.30491e-06
AP001528.1	1.48131e-10	4.89487	0.103	0.006	4.37134e-06
COL4A1	1.50825e-10	2.61509	0.341	0.132	4.45085e-06
CLN3	1.52988e-10	5.05134	0.095	0.004	4.51468e-06
C4orf47	1.57223e-10	4.61205	0.095	0.004	4.63966e-06
PRKCE	1.58754e-10	3.28707	0.222	0.053	4.68482e-06
RERE	1.59848e-10	1.94286	0.54	0.34	4.71711e-06
COP1	1.60145e-10	3.4885	0.198	0.041	4.72589e-06
SRPK2	1.72579e-10	2.35353	0.31	0.105	5.0928e-06
CLU	1.75991e-10	1.49291	0.667	0.483	5.19349e-06
DIP2C	2.07448e-10	3.22992	0.206	0.045	6.12179e-06
DLG1	2.15461e-10	2.5037	0.341	0.133	6.35825e-06
CLEC16A	2.46293e-10	3.3286	0.222	0.055	7.2681e-06
CSGALNACT1	2.70096e-10	3.81563	0.214	0.051	7.97052e-06
CBR4	2.85907e-10	1.91663	0.46	0.239	8.43713e-06
PIBF1	2.92112e-10	2.80483	0.246	0.068	8.62021e-06
ASXL3	2.97607e-10	3.33442	0.159	0.024	8.78239e-06
STON2	3.07186e-10	3.99049	0.167	0.028	9.06505e-06
SHROOM4	3.26496e-10	3.38771	0.206	0.047	9.63491e-06
PAN3	4.18276e-10	2.54824	0.317	0.117	1.23433e-05
HKDC1	4.33253e-10	4.71771	0.119	0.011	1.27853e-05
BCKDHA	5.15205e-10	2.95711	0.175	0.032	1.52037e-05
DYM	5.28603e-10	3.17499	0.246	0.071	1.55991e-05
CDK6	5.58386e-10	3.02476	0.278	0.092	1.6478e-05
LINC02802	5.61762e-10	6.35811	0.071	0	1.65776e-05
AL929091.1	5.61762e-10	7.21814	0.071	0	1.65776e-05
AC068051.1	5.61762e-10	7.06554	0.071	0	1.65776e-05
AC034195.1	5.61762e-10	7.09878	0.071	0	1.65776e-05
AC096576.6	5.61762e-10	7.12116	0.071	0	1.65776e-05
AC078881.1	5.61762e-10	6.97884	0.071	0	1.65776e-05
ILRUN	5.61762e-10	6.89602	0.071	0	1.65776e-05
EYS	5.61762e-10	6.86	0.071	0	1.65776e-05
AL137009.1	5.61762e-10	7.21517	0.071	0	1.65776e-05
AL138828.1	5.61762e-10	7.40083	0.071	0	1.65776e-05
GARS-DT	5.61762e-10	7.07496	0.071	0	1.65776e-05
LINC00513	5.61762e-10	6.89783	0.071	0	1.65776e-05
AC083862.3	5.61762e-10	6.86995	0.071	0	1.65776e-05
TMEM72-AS1	5.61762e-10	6.51717	0.071	0	1.65776e-05
RPARP-AS1	5.61762e-10	6.29032	0.071	0	1.65776e-05
CFAP43	5.61762e-10	6.7567	0.071	0	1.65776e-05
AP003307.1	5.61762e-10	6.29705	0.071	0	1.65776e-05
C11orf52	5.61762e-10	6.50183	0.071	0	1.65776e-05
GIHCG	5.61762e-10	6.60606	0.071	0	1.65776e-05
TAFA2	5.61762e-10	7.2364	0.071	0	1.65776e-05
HMGA2-AS1	5.61762e-10	7.32272	0.071	0	1.65776e-05
DLGAP1	5.61762e-10	6.72971	0.071	0	1.65776e-05
SHFL	5.61762e-10	6.57783	0.071	0	1.65776e-05
CBR3-AS1	5.61762e-10	7.64667	0.071	0	1.65776e-05
TTC28-AS1	5.61762e-10	6.42387	0.071	0	1.65776e-05
FILIP1L	5.67801e-10	3.05376	0.175	0.032	1.67558e-05
CRIP1	5.78511e-10	2.30945	0.341	0.133	1.70719e-05
SKAP1	6.04054e-10	2.83589	0.302	0.107	1.78256e-05
REV3L	6.31862e-10	2.17092	0.333	0.124	1.86463e-05
PTGR1	6.35392e-10	1.68072	0.492	0.282	1.87504e-05
NECTIN3	6.41638e-10	4.61907	0.111	0.009	1.89347e-05
GULP1	6.72224e-10	2.98493	0.262	0.077	1.98373e-05
AC242426.2	6.79182e-10	4.72205	0.111	0.009	2.00427e-05
TTC28	6.79809e-10	3.77885	0.159	0.026	2.00612e-05
MFHAS1	7.18668e-10	2.07573	0.452	0.242	2.12079e-05
STK3	7.46814e-10	2.94373	0.262	0.081	2.20385e-05
OPHN1	7.59019e-10	2.78644	0.222	0.056	2.23986e-05
FHOD3	7.63112e-10	2.43945	0.46	0.261	2.25194e-05
P2RY6	8.05133e-10	3.8937	0.111	0.009	2.37595e-05
TOP1	8.78249e-10	1.90822	0.46	0.239	2.59171e-05
ERVMER61-1	8.85647e-10	5.026	0.103	0.008	2.61354e-05
CHST9	8.85647e-10	4.85867	0.103	0.008	2.61354e-05
TPST1	8.86536e-10	2.76885	0.254	0.075	2.61617e-05
LUC7L2	9.11904e-10	2.29576	0.357	0.154	2.69103e-05
MT1H	9.51906e-10	2.28916	0.357	0.137	2.80908e-05
SMIM24	9.79387e-10	2.46474	0.254	0.075	2.89017e-05
CRYBG1	1.00168e-09	4.58537	0.143	0.021	2.95596e-05
AC087564.1	1.0095e-09	4.82298	0.103	0.008	2.97903e-05
LMCD1-AS1	1.02432e-09	6.53093	0.079	0.002	3.02275e-05
SLIT2	1.02432e-09	7.25001	0.079	0.002	3.02275e-05
MYO1D	1.03724e-09	2.94685	0.222	0.058	3.0609e-05
SCHLAP1	1.03948e-09	5.54338	0.079	0.002	3.0675e-05
CHODL	1.03948e-09	5.98023	0.079	0.002	3.0675e-05
STK32A	1.07794e-09	3.73765	0.167	0.03	3.181e-05
LRRC6	1.11002e-09	3.84489	0.103	0.008	3.27567e-05
CASTOR2	1.11863e-09	4.924	0.079	0.002	3.30106e-05
AC027288.3	1.13469e-09	5.22915	0.095	0.006	3.34846e-05
ITGB8	1.15612e-09	3.99453	0.127	0.015	3.41172e-05
DSTN	1.1648e-09	0.837447	0.825	0.872	3.43732e-05
ACY1	1.20594e-09	3.77375	0.103	0.008	3.55871e-05
IFNAR2	1.24267e-09	5.33777	0.087	0.004	3.66713e-05
STOX2	1.28683e-09	4.00324	0.151	0.024	3.79744e-05
MINDY4	1.29454e-09	3.35384	0.103	0.008	3.82018e-05
NUTM2B-AS1	1.32792e-09	3.42861	0.206	0.051	3.91869e-05
MAST4	1.32915e-09	1.84535	0.413	0.194	3.92231e-05
KIF9-AS1	1.3292e-09	5.22517	0.087	0.004	3.92246e-05
SAMD4A	1.34321e-09	4.01931	0.127	0.015	3.96381e-05
KITLG	1.45391e-09	2.02581	0.452	0.254	4.29049e-05
PRRC2C	1.45699e-09	1.52069	0.5	0.273	4.29959e-05
RBM4	1.46165e-09	2.43574	0.238	0.068	4.31332e-05
NSRP1	1.55449e-09	2.1641	0.357	0.154	4.58729e-05
ATG10	1.67256e-09	2.93911	0.19	0.041	4.93573e-05
ARHGAP29	1.68945e-09	2.03504	0.429	0.226	4.98557e-05
CRYBG3	1.69286e-09	2.91368	0.238	0.07	4.99563e-05
ABHD16A	1.91732e-09	3.60454	0.135	0.019	5.65801e-05
DSE	1.91732e-09	3.88904	0.135	0.019	5.65801e-05
NBEA	1.94007e-09	2.88373	0.262	0.086	5.72515e-05
TFDP2	2.04077e-09	1.84287	0.484	0.297	6.02231e-05
AAK1	2.18145e-09	2.01681	0.437	0.216	6.43746e-05
PCNX1	2.18851e-09	2.85332	0.23	0.066	6.45829e-05
ZNF438	2.28154e-09	3.55994	0.119	0.013	6.73283e-05
MLEC	2.37463e-09	1.51733	0.508	0.303	7.00752e-05
CCDC125	2.3979e-09	3.48442	0.135	0.019	7.07621e-05
LINC00894	2.40165e-09	3.58301	0.119	0.013	7.08728e-05
RNGTT	2.50136e-09	3.1345	0.167	0.032	7.3815e-05
FAM107B	2.589e-09	1.41698	0.611	0.464	7.64013e-05
ABLIM1	2.61431e-09	2.01274	0.54	0.367	7.71484e-05
WDR72	2.61965e-09	1.95808	0.452	0.248	7.73057e-05
SCAPER	2.74977e-09	2.48776	0.27	0.09	8.11457e-05
CEP83	2.94023e-09	3.37576	0.135	0.019	8.67661e-05
FNDC3A	3.04649e-09	2.77493	0.302	0.117	8.99018e-05
NFAT5	3.15974e-09	2.41535	0.405	0.203	9.32439e-05
DOCK7	3.51985e-09	2.48506	0.294	0.105	0.000103871
WDR60	3.5689e-09	3.289	0.214	0.056	0.000105318
PPP1R1B	3.5954e-09	3.86375	0.111	0.011	0.0001061
RB1	3.73464e-09	2.6439	0.317	0.13	0.000110209
DIS3L2	3.74024e-09	2.68662	0.246	0.075	0.000110375
ERBIN	3.75289e-09	2.76653	0.317	0.13	0.000110748
BDNF-AS	4.04229e-09	3.01258	0.151	0.026	0.000119288
TM9SF1	4.14897e-09	3.59757	0.127	0.017	0.000122436
TNKS	4.37398e-09	2.84697	0.254	0.085	0.000129076
PRH1	4.51387e-09	3.71393	0.167	0.034	0.000133204
TBC1D22A	4.516e-09	2.85485	0.198	0.049	0.000133267
BACH2	4.54141e-09	4.24501	0.151	0.026	0.000134017
EPB41L5	4.62445e-09	2.10787	0.325	0.13	0.000136468
ARMC9	5.11072e-09	4.67334	0.103	0.009	0.000150817
AL078459.1	5.17143e-09	6.72948	0.063	0	0.000152609
AL096803.2	5.17143e-09	7.58486	0.063	0	0.000152609
TACR1	5.17143e-09	6.94754	0.063	0	0.000152609
ZKSCAN7-AS1	5.17143e-09	7.27209	0.063	0	0.000152609
AC024558.2	5.17143e-09	6.64362	0.063	0	0.000152609
PLCH1	5.17143e-09	7.31446	0.063	0	0.000152609
AC006230.1	5.17143e-09	6.91841	0.063	0	0.000152609
LINC01091	5.17143e-09	6.9644	0.063	0	0.000152609
FRG1-DT	5.17143e-09	6.7563	0.063	0	0.000152609
AC113414.1	5.17143e-09	7.23648	0.063	0	0.000152609
HEIH	5.17143e-09	6.80901	0.063	0	0.000152609
MCPH1-AS1	5.17143e-09	6.91648	0.063	0	0.000152609
XKR4	5.17143e-09	6.91151	0.063	0	0.000152609
PAPPA	5.17143e-09	7.0181	0.063	0	0.000152609
AL157938.2	5.17143e-09	7.48046	0.063	0	0.000152609
LINC01515	5.17143e-09	7.07984	0.063	0	0.000152609
AP002495.1	5.17143e-09	7.03393	0.063	0	0.000152609
AC007637.1	5.17143e-09	7.22643	0.063	0	0.000152609
AC012409.2	5.17143e-09	6.92982	0.063	0	0.000152609
SEPTIN1	5.17143e-09	6.5671	0.063	0	0.000152609
COX10-AS1	5.17143e-09	6.38127	0.063	0	0.000152609
AC005562.1	5.17143e-09	7.60646	0.063	0	0.000152609
SNHG30	5.17143e-09	6.56891	0.063	0	0.000152609
NBR2	5.17143e-09	6.52662	0.063	0	0.000152609
AP001021.3	5.17143e-09	6.84107	0.063	0	0.000152609
CFAP410	5.17143e-09	6.36768	0.063	0	0.000152609
CFAP47	5.17143e-09	6.89809	0.063	0	0.000152609
AL031073.2	5.17143e-09	6.83311	0.063	0	0.000152609
EVI5	5.2223e-09	2.74322	0.27	0.094	0.00015411
KIAA1328	5.38924e-09	4.24977	0.135	0.021	0.000159036
CACNA1D	5.55017e-09	2.44301	0.373	0.171	0.000163785
ZNF609	5.73852e-09	3.25505	0.183	0.041	0.000169344
TEAD1	5.81473e-09	2.15908	0.389	0.188	0.000171593
B3GALNT2	5.84996e-09	3.16002	0.159	0.03	0.000172632
CFAP36	6.29077e-09	2.44407	0.254	0.083	0.00018564
LRRFIP1	6.32209e-09	1.78384	0.563	0.4	0.000186565
KCNQ1OT1	6.46856e-09	2.30132	0.27	0.09	0.000190887
KIAA1958	6.55341e-09	2.54928	0.31	0.124	0.000193391
ZHX3	6.65705e-09	2.2278	0.31	0.118	0.00019645
NEK11	6.69551e-09	2.97546	0.151	0.026	0.000197585
GAB2	6.79412e-09	3.73169	0.135	0.021	0.000200495
NPAS3	7.18933e-09	4.53845	0.119	0.015	0.000212157
HSP90AB1	7.31328e-09	0.876353	0.77	0.741	0.000215815
TTLL5	7.42436e-09	3.85639	0.135	0.021	0.000219093
AL645568.1	7.67935e-09	4.47201	0.095	0.008	0.000226617
WDR78	8.47756e-09	3.09917	0.135	0.021	0.000250173
PEAK1	9.20557e-09	3.52689	0.151	0.028	0.000271656
TINAG	9.24141e-09	3.39775	0.095	0.008	0.000272714
SOX5	9.29022e-09	6.91754	0.071	0.002	0.000274154
RUNX1	9.29022e-09	6.43055	0.071	0.002	0.000274154
RRBP1	9.34336e-09	1.81108	0.452	0.271	0.000275723
DCDC1	9.42618e-09	6.30725	0.071	0.002	0.000278167
ZFY	9.42618e-09	5.55102	0.071	0.002	0.000278167
ARHGAP8	9.53783e-09	2.43062	0.198	0.049	0.000281461
HMGN4	9.70393e-09	5.48894	0.071	0.002	0.000286363
TNFSF13	9.84577e-09	4.81172	0.071	0.002	0.000290549
COL14A1	9.92541e-09	5.48585	0.087	0.006	0.000292899
AC002070.1	1.06846e-08	4.06202	0.087	0.006	0.000315301
CCDC171	1.08857e-08	3.40199	0.143	0.024	0.000321238
GNAL	1.11042e-08	5.29149	0.079	0.004	0.000327684
CHCHD3	1.13603e-08	2.33484	0.349	0.158	0.000335242
UGDH-AS1	1.17067e-08	5.1487	0.079	0.004	0.000345464
GPATCH8	1.2157e-08	2.34545	0.286	0.107	0.000358754
ACAD11	1.22757e-08	4.2588	0.127	0.019	0.000362257
APP	1.22956e-08	0.851365	0.817	0.776	0.000362843
FBXL14	1.23409e-08	3.91489	0.079	0.004	0.00036418
NUTM2A-AS1	1.32984e-08	2.30217	0.27	0.094	0.000392437
DOCK4	1.33164e-08	3.93423	0.127	0.019	0.000392968
OSBPL10	1.34902e-08	3.36773	0.167	0.036	0.000398095
MLLT10	1.36371e-08	2.9151	0.262	0.094	0.000402432
SCFD2	1.42916e-08	4.39106	0.111	0.013	0.000421746
ARFGEF1	1.54239e-08	1.95766	0.373	0.179	0.000455158
OXR1	1.55159e-08	2.39887	0.389	0.195	0.000457873
RBBP8	1.5921e-08	2.22638	0.397	0.203	0.000469828
NBAS	1.65315e-08	2.18187	0.27	0.094	0.000487845
EYA3	1.67052e-08	2.43319	0.27	0.094	0.000492969
WBP1	1.67627e-08	3.20472	0.111	0.013	0.000494667
SGK3	1.69125e-08	2.63553	0.198	0.051	0.000499088
MCPH1	1.6995e-08	3.56605	0.183	0.045	0.000501524
FOCAD	1.70046e-08	3.10245	0.222	0.068	0.000501805
SIK3	1.73019e-08	2.67405	0.317	0.139	0.000510578
ACBD6	1.86558e-08	2.58972	0.286	0.111	0.000550534
RAB5IF	1.87817e-08	1.88689	0.31	0.12	0.000554248
LINC00645	1.87894e-08	2.06967	0.476	0.301	0.000554476
ARID4B	1.90866e-08	2.35943	0.317	0.137	0.000563247
TMEM176A	1.94004e-08	1.97369	0.302	0.118	0.000572507
SLMAP	1.95197e-08	2.36688	0.31	0.13	0.000576027
PHACTR2	1.964e-08	2.25438	0.317	0.132	0.000579575
EPC2	2.08519e-08	2.7106	0.214	0.062	0.000615339
TRIO	2.09272e-08	2.37064	0.27	0.1	0.000617563
FBXL2	2.16275e-08	3.66009	0.159	0.034	0.000638227
RNF213	2.20312e-08	1.97225	0.302	0.117	0.00065014
SPAG16	2.25971e-08	2.0822	0.365	0.179	0.000666841
LINC00174	2.28745e-08	4.64462	0.103	0.011	0.000675027
CASC2	2.28797e-08	3.44122	0.143	0.026	0.000675179
C18orf32	2.30519e-08	1.776	0.413	0.226	0.000680262
PAK2	2.34244e-08	1.90412	0.349	0.158	0.000691255
FER	2.46264e-08	3.41767	0.198	0.055	0.000726725
MBNL1	2.6011e-08	2.12505	0.46	0.28	0.000767583
SH3D19	2.69239e-08	3.16286	0.23	0.073	0.000794525
NSD3	2.71392e-08	1.94735	0.302	0.12	0.000800879
METAP1D	2.72604e-08	3.61916	0.103	0.011	0.000804454
TOGARAM1	3.06194e-08	2.87754	0.159	0.034	0.000903578
ACTR3C	3.17444e-08	2.49622	0.222	0.068	0.000936778
MAP2K5	3.2955e-08	3.16026	0.159	0.034	0.000972503
WWC1	3.41732e-08	2.4722	0.365	0.186	0.00100845
LCORL	3.5877e-08	2.58797	0.23	0.073	0.00105873
S100A2	3.82396e-08	0.432627	0.389	0.184	0.00112845
SPATA5	4.04114e-08	3.84897	0.127	0.021	0.00119254
COG5	4.05709e-08	3.16184	0.214	0.066	0.00119725
NUBPL	4.13458e-08	2.45062	0.198	0.055	0.00122011
TMSB10	4.16885e-08	1.07087	0.77	0.78	0.00123023
ACSL4	4.60085e-08	1.13882	0.722	0.682	0.00135771
MNAT1	4.74482e-08	2.3536	0.278	0.107	0.0014002
KLHL13	4.75456e-08	2.73134	0.333	0.158	0.00140307
AC243964.3	4.7632e-08	6.33275	0.056	0	0.00140562
NTNG1	4.76325e-08	7.23961	0.056	0	0.00140563
ADAMTSL4-AS1	4.76325e-08	7.18266	0.056	0	0.00140563
EEF1AKNMT	4.76325e-08	6.29054	0.056	0	0.00140563
AL359704.3	4.76325e-08	6.34313	0.056	0	0.00140563
COA6-AS1	4.76325e-08	5.89609	0.056	0	0.00140563
CATSPERE	4.76325e-08	6.65374	0.056	0	0.00140563
AC012593.1	4.76325e-08	6.89274	0.056	0	0.00140563
AC007098.1	4.76325e-08	6.74488	0.056	0	0.00140563
AC093865.1	4.76325e-08	6.8036	0.056	0	0.00140563
ITGA9-AS1	4.76325e-08	6.64579	0.056	0	0.00140563
TAFA1	4.76325e-08	6.95325	0.056	0	0.00140563
ZBTB20-AS5	4.76325e-08	6.82031	0.056	0	0.00140563
AC092944.1	4.76325e-08	7.76791	0.056	0	0.00140563
AC074033.1	4.76325e-08	6.47114	0.056	0	0.00140563
LNX1-AS1	4.76325e-08	6.58128	0.056	0	0.00140563
LINC01948	4.76325e-08	6.97343	0.056	0	0.00140563
MAK	4.76325e-08	6.38712	0.056	0	0.00140563
GTF2H4	4.76325e-08	6.15063	0.056	0	0.00140563
AL096854.1	4.76325e-08	7.03526	0.056	0	0.00140563
SEPTIN7-AS1	4.76325e-08	6.37935	0.056	0	0.00140563
AC211433.1	4.76325e-08	6.61816	0.056	0	0.00140563
LRRN3	4.76325e-08	6.99757	0.056	0	0.00140563
DENND11	4.76325e-08	6.37266	0.056	0	0.00140563
AC083837.1	4.76325e-08	8.46711	0.056	0	0.00140563
C8orf37-AS1	4.76325e-08	7.38894	0.056	0	0.00140563
LINC01504	4.76325e-08	6.47584	0.056	0	0.00140563
CENPP	4.76325e-08	7.22349	0.056	0	0.00140563
LINC00963	4.76325e-08	6.66974	0.056	0	0.00140563
LTO1	4.76325e-08	6.64698	0.056	0	0.00140563
AP002381.2	4.76325e-08	6.44944	0.056	0	0.00140563
AP003086.1	4.76325e-08	6.47853	0.056	0	0.00140563
AP000676.5	4.76325e-08	6.86078	0.056	0	0.00140563
LINC02762	4.76325e-08	6.29869	0.056	0	0.00140563
AC010201.3	4.76325e-08	6.40357	0.056	0	0.00140563
AC012085.2	4.76325e-08	6.45751	0.056	0	0.00140563
OBI1	4.76325e-08	6.35086	0.056	0	0.00140563
AL096870.8	4.76325e-08	6.20231	0.056	0	0.00140563
AC013652.1	4.76325e-08	6.68049	0.056	0	0.00140563
AC015871.1	4.76325e-08	6.30071	0.056	0	0.00140563
AC004797.1	4.76325e-08	6.39584	0.056	0	0.00140563
AP000317.1	4.76325e-08	6.73468	0.056	0	0.00140563
ARMCX5-GPRASP2	4.76325e-08	7.01962	0.056	0	0.00140563
CAST	5.00746e-08	1.64579	0.444	0.258	0.0014777
FAM227B	5.05735e-08	2.56827	0.19	0.051	0.00149242
CCDC30	5.1633e-08	3.85972	0.143	0.028	0.00152369
CREB5	5.18014e-08	3.89654	0.111	0.015	0.00152866
PKP4	5.27799e-08	1.72327	0.643	0.577	0.00155753
BICD1	5.32564e-08	3.93884	0.143	0.028	0.0015716
STXBP4	5.41948e-08	2.176	0.286	0.113	0.00159929
VAV3	5.65417e-08	1.4654	0.667	0.585	0.00166855
COMMD10	5.80985e-08	2.51126	0.325	0.154	0.00171449
RUFY3	5.84229e-08	2.49739	0.214	0.066	0.00172406
ERAP2	5.89274e-08	2.86715	0.135	0.024	0.00173895
RELL1	5.94659e-08	2.88402	0.175	0.043	0.00175484
MSH3	6.06421e-08	2.60396	0.198	0.056	0.00178955
MALRD1	6.09881e-08	4.21733	0.087	0.008	0.00179976
HSP90B1	6.12169e-08	1.25291	0.714	0.664	0.00180651
SNHG19	6.48393e-08	2.60061	0.175	0.043	0.00191341
SYNE2	6.57527e-08	1.42775	0.548	0.368	0.00194036
C20orf194	6.70084e-08	1.97284	0.397	0.207	0.00197742
MYO1E	6.8027e-08	2.63193	0.214	0.068	0.00200748
PARP14	6.83231e-08	2.23773	0.246	0.086	0.00201621
TMSB4X	6.87308e-08	1.76471	0.476	0.271	0.00202825
BCL2	6.89639e-08	3.25244	0.183	0.049	0.00203513
ANXA4	6.8989e-08	1.47273	0.508	0.335	0.00203587
IGKC	6.90199e-08	3.65384	0.087	0.008	0.00203678
CFAP44	6.90199e-08	3.71316	0.087	0.008	0.00203678
SDCCAG8	6.95412e-08	1.71145	0.357	0.165	0.00205216
NBEAL1	7.47958e-08	1.94733	0.381	0.199	0.00220722
SERPING1	7.78985e-08	1.52979	0.484	0.303	0.00229878
HMGB1	7.99507e-08	0.898524	0.746	0.758	0.00235934
CAP2	8.00389e-08	2.77578	0.143	0.028	0.00236195
SEMA6A	8.07502e-08	4.49421	0.079	0.006	0.00238294
USP34	8.11597e-08	1.85748	0.444	0.278	0.00239502
CFAP53	8.17232e-08	4.43238	0.079	0.006	0.00241165
ARRDC3-AS1	8.37628e-08	5.42826	0.063	0.002	0.00247184
AC006329.1	8.37628e-08	5.10733	0.063	0.002	0.00247184
FNIP1	8.4665e-08	2.62324	0.198	0.058	0.00249846
UPP2	8.49721e-08	4.91133	0.063	0.002	0.00250753
CDK8	8.51338e-08	3.05801	0.175	0.045	0.0025123
LINC00630	8.61983e-08	5.2669	0.063	0.002	0.00254371
TLN2	8.76287e-08	2.63438	0.246	0.088	0.00258592
BMP2	8.99807e-08	4.45693	0.063	0.002	0.00265533
AC139887.2	9.15127e-08	4.90091	0.071	0.004	0.00270054
MIR181A2HG	9.27055e-08	4.87136	0.071	0.004	0.00273574
CYYR1	9.29597e-08	3.42696	0.119	0.019	0.00274324
STIMATE	9.32042e-08	3.57427	0.079	0.006	0.00275046
DCAF6	9.4618e-08	2.47492	0.286	0.117	0.00279218
MESD	9.53132e-08	2.23227	0.254	0.094	0.00281269
HYDIN	9.63747e-08	4.83491	0.071	0.004	0.00284402
CU638689.4	9.88986e-08	4.31347	0.071	0.004	0.0029185
SMPDL3B	1.00184e-07	4.27896	0.071	0.004	0.00295644
PAX8	1.00599e-07	1.9254	0.349	0.165	0.00296868
KANSL1	1.0132e-07	1.97925	0.302	0.13	0.00298995
FGGY	1.0305e-07	3.89942	0.127	0.023	0.003041
MT1G	1.03517e-07	1.90961	0.643	0.517	0.0030548
PLEKHM3	1.06481e-07	3.58677	0.127	0.023	0.00314226
LRRK2	1.06875e-07	2.88651	0.175	0.045	0.00315389
RPLP0	1.10002e-07	1.03587	0.698	0.742	0.00324617
ABRAXAS2	1.10926e-07	3.29957	0.127	0.023	0.00327344
CDK13	1.1535e-07	2.13142	0.262	0.1	0.00340399
DNAH14	1.16268e-07	2.64254	0.254	0.096	0.00343107
GALNT10	1.19478e-07	2.92773	0.23	0.079	0.0035258
MED27	1.21243e-07	3.31779	0.143	0.03	0.00357787
TTC17	1.33403e-07	1.81839	0.397	0.218	0.00393671
CCDC148	1.3784e-07	2.97131	0.294	0.128	0.00406767
PTPN14	1.41852e-07	2.77537	0.262	0.102	0.00418606
PLPP1	1.45819e-07	3.07229	0.135	0.026	0.00430311
PLPP2	1.47028e-07	2.91027	0.159	0.038	0.0043388
PTBP2	1.55601e-07	2.39838	0.27	0.109	0.00459178
AC008771.1	1.58785e-07	3.25304	0.167	0.043	0.00468574
ARL4C	1.61067e-07	4.08382	0.095	0.011	0.00475309
HIST1H1E	1.65967e-07	3.66167	0.095	0.011	0.00489769
MCM9	1.67059e-07	2.9759	0.175	0.047	0.0049299
KATNAL2	1.67497e-07	2.94909	0.135	0.026	0.00494283
EPB41L4A	1.81684e-07	2.66966	0.198	0.06	0.00536149
PIK3R2	1.83364e-07	3.42365	0.095	0.011	0.00541106
KDM5D	1.84277e-07	3.26832	0.095	0.011	0.00543803
S100A11	1.94339e-07	1.26805	0.651	0.566	0.00573495
CMTM7	2.00518e-07	3.10912	0.095	0.011	0.00591727
KLF12	2.02517e-07	3.3627	0.238	0.09	0.00597628
AHCYL2	2.06007e-07	2.71297	0.222	0.075	0.00607928
UBE3D	2.08422e-07	3.6924	0.119	0.021	0.00615054
GNAQ	2.11002e-07	2.29838	0.381	0.218	0.00622666
ZNF586	2.11908e-07	3.5297	0.119	0.021	0.00625341
RBKS	2.14861e-07	2.60547	0.175	0.047	0.00634056
SCLT1	2.17243e-07	3.69123	0.119	0.021	0.00641083
BACH1	2.39162e-07	2.64059	0.222	0.077	0.00705767
C15orf41	2.39909e-07	3.29029	0.119	0.021	0.00707971
QKI	2.52318e-07	1.7955	0.468	0.301	0.00744591
BMT2	2.56108e-07	4.9855	0.087	0.009	0.00755774
CD63	2.57194e-07	0.761816	0.794	0.836	0.0075898
ARPC2	2.6239e-07	1.26613	0.492	0.333	0.00774311
JAK2	2.73344e-07	4.59681	0.103	0.015	0.00806638
NGRN	2.795e-07	2.63137	0.183	0.053	0.00824804
UTRN	2.81924e-07	1.88917	0.381	0.212	0.00831958
GTDC1	2.85029e-07	3.3936	0.127	0.024	0.00841121
LINC01006	2.91325e-07	3.9211	0.103	0.015	0.00859699
LCLAT1	2.92014e-07	2.92042	0.151	0.036	0.00861734
LRP2	3.08765e-07	4.14362	0.087	0.009	0.00911167
MAP3K7CL	3.10445e-07	3.43428	0.103	0.015	0.00916124
HSPA12A	3.13943e-07	3.24792	0.175	0.049	0.00926444
AP1S3	3.15224e-07	3.73614	0.087	0.009	0.00930226
TAF3	3.21432e-07	2.81288	0.206	0.068	0.00948546
MACF1	3.2407e-07	1.77965	0.429	0.258	0.00956332
PLCL1	3.33968e-07	2.06332	0.524	0.404	0.0098554
RPAP2	3.3663e-07	2.6238	0.238	0.086	0.00993395
RCOR1	3.44443e-07	2.03696	0.206	0.066	0.0101645
IGF2BP2	3.45563e-07	2.52171	0.238	0.088	0.0101976
DOCK1	3.55167e-07	2.10044	0.365	0.195	0.010481
CLASP2	3.72296e-07	2.06694	0.31	0.141	0.0109865
HERC4	3.97538e-07	2.26761	0.278	0.12	0.0117313
NF1	4.27212e-07	2.11568	0.349	0.186	0.012607
DSCAML1	4.28298e-07	4.52314	0.111	0.019	0.0126391
MIR99AHG	4.29542e-07	4.68535	0.079	0.008	0.0126758
COL18A1	4.36179e-07	0.854251	0.754	0.711	0.0128716
AL031428.1	4.39886e-07	6.8773	0.048	0	0.012981
SNHG3	4.39886e-07	5.773	0.048	0	0.012981
AC099788.1	4.39886e-07	6.69998	0.048	0	0.012981
LAMC2	4.39886e-07	6.28035	0.048	0	0.012981
MIR3681HG	4.39886e-07	7.30111	0.048	0	0.012981
AC007681.1	4.39886e-07	6.52597	0.048	0	0.012981
AC097448.1	4.39886e-07	6.74768	0.048	0	0.012981
AC069277.1	4.39886e-07	8.24985	0.048	0	0.012981
IL17RB	4.39886e-07	6.03229	0.048	0	0.012981
PROM1	4.39886e-07	6.31513	0.048	0	0.012981
AC107072.2	4.39886e-07	6.40469	0.048	0	0.012981
AC096564.1	4.39886e-07	6.57389	0.048	0	0.012981
AC104596.1	4.39886e-07	6.49625	0.048	0	0.012981
AC107223.1	4.39886e-07	6.87538	0.048	0	0.012981
AC023424.3	4.39886e-07	6.90476	0.048	0	0.012981
SEMA6A-AS1	4.39886e-07	6.3606	0.048	0	0.012981
SAP30L-AS1	4.39886e-07	6.65543	0.048	0	0.012981
AC008443.1	4.39886e-07	6.0585	0.048	0	0.012981
HCP5	4.39886e-07	6.42547	0.048	0	0.012981
AL354740.1	4.39886e-07	5.58328	0.048	0	0.012981
AL590652.1	4.39886e-07	7.24933	0.048	0	0.012981
UFL1-AS1	4.39886e-07	6.81289	0.048	0	0.012981
CCN2	4.39886e-07	5.83663	0.048	0	0.012981
AL078604.4	4.39886e-07	6.76754	0.048	0	0.012981
AL135910.1	4.39886e-07	6.44917	0.048	0	0.012981
TSPAN13	4.39886e-07	6.06681	0.048	0	0.012981
AC005062.1	4.39886e-07	7.22628	0.048	0	0.012981
AC005083.1	4.39886e-07	5.72559	0.048	0	0.012981
AC002463.1	4.39886e-07	6.17547	0.048	0	0.012981
AC004889.1	4.39886e-07	6.8134	0.048	0	0.012981
LRRC69	4.39886e-07	6.45598	0.048	0	0.012981
BAALC-AS1	4.39886e-07	7.36931	0.048	0	0.012981
LURAP1L-AS1	4.39886e-07	5.91512	0.048	0	0.012981
AL137847.2	4.39886e-07	6.59761	0.048	0	0.012981
AL157392.3	4.39886e-07	7.29247	0.048	0	0.012981
AS3MT	4.39886e-07	6.22347	0.048	0	0.012981
LINC01435	4.39886e-07	7.95996	0.048	0	0.012981
AC023282.1	4.39886e-07	7.04033	0.048	0	0.012981
EDRF1-DT	4.39886e-07	6.83852	0.048	0	0.012981
TMEM9B-AS1	4.39886e-07	6.47948	0.048	0	0.012981
AP000873.2	4.39886e-07	6.38433	0.048	0	0.012981
AP000446.1	4.39886e-07	7.16872	0.048	0	0.012981
POGLUT3	4.39886e-07	5.9574	0.048	0	0.012981
TLCD5	4.39886e-07	5.72338	0.048	0	0.012981
AC087242.1	4.39886e-07	6.04349	0.048	0	0.012981
PRICKLE1	4.39886e-07	7.71608	0.048	0	0.012981
AC011603.2	4.39886e-07	6.50042	0.048	0	0.012981
ANKS1B	4.39886e-07	6.11309	0.048	0	0.012981
GPC5-AS2	4.39886e-07	5.77296	0.048	0	0.012981
AL357153.2	4.39886e-07	5.98088	0.048	0	0.012981
LINC02853	4.39886e-07	6.56356	0.048	0	0.012981
RAD51-AS1	4.39886e-07	6.35746	0.048	0	0.012981
USP50	4.39886e-07	6.7757	0.048	0	0.012981
CIAO3	4.39886e-07	6.00869	0.048	0	0.012981
ERVK13-1	4.39886e-07	6.74269	0.048	0	0.012981
TMEM98	4.39886e-07	6.06599	0.048	0	0.012981
AC015923.1	4.39886e-07	6.61959	0.048	0	0.012981
LINC00511	4.39886e-07	6.21917	0.048	0	0.012981
ZNF790-AS1	4.39886e-07	6.06928	0.048	0	0.012981
AC006213.3	4.39886e-07	6.43541	0.048	0	0.012981
AL109824.1	4.39886e-07	6.08505	0.048	0	0.012981
DOP1B	4.39886e-07	6.36083	0.048	0	0.012981
AC073529.1	4.39886e-07	6.53858	0.048	0	0.012981
MTRNR2L10	4.39886e-07	6.1278	0.048	0	0.012981
Z83843.1	4.39886e-07	6.04977	0.048	0	0.012981
TMLHE-AS1	4.39886e-07	6.60885	0.048	0	0.012981
CPPED1	4.40171e-07	2.4988	0.206	0.07	0.0129895
FIGN	4.43847e-07	4.03026	0.079	0.008	0.0130979
AC002451.1	4.43847e-07	4.4743	0.079	0.008	0.0130979
AMOTL1	4.48716e-07	4.0635	0.079	0.008	0.0132416
SLC26A2	4.79842e-07	3.03909	0.159	0.041	0.0141601
LINC01184	5.16648e-07	2.43139	0.222	0.079	0.0152463
PPFIA2	5.1962e-07	3.73299	0.119	0.021	0.015334
NFX1	5.31435e-07	2.56902	0.222	0.081	0.0156826
ATAD2B	5.40229e-07	2.49447	0.183	0.055	0.0159422
SERINC5	5.40522e-07	3.62558	0.119	0.023	0.0159508
EHBP1	5.46527e-07	2.36854	0.294	0.135	0.016128
HDAC4	5.52694e-07	3.28774	0.151	0.038	0.01631
AC083798.2	5.75101e-07	3.70223	0.095	0.013	0.0169712
AC005225.2	5.75101e-07	4.04005	0.095	0.013	0.0169712
ACYP2	5.86271e-07	2.12603	0.286	0.128	0.0173009
SEMA5A	6.03452e-07	3.26809	0.119	0.023	0.0178079
TOX	6.06223e-07	3.04536	0.151	0.038	0.0178896
SELENOS	6.11866e-07	1.57796	0.381	0.209	0.0180562
PPP1R12A	6.1611e-07	1.88327	0.325	0.158	0.0181814
NSD1	6.20868e-07	1.96862	0.333	0.164	0.0183218
SIM1	6.27458e-07	1.61828	0.484	0.325	0.0185163
A4GALT	6.40051e-07	4.43125	0.071	0.006	0.0188879
MET	6.40598e-07	2.78653	0.143	0.034	0.0189041
AFG1L	6.4524e-07	3.5545	0.127	0.026	0.019041
ANKDD1B	6.47528e-07	4.56699	0.071	0.006	0.0191086
ELP4	6.52125e-07	2.72272	0.19	0.06	0.0192442
RPP21	6.53561e-07	2.07337	0.183	0.055	0.0192866
CD44	6.5509e-07	4.53732	0.071	0.006	0.0193317
SYNE1	6.59385e-07	1.9471	0.429	0.269	0.0194585
TBC1D19	6.60586e-07	2.90533	0.143	0.034	0.0194939
EFCAB13	6.70468e-07	4.83193	0.071	0.006	0.0197855
ADAM22	6.74701e-07	3.40362	0.127	0.026	0.0199104
SLC35F5	6.84994e-07	1.93741	0.413	0.248	0.0202142
NRDC	6.90865e-07	2.19534	0.254	0.102	0.0203874
WWC2	6.92041e-07	2.48081	0.286	0.132	0.0204221
STXBP5	7.00238e-07	2.97067	0.127	0.026	0.020664
EMX2	7.1618e-07	1.39839	0.476	0.318	0.0211345
EFCAB6	7.25247e-07	2.51683	0.095	0.013	0.021402
KIF26B	7.50486e-07	5.4152	0.056	0.002	0.0221468
AC017074.1	7.50486e-07	5.20302	0.056	0.002	0.0221468
TRIM59	7.50486e-07	5.37111	0.056	0.002	0.0221468
SDK1	7.50486e-07	7.21501	0.056	0.002	0.0221468
RP1	7.50486e-07	5.88663	0.056	0.002	0.0221468
GPC5-AS1	7.50486e-07	6.34662	0.056	0.002	0.0221468
AC112220.2	7.61142e-07	4.82687	0.056	0.002	0.0224613
TXK	7.61142e-07	5.05839	0.056	0.002	0.0224613
SAMD15	7.61142e-07	5.0293	0.056	0.002	0.0224613
NRXN3	7.70883e-07	4.55064	0.063	0.004	0.0227488
OTUD7A	7.70883e-07	5.17004	0.063	0.004	0.0227488
C17orf49	7.75128e-07	2.46806	0.143	0.034	0.022874
CALML4	7.93991e-07	5.14718	0.056	0.002	0.0234307
MIATNB	8.00608e-07	4.9435	0.063	0.004	0.0236259
VEGFC	8.10759e-07	5.09895	0.063	0.004	0.0239255
DMXL1	8.28026e-07	1.95718	0.27	0.115	0.0244351
TMEM241	8.31435e-07	4.21677	0.063	0.004	0.0245356
MSRA	8.37912e-07	2.68304	0.206	0.071	0.0247268
SINHCAF	8.38023e-07	2.05441	0.294	0.135	0.0247301
PTK2	8.45252e-07	2.0769	0.373	0.209	0.0249434
ABR	8.52618e-07	4.04336	0.063	0.004	0.0251608
CFAP298	8.66512e-07	2.2497	0.222	0.081	0.0255708
BCKDHB	8.67322e-07	2.32332	0.27	0.118	0.0255947
EPS8	8.80465e-07	2.46355	0.151	0.036	0.0259825
GLRX	8.83191e-07	2.23807	0.262	0.111	0.026063
SSH2	8.83966e-07	2.18682	0.254	0.105	0.0260858
TGFBR2	9.1359e-07	2.14451	0.294	0.135	0.02696
ABCB7	9.29134e-07	2.77889	0.167	0.047	0.0274188
SLCO4C1	9.32932e-07	3.8313	0.103	0.017	0.0275308
RNF19A	9.62541e-07	2.18158	0.302	0.145	0.0284046
CFAP69	1.01583e-06	3.23055	0.103	0.017	0.0299772
ELF2	1.016e-06	1.96571	0.302	0.145	0.0299821
MAP7	1.01734e-06	2.31336	0.286	0.132	0.0300217
ERP27	1.02639e-06	4.10257	0.087	0.011	0.0302887
TIAM2	1.03585e-06	2.72603	0.135	0.03	0.0305679
TVP23C	1.03632e-06	4.18321	0.087	0.011	0.0305817
MITF	1.05789e-06	1.64627	0.484	0.344	0.0312184
LINC02062	1.07696e-06	4.23711	0.087	0.011	0.0317812
CD2AP	1.10673e-06	1.95343	0.413	0.263	0.0326595
AEBP2	1.16882e-06	2.10155	0.325	0.162	0.0344919
SVIL	1.17727e-06	2.42433	0.262	0.113	0.0347413
SSBP2	1.18288e-06	3.00521	0.143	0.036	0.0349068
EFEMP2	1.20832e-06	3.36889	0.087	0.011	0.0356574
RPL6	1.21478e-06	0.641275	0.817	0.895	0.0358481
SAMD5	1.22897e-06	2.15766	0.302	0.147	0.0362671
PON2	1.23773e-06	1.7786	0.286	0.128	0.0365253
SCMH1	1.24546e-06	2.84236	0.206	0.071	0.0367536
CA4	1.25528e-06	2.63176	0.103	0.017	0.0370432
CHRM3	1.27172e-06	3.16557	0.143	0.036	0.0375285
JPT1	1.3039e-06	2.2987	0.214	0.077	0.038478
CCDC146	1.38186e-06	2.79016	0.135	0.032	0.0407788
FBXL20	1.42176e-06	2.72669	0.143	0.036	0.0419562
LEO1	1.42181e-06	2.89843	0.127	0.028	0.0419576
GALNT18	1.4552e-06	2.08302	0.325	0.165	0.042943
SP100	1.46889e-06	2.2612	0.254	0.109	0.043347
UCHL1	1.47015e-06	1.8962	0.31	0.147	0.0433841
DENND1B	1.49253e-06	1.96581	0.27	0.118	0.0440446
WDFY2	1.57353e-06	2.0034	0.325	0.173	0.0464347
OLA1	1.58788e-06	1.95689	0.31	0.152	0.0468585
PIAS1	1.61975e-06	2.10225	0.278	0.124	0.0477989
FREM2	1.63329e-06	2.08798	0.286	0.132	0.0481985
EMX2OS	1.68187e-06	2.01492	0.333	0.184	0.0496321
KMT2A	1.72122e-06	1.92457	0.317	0.162	0.0507933
CASR	1.80261e-06	1.86874	0.381	0.237	0.0531951
TBC1D12	1.87231e-06	4.41681	0.079	0.009	0.0552517
ANKS1A	1.88876e-06	2.05995	0.262	0.115	0.0557372
FAM135A	1.91339e-06	2.10392	0.222	0.083	0.056464
ORC2	1.92449e-06	2.64846	0.159	0.045	0.0567917
LRRFIP2	1.98111e-06	1.90655	0.238	0.096	0.0584626
FANK1	2.11046e-06	3.70163	0.079	0.009	0.0622797
TAF1B	2.11559e-06	2.76557	0.167	0.051	0.062431
MSI2	2.16888e-06	1.17195	0.619	0.521	0.0640037
MAP3K12	2.17609e-06	2.71581	0.095	0.015	0.0642164
IFT80	2.1825e-06	1.86738	0.214	0.075	0.0644055
SMAP1	2.22637e-06	2.78204	0.183	0.06	0.0657003
BPTF	2.32793e-06	1.41763	0.452	0.288	0.0686973
PUM3	2.35531e-06	2.90883	0.159	0.045	0.0695052
CCDC112	2.43482e-06	3.32703	0.103	0.019	0.0718516
SESTD1	2.47861e-06	2.31941	0.198	0.07	0.0731439
PDZRN3	2.48208e-06	2.77351	0.175	0.055	0.0732462
VPS50	2.48507e-06	2.80401	0.151	0.041	0.0733345
WNK1	2.54114e-06	0.510607	0.905	0.972	0.0749891
STAC	2.54646e-06	2.87368	0.151	0.041	0.0751459
RPL10A	2.5931e-06	0.753139	0.786	0.829	0.0765224
TANC2	2.61076e-06	3.74956	0.119	0.026	0.0770434
MAP3K1	2.62678e-06	2.02727	0.23	0.09	0.0775162
CEP57	2.74369e-06	1.90749	0.238	0.096	0.0809663
CFAP70	2.76594e-06	3.4346	0.111	0.023	0.0816228
R3HCC1L	2.7903e-06	2.90955	0.143	0.038	0.0823418
PHKB	2.86847e-06	1.95981	0.278	0.128	0.0846487
DENND4A	2.86895e-06	2.6608	0.175	0.056	0.0846629
ATG7	2.88966e-06	2.75393	0.19	0.066	0.0852739
STK39	2.91378e-06	2.39953	0.27	0.128	0.0859857
DENND4C	2.93716e-06	2.43746	0.206	0.077	0.0866756
CYP20A1	2.99883e-06	2.61872	0.183	0.06	0.0884955
ERCC6	3.03002e-06	2.54857	0.159	0.047	0.089416
CWC27	3.0427e-06	2.29382	0.222	0.086	0.0897901
KTN1	3.13913e-06	0.983006	0.643	0.536	0.0926356
FAM189A1	3.19084e-06	3.26875	0.111	0.023	0.0941617
ARIH1	3.19546e-06	1.72713	0.341	0.19	0.0942981
GCNA	3.22021e-06	3.94379	0.071	0.008	0.0950284
MTDH	3.24473e-06	1.59171	0.405	0.248	0.0957518
RARB	3.25418e-06	3.8616	0.071	0.008	0.0960309
ZNRF3	3.28117e-06	3.12284	0.19	0.068	0.0968273
SLC37A1	3.2885e-06	3.9708	0.071	0.008	0.0970436
DDX3Y	3.3679e-06	2.35812	0.143	0.038	0.0993866
ZNF385D	3.40546e-06	1.94327	0.317	0.165	0.100495
ANKRD7	3.40785e-06	4.44148	0.087	0.013	0.100566
EMP3	3.53174e-06	3.55564	0.087	0.013	0.104222
NAT8	3.65994e-06	3.43513	0.087	0.013	0.108005
ERO1A	3.7332e-06	2.68243	0.111	0.023	0.110167
LRRC8D	3.88217e-06	2.30592	0.175	0.056	0.114563
OSMR	4.02154e-06	2.62227	0.111	0.023	0.118676
AL020995.1	4.08602e-06	6.30704	0.04	0	0.120578
AL139260.1	4.08602e-06	6.58994	0.04	0	0.120578
AC245407.2	4.08602e-06	5.86039	0.04	0	0.120578
DISC1	4.08602e-06	6.28932	0.04	0	0.120578
CRIM1-DT	4.08602e-06	5.79791	0.04	0	0.120578
LINC02613	4.08602e-06	5.6875	0.04	0	0.120578
AC010976.1	4.08602e-06	6.45592	0.04	0	0.120578
NCKAP5-AS2	4.08602e-06	6.14993	0.04	0	0.120578
AC009478.1	4.08602e-06	5.88822	0.04	0	0.120578
AC005037.1	4.08602e-06	6.14513	0.04	0	0.120578
LANCL1-AS1	4.08602e-06	6.24949	0.04	0	0.120578
PTPRG-AS1	4.08602e-06	6.01315	0.04	0	0.120578
AC010210.1	4.08602e-06	6.69095	0.04	0	0.120578
AC108519.1	4.08602e-06	6.41325	0.04	0	0.120578
AC093898.1	4.08602e-06	7.20022	0.04	0	0.120578
KLF3-AS1	4.08602e-06	6.2972	0.04	0	0.120578
AC104806.2	4.08602e-06	6.12192	0.04	0	0.120578
WDFY3-AS2	4.08602e-06	5.74156	0.04	0	0.120578
LINC02615	4.08602e-06	6.33399	0.04	0	0.120578
LINC01098	4.08602e-06	6.91424	0.04	0	0.120578
AC107214.1	4.08602e-06	5.40155	0.04	0	0.120578
C5orf17	4.08602e-06	6.40699	0.04	0	0.120578
LIX1-AS1	4.08602e-06	5.97399	0.04	0	0.120578
LINC02208	4.08602e-06	6.35427	0.04	0	0.120578
AL355499.1	4.08602e-06	5.70426	0.04	0	0.120578
AL133334.1	4.08602e-06	6.48487	0.04	0	0.120578
AL138826.1	4.08602e-06	6.5788	0.04	0	0.120578
AL592429.2	4.08602e-06	5.89261	0.04	0	0.120578
AC073349.4	4.08602e-06	5.86381	0.04	0	0.120578
AC003991.1	4.08602e-06	5.90198	0.04	0	0.120578
AC007566.1	4.08602e-06	5.87789	0.04	0	0.120578
POT1-AS1	4.08602e-06	5.59943	0.04	0	0.120578
AC068587.4	4.08602e-06	6.33366	0.04	0	0.120578
AC027117.2	4.08602e-06	5.94992	0.04	0	0.120578
AC027018.1	4.08602e-06	6.19875	0.04	0	0.120578
LINC00534	4.08602e-06	6.68923	0.04	0	0.120578
VPS13B-DT	4.08602e-06	5.87009	0.04	0	0.120578
PTPRD	4.08602e-06	6.54695	0.04	0	0.120578
AL353572.4	4.08602e-06	5.49204	0.04	0	0.120578
PRXL2C	4.08602e-06	6.06586	0.04	0	0.120578
AL117336.2	4.08602e-06	6.27535	0.04	0	0.120578
AC127526.2	4.08602e-06	6.55329	0.04	0	0.120578
AC104389.5	4.08602e-06	5.985	0.04	0	0.120578
SNHG1	4.08602e-06	6.2185	0.04	0	0.120578
CST6	4.08602e-06	6.10099	0.04	0	0.120578
AP002336.2	4.08602e-06	6.07009	0.04	0	0.120578
AP000779.1	4.08602e-06	6.10263	0.04	0	0.120578
AP000462.1	4.08602e-06	5.90161	0.04	0	0.120578
AC053513.1	4.08602e-06	6.54782	0.04	0	0.120578
LINC02406	4.08602e-06	6.73336	0.04	0	0.120578
AC023509.6	4.08602e-06	5.74694	0.04	0	0.120578
AC073569.2	4.08602e-06	6.10885	0.04	0	0.120578
GALNT4	4.08602e-06	5.41886	0.04	0	0.120578
AC124947.1	4.08602e-06	6.24627	0.04	0	0.120578
AL136962.1	4.08602e-06	5.75992	0.04	0	0.120578
NEK5	4.08602e-06	6.58151	0.04	0	0.120578
SYT16	4.08602e-06	6.08536	0.04	0	0.120578
ESR2	4.08602e-06	5.56946	0.04	0	0.120578
GABPB1-IT1	4.08602e-06	5.98807	0.04	0	0.120578
REC114	4.08602e-06	7.23276	0.04	0	0.120578
AC007216.4	4.08602e-06	6.27693	0.04	0	0.120578
FCSK	4.08602e-06	6.52573	0.04	0	0.120578
LINC01572	4.08602e-06	6.26349	0.04	0	0.120578
AC004943.2	4.08602e-06	6.3914	0.04	0	0.120578
AC025682.1	4.08602e-06	5.74917	0.04	0	0.120578
RNF157-AS1	4.08602e-06	5.49749	0.04	0	0.120578
AC007996.1	4.08602e-06	5.70452	0.04	0	0.120578
LRG1	4.08602e-06	5.67558	0.04	0	0.120578
AC020915.2	4.08602e-06	5.5862	0.04	0	0.120578
RALY-AS1	4.08602e-06	5.7332	0.04	0	0.120578
DBNDD2	4.08602e-06	5.75148	0.04	0	0.120578
CBR3	4.08602e-06	6.36632	0.04	0	0.120578
BX890604.2	4.08602e-06	5.71787	0.04	0	0.120578
FRS2	4.33599e-06	2.80914	0.167	0.053	0.127955
MBP	4.38174e-06	1.72396	0.302	0.154	0.129305
MYO1B	4.46293e-06	1.54972	0.46	0.314	0.131701
PTMA	4.53136e-06	0.644991	0.817	0.889	0.133721
AC006504.5	4.69843e-06	3.76903	0.095	0.017	0.138651
GALNT13	4.70085e-06	4.59065	0.063	0.006	0.138722
DEPTOR	4.78454e-06	2.59267	0.31	0.169	0.141192
UBAC2	4.78891e-06	2.25837	0.294	0.152	0.141321
RAPGEF2	4.90682e-06	2.4835	0.238	0.103	0.1448
HIVEP3	4.91634e-06	4.99094	0.063	0.006	0.145081
LRRC37A3	5.02761e-06	3.93461	0.063	0.006	0.148365
CCDC13	5.08414e-06	4.35356	0.063	0.006	0.150033
NRG1	5.11469e-06	3.26636	0.159	0.049	0.150935
PARVA	5.1479e-06	2.54474	0.262	0.12	0.151914
RAB2A	5.1763e-06	1.17072	0.516	0.402	0.152753
SASH1	5.21324e-06	2.78845	0.135	0.036	0.153843
PPIC	5.3436e-06	1.44287	0.373	0.22	0.15769
THADA	5.34604e-06	2.22183	0.198	0.073	0.157762
RPL34-AS1	5.37606e-06	3.08785	0.063	0.006	0.158647
NPNT	5.44463e-06	2.09501	0.27	0.128	0.160671
C11orf80	5.65741e-06	2.33069	0.159	0.049	0.16695
ANKIB1	5.88331e-06	2.03895	0.286	0.135	0.173617
NCKAP5	5.99437e-06	2.6615	0.175	0.058	0.176894
UBAP1	6.03723e-06	2.30347	0.222	0.09	0.178159
RAPH1	6.09552e-06	3.02031	0.095	0.017	0.179879
EHMT1	6.09609e-06	2.68791	0.167	0.055	0.179896
PPP3R1	6.29169e-06	2.52928	0.183	0.064	0.185668
LYPD6B	6.35362e-06	5.29147	0.056	0.004	0.187495
AC022424.2	6.35362e-06	4.33442	0.056	0.004	0.187495
ZNF713	6.35362e-06	4.9098	0.056	0.004	0.187495
IRF9	6.35362e-06	4.63644	0.056	0.004	0.187495
MNS1	6.35362e-06	4.74772	0.056	0.004	0.187495
VRK2	6.36185e-06	2.98797	0.127	0.032	0.187738
LINC01588	6.51077e-06	4.63703	0.056	0.004	0.192133
ZNF565	6.51077e-06	4.81176	0.056	0.004	0.192133
SEC62	6.51267e-06	1.03086	0.627	0.605	0.192189
PHLDB2	6.52923e-06	1.63693	0.389	0.239	0.192677
LENG8-AS1	6.59073e-06	3.98903	0.056	0.004	0.194493
BCLAF3	6.65479e-06	2.88104	0.135	0.036	0.196383
U91319.1	6.67164e-06	5.04523	0.056	0.004	0.19688
LINC01828	6.67663e-06	5.44194	0.048	0.002	0.197027
MREG	6.67663e-06	5.16384	0.048	0.002	0.197027
ABCB6	6.67663e-06	5.22933	0.048	0.002	0.197027
CNGA1	6.67663e-06	5.5412	0.048	0.002	0.197027
HELB	6.67663e-06	5.38294	0.048	0.002	0.197027
AL157911.1	6.67663e-06	5.31129	0.048	0.002	0.197027
CEP128	6.67663e-06	4.69487	0.048	0.002	0.197027
UVRAG	6.71242e-06	2.63158	0.167	0.055	0.198084
AC008629.1	6.76944e-06	4.83607	0.048	0.002	0.199766
ROCK1	6.77423e-06	1.83882	0.31	0.162	0.199908
ATP9B	6.79167e-06	2.53248	0.246	0.109	0.200422
ERC2	6.86348e-06	4.48937	0.048	0.002	0.202541
EEPD1	6.86348e-06	4.39895	0.048	0.002	0.202541
C9orf147	6.86348e-06	4.75763	0.048	0.002	0.202541
ZEB1	6.86348e-06	4.90956	0.048	0.002	0.202541
ARHGAP42	6.86348e-06	4.81991	0.048	0.002	0.202541
METTL25	6.8637e-06	2.50101	0.175	0.058	0.202548
HNRNPC	6.88678e-06	0.999169	0.595	0.523	0.203229
TBC1D32	6.951e-06	2.88464	0.135	0.036	0.205124
AC026202.2	6.95877e-06	4.57005	0.048	0.002	0.205353
CFAP46	7.00484e-06	3.72086	0.056	0.004	0.206713
MYOCOS	7.05532e-06	4.24167	0.048	0.002	0.208203
CEMIP2	7.05778e-06	4.14191	0.079	0.011	0.208275
DIAPH2	7.05778e-06	3.81174	0.079	0.011	0.208275
AC023590.1	7.0906e-06	3.42684	0.056	0.004	0.209244
ATF7IP	7.1751e-06	2.33938	0.198	0.075	0.211737
RBMS1	7.19995e-06	1.7994	0.365	0.222	0.21247
KIF2A	7.24242e-06	2.80627	0.151	0.045	0.213724
AC006994.2	7.25229e-06	3.72102	0.048	0.002	0.214015
BTRC	7.27116e-06	2.7099	0.167	0.055	0.214572
DGKH	7.44305e-06	3.39103	0.103	0.021	0.219644
KLHL32	7.45669e-06	3.11018	0.079	0.011	0.220047
NPHP3	7.95475e-06	1.89147	0.23	0.094	0.234745
KIF13B	8.14075e-06	2.10139	0.278	0.137	0.240234
MKLN1	8.53669e-06	1.55538	0.381	0.229	0.251918
DHX29	8.74864e-06	1.9438	0.286	0.147	0.258172
HLA-B	8.901e-06	1.26609	0.556	0.451	0.262669
HLCS	8.9936e-06	3.05642	0.159	0.051	0.265401
HOXD3	9.09162e-06	1.57548	0.325	0.171	0.268294
NAV2	9.30391e-06	1.51048	0.429	0.289	0.274558
ERCC6L2	9.41927e-06	1.7843	0.198	0.073	0.277963
USP25	9.43641e-06	2.09074	0.294	0.154	0.278468
MT1F	9.58233e-06	1.50815	0.444	0.305	0.282775
MORC4	9.58376e-06	3.22008	0.135	0.038	0.282817
UGGT2	9.58542e-06	2.08189	0.222	0.092	0.282866
KLHL23	9.58898e-06	3.87849	0.087	0.015	0.282971
CDK14	9.83188e-06	2.18522	0.333	0.197	0.290139
DIP2B	9.91393e-06	2.44755	0.159	0.051	0.29256
CCDC91	1.01915e-05	2.24424	0.27	0.135	0.300751
MAMDC2-AS1	1.02483e-05	3.83332	0.087	0.015	0.302429
TRMT10B	1.08128e-05	2.55505	0.135	0.038	0.319085
AP3B1	1.10607e-05	1.85274	0.317	0.177	0.326402
TEX9	1.1435e-05	2.52889	0.167	0.056	0.337446
WWTR1	1.17168e-05	1.40158	0.429	0.299	0.345763
LINC01266	1.21664e-05	4.70952	0.071	0.009	0.35903
AL356599.1	1.21664e-05	3.85216	0.071	0.009	0.35903
FN3K	1.24963e-05	1.79978	0.167	0.055	0.368765
STX17	1.25846e-05	2.55153	0.183	0.068	0.371372
STRADA	1.27613e-05	3.69414	0.071	0.009	0.376585
PLEKHA1	1.28458e-05	1.6782	0.27	0.13	0.379078
AL592183.1	1.28759e-05	3.32906	0.095	0.019	0.379968
ZNHIT6	1.31464e-05	2.05034	0.143	0.041	0.387951
ALCAM	1.32758e-05	3.71495	0.095	0.019	0.391769
RALGAPA1	1.36364e-05	1.60499	0.357	0.203	0.402409
AKAP12	1.37712e-05	4.29583	0.071	0.009	0.406388
CDH3	1.39375e-05	2.60142	0.143	0.043	0.411295
AGAP1	1.40124e-05	2.23756	0.302	0.167	0.413505
GPATCH2	1.41251e-05	2.12182	0.222	0.094	0.416831
NRIP1	1.42841e-05	2.40964	0.246	0.115	0.421522
MIA2	1.43616e-05	2.0377	0.23	0.103	0.423811
NEXN	1.45056e-05	2.35231	0.183	0.066	0.428061
ALMS1	1.4767e-05	2.82074	0.119	0.03	0.435775
CPLANE1	1.49113e-05	2.68537	0.175	0.064	0.440034
NIPBL	1.50962e-05	1.65488	0.349	0.211	0.445488
CHD7	1.55356e-05	2.92081	0.151	0.049	0.458456
ATXN7L1	1.57262e-05	2.89364	0.111	0.026	0.46408
CRYAB	1.59703e-05	2.18902	0.23	0.1	0.471283
SRGAP3	1.60821e-05	2.3635	0.127	0.034	0.474584
SPEF2	1.66092e-05	2.94167	0.167	0.058	0.490137
MDN1	1.66229e-05	2.79813	0.135	0.039	0.490542
ERP29	1.69181e-05	1.00806	0.579	0.498	0.499253
SGPP2	1.69469e-05	2.58359	0.167	0.058	0.500102
MYOF	1.71181e-05	2.58869	0.167	0.058	0.505156
SMARCA2	1.73054e-05	1.96964	0.246	0.115	0.510681
DAB2	1.73934e-05	1.92795	0.19	0.071	0.513278
MDK	1.75153e-05	2.88288	0.111	0.026	0.516876
ASCC3	1.80664e-05	2.2576	0.19	0.073	0.533139
SCAI	1.81613e-05	2.67973	0.143	0.043	0.535941
ASAP2	1.85625e-05	1.49229	0.429	0.303	0.547779
SPRED2	1.88297e-05	2.44647	0.167	0.058	0.555664
IGF1R	1.94959e-05	1.66606	0.373	0.241	0.575325
IRAK1BP1	2.00999e-05	2.83663	0.151	0.049	0.593149
SETD5	2.05591e-05	2.40064	0.214	0.09	0.606699
MIR29B2CHG	2.06074e-05	2.88458	0.167	0.06	0.608123
APOE	2.08603e-05	0.825257	0.508	0.333	0.615587
KANTR	2.12577e-05	4.22408	0.063	0.008	0.627315
PDZK1IP1	2.14719e-05	2.42876	0.159	0.053	0.633636
RAP2C-AS1	2.15406e-05	2.43841	0.151	0.049	0.635662
RPS6KA6	2.15568e-05	2.35621	0.19	0.075	0.636141
ROBO1	2.16888e-05	3.75134	0.063	0.008	0.640035
PHLPP1	2.16888e-05	4.17053	0.063	0.008	0.640035
AL158071.3	2.18136e-05	3.05247	0.079	0.013	0.643718
ENOX2	2.19988e-05	3.14924	0.079	0.013	0.649185
SYTL2	2.20497e-05	2.38549	0.19	0.075	0.650686
PLEKHA4	2.21281e-05	3.76328	0.063	0.008	0.653001
BAZ2B	2.22543e-05	1.85554	0.333	0.194	0.656724
PRKACB	2.24375e-05	2.29318	0.206	0.085	0.662129
TAF15	2.28028e-05	1.97937	0.254	0.126	0.67291
MAP3K5	2.30324e-05	3.47602	0.063	0.008	0.679686
KIAA1324L	2.30324e-05	3.39101	0.063	0.008	0.679686
RSPH1	2.30324e-05	3.77196	0.063	0.008	0.679686
AC118549.1	2.30792e-05	2.45636	0.151	0.049	0.681068
DDX58	2.32639e-05	4.19785	0.063	0.008	0.686518
RERGL	2.32639e-05	3.75657	0.063	0.008	0.686518
TMEM263	2.37172e-05	2.07679	0.23	0.102	0.699894
SGIP1	2.43354e-05	1.96705	0.254	0.12	0.718137
ANK3	2.57878e-05	1.50495	0.587	0.521	0.760998
MYLK	2.59592e-05	2.55234	0.127	0.036	0.766056
VEPH1	2.6432e-05	2.32965	0.254	0.128	0.780007
PACRG	2.69967e-05	3.76995	0.087	0.017	0.796671
ARPC1B	2.76035e-05	3.17369	0.119	0.032	0.814578
USP49	2.82778e-05	3.14343	0.087	0.017	0.834478
KCNJ15	2.82778e-05	3.37949	0.087	0.017	0.834478
MTMR10	2.85232e-05	2.21557	0.286	0.152	0.84172
FAM13A	2.86451e-05	2.72379	0.23	0.107	0.845317
CNIH3	2.87175e-05	3.48353	0.087	0.017	0.847455
GANC	2.87175e-05	3.36006	0.087	0.017	0.847455
DLEU1	2.87964e-05	3.06508	0.095	0.021	0.84978
GAB1	2.92908e-05	2.45889	0.206	0.088	0.864372
FTO	2.94106e-05	2.7528	0.198	0.083	0.867908
PPIB	2.95604e-05	1.09913	0.563	0.506	0.872326
NIFK	2.97565e-05	2.55962	0.159	0.056	0.878114
AC068631.1	2.99749e-05	1.64756	0.302	0.165	0.884558
CD151	3.01721e-05	1.27939	0.444	0.321	0.890379
AFDN	3.03869e-05	1.5583	0.294	0.156	0.896716
TOMM5	3.04147e-05	1.49527	0.325	0.184	0.897538
ABCA1	3.06268e-05	2.88853	0.111	0.028	0.903798
SMAD1	3.14065e-05	2.42774	0.119	0.032	0.926805
USP53	3.17547e-05	1.94896	0.31	0.175	0.93708
SELENOH	3.29246e-05	1.25942	0.421	0.278	0.971605
ENOSF1	3.32227e-05	1.63053	0.397	0.271	0.980402
SOX9	3.32322e-05	1.98039	0.087	0.017	0.980681
PLPP5	3.38931e-05	1.65235	0.198	0.081	1
FAM117B	3.3936e-05	2.59283	0.111	0.028	1
MGP	3.45278e-05	1.2747	0.087	0.015	1
SLC10A7	3.47228e-05	2.44119	0.103	0.024	1
ANXA1	3.51763e-05	4.77066	0.056	0.006	1
TTLL11	3.51763e-05	4.03628	0.056	0.006	1
THSD7B	3.55551e-05	3.73337	0.056	0.006	1
CASC1	3.55551e-05	4.2623	0.056	0.006	1
ARHGAP32	3.61065e-05	2.59972	0.159	0.056	1
AC138150.1	3.63245e-05	3.94997	0.056	0.006	1
CCNH	3.6383e-05	1.68551	0.27	0.139	1
UBR1	3.67952e-05	2.69483	0.175	0.068	1
SLC16A4	3.72653e-05	2.55492	0.095	0.021	1
AC087500.1	3.75082e-05	3.59887	0.056	0.006	1
R3HDM1	3.81499e-05	2.598	0.167	0.062	1
ZSWIM5	3.82837e-05	4.34476	0.071	0.011	1
MRPL20-AS1	3.83728e-05	6.17884	0.032	0	1
FHAD1	3.83728e-05	6.2858	0.032	0	1
EMC1-AS1	3.83728e-05	5.28978	0.032	0	1
PTAFR	3.83728e-05	5.50805	0.032	0	1
AL513327.1	3.83728e-05	6.05182	0.032	0	1
ROR1	3.83728e-05	6.52989	0.032	0	1
AL513166.1	3.83728e-05	5.7247	0.032	0	1
AL136234.1	3.83728e-05	6.00337	0.032	0	1
LINC02795	3.83728e-05	6.38484	0.032	0	1
ARHGAP29-AS1	3.83728e-05	4.72709	0.032	0	1
TLCD4	3.83728e-05	5.29008	0.032	0	1
DPYD-AS1	3.83728e-05	5.70232	0.032	0	1
GPSM2	3.83728e-05	5.67025	0.032	0	1
GSTM5	3.83728e-05	5.69758	0.032	0	1
AL592295.5	3.83728e-05	5.76903	0.032	0	1
LINC02803	3.83728e-05	5.84028	0.032	0	1
KCNH1	3.83728e-05	5.81072	0.032	0	1
AC092803.1	3.83728e-05	5.18845	0.032	0	1
SLC66A3	3.83728e-05	5.62929	0.032	0	1
AC010896.1	3.83728e-05	5.38333	0.032	0	1
AC092164.1	3.83728e-05	5.12548	0.032	0	1
AC009501.3	3.83728e-05	6.67494	0.032	0	1
AC103563.7	3.83728e-05	5.13465	0.032	0	1
AC068282.1	3.83728e-05	6.16866	0.032	0	1
C2orf27A	3.83728e-05	5.32578	0.032	0	1
SCN1A-AS1	3.83728e-05	5.74233	0.032	0	1
AC016723.1	3.83728e-05	5.15473	0.032	0	1
CHROMR	3.83728e-05	5.82684	0.032	0	1
AC021851.2	3.83728e-05	5.3151	0.032	0	1
AC017101.1	3.83728e-05	6.36676	0.032	0	1
AC007319.1	3.83728e-05	6.55005	0.032	0	1
AC006460.2	3.83728e-05	5.10003	0.032	0	1
AC011997.2	3.83728e-05	5.44466	0.032	0	1
CPO	3.83728e-05	5.16837	0.032	0	1
NHEJ1	3.83728e-05	5.43825	0.032	0	1
IQCA1	3.83728e-05	5.45504	0.032	0	1
SNED1	3.83728e-05	6.44991	0.032	0	1
SGO1-AS1	3.83728e-05	6.50734	0.032	0	1
SLC9C1	3.83728e-05	6.02325	0.032	0	1
LINC02614	3.83728e-05	6.04059	0.032	0	1
CP	3.83728e-05	5.80989	0.032	0	1
RARRES1	3.83728e-05	5.65516	0.032	0	1
LINC02028	3.83728e-05	5.67397	0.032	0	1
AC093607.1	3.83728e-05	6.30777	0.032	0	1
LINC01618	3.83728e-05	5.70277	0.032	0	1
LINC02516	3.83728e-05	5.64228	0.032	0	1
AC069272.1	3.83728e-05	6.49902	0.032	0	1
C4orf45	3.83728e-05	5.90978	0.032	0	1
LINC01099	3.83728e-05	6.7956	0.032	0	1
LINC02427	3.83728e-05	5.60032	0.032	0	1
NIPBL-DT	3.83728e-05	5.51351	0.032	0	1
AC025442.2	3.83728e-05	5.25116	0.032	0	1
AC116362.1	3.83728e-05	6.34217	0.032	0	1
TH2LCRR	3.83728e-05	5.55635	0.032	0	1
AC011379.1	3.83728e-05	6.2353	0.032	0	1
AC011346.1	3.83728e-05	5.4996	0.032	0	1
SFTA2	3.83728e-05	5.18326	0.032	0	1
CFB	3.83728e-05	5.9216	0.032	0	1
EGFL8	3.83728e-05	5.63773	0.032	0	1
RUNX2	3.83728e-05	5.92511	0.032	0	1
AL589740.1	3.83728e-05	5.64421	0.032	0	1
AL360178.2	3.83728e-05	6.62	0.032	0	1
AL078581.4	3.83728e-05	5.80038	0.032	0	1
Z94721.1	3.83728e-05	5.87984	0.032	0	1
NPSR1	3.83728e-05	6.1229	0.032	0	1
SFRP4	3.83728e-05	5.63505	0.032	0	1
AC006001.2	3.83728e-05	7.0782	0.032	0	1
AC105052.5	3.83728e-05	5.59359	0.032	0	1
AUXG01000058.1	3.83728e-05	6.33585	0.032	0	1
MGAM	3.83728e-05	6.08594	0.032	0	1
AC246817.2	3.83728e-05	5.64663	0.032	0	1
ANGPT2	3.83728e-05	5.65402	0.032	0	1
AC087854.1	3.83728e-05	5.82325	0.032	0	1
AC009879.4	3.83728e-05	6.1177	0.032	0	1
AC024382.1	3.83728e-05	5.76467	0.032	0	1
AL353151.2	3.83728e-05	6.89054	0.032	0	1
CARNMT1-AS1	3.83728e-05	5.30206	0.032	0	1
AL354733.3	3.83728e-05	5.57713	0.032	0	1
AL589843.1	3.83728e-05	5.68785	0.032	0	1
DEC1	3.83728e-05	5.76738	0.032	0	1
NEK6	3.83728e-05	5.51598	0.032	0	1
LCN2	3.83728e-05	5.42291	0.032	0	1
SORCS3	3.83728e-05	5.29967	0.032	0	1
INSYN2A	3.83728e-05	6.06299	0.032	0	1
LINC02666	3.83728e-05	5.60205	0.032	0	1
AC131934.1	3.83728e-05	5.43924	0.032	0	1
MUC6	3.83728e-05	6.63531	0.032	0	1
AC087280.2	3.83728e-05	6.3763	0.032	0	1
AC011092.2	3.83728e-05	5.74812	0.032	0	1
LINC02742	3.83728e-05	5.48339	0.032	0	1
PPP1R14B-AS1	3.83728e-05	5.72139	0.032	0	1
TENM4	3.83728e-05	5.70628	0.032	0	1
FZD4-DT	3.83728e-05	6.43586	0.032	0	1
AP005436.1	3.83728e-05	5.65267	0.032	0	1
AC244131.2	3.83728e-05	5.9849	0.032	0	1
GYS2	3.83728e-05	5.14573	0.032	0	1
AC008250.1	3.83728e-05	5.97779	0.032	0	1
AC024145.1	3.83728e-05	6.70837	0.032	0	1
HMGA2	3.83728e-05	7.76643	0.032	0	1
AC069228.1	3.83728e-05	5.41643	0.032	0	1
CHST11	3.83728e-05	4.95264	0.032	0	1
LINC00173	3.83728e-05	5.25408	0.032	0	1
CCDC60	3.83728e-05	5.39132	0.032	0	1
STARD13-AS	3.83728e-05	6.34144	0.032	0	1
CLDN10-AS1	3.83728e-05	6.27406	0.032	0	1
LINC02315	3.83728e-05	7.2403	0.032	0	1
AL158801.3	3.83728e-05	5.15106	0.032	0	1
LINC02284	3.83728e-05	5.41362	0.032	0	1
AL049869.3	3.83728e-05	5.94307	0.032	0	1
RGS6	3.83728e-05	8.37326	0.032	0	1
GPR132	3.83728e-05	6.33486	0.032	0	1
JMJD7	3.83728e-05	5.41885	0.032	0	1
CERNA1	3.83728e-05	5.71615	0.032	0	1
AC073167.1	3.83728e-05	6.18091	0.032	0	1
AC009690.2	3.83728e-05	6.5784	0.032	0	1
RAMAC	3.83728e-05	5.19687	0.032	0	1
AC130650.1	3.83728e-05	5.03513	0.032	0	1
AC133550.3	3.83728e-05	5.66896	0.032	0	1
ZNF23	3.83728e-05	5.43557	0.032	0	1
AC106729.1	3.83728e-05	6.10393	0.032	0	1
AC015849.3	3.83728e-05	5.23977	0.032	0	1
ITGB3	3.83728e-05	5.83837	0.032	0	1
AC040934.1	3.83728e-05	5.60964	0.032	0	1
ABCC3	3.83728e-05	5.71861	0.032	0	1
AC005920.2	3.83728e-05	5.97314	0.032	0	1
AC006141.1	3.83728e-05	5.31698	0.032	0	1
SOX9-AS1	3.83728e-05	5.61002	0.032	0	1
AC124254.2	3.83728e-05	6.68373	0.032	0	1
AC011511.2	3.83728e-05	5.80442	0.032	0	1
ICAM1	3.83728e-05	5.40687	0.032	0	1
MAN2B1	3.83728e-05	5.39364	0.032	0	1
LGALS7	3.83728e-05	5.27231	0.032	0	1
AC011476.3	3.83728e-05	5.25458	0.032	0	1
AC008969.1	3.83728e-05	5.1532	0.032	0	1
AL110114.1	3.83728e-05	5.45996	0.032	0	1
AL050403.2	3.83728e-05	6.28873	0.032	0	1
SNHG17	3.83728e-05	6.08556	0.032	0	1
AF127577.2	3.83728e-05	5.42198	0.032	0	1
LINC01697	3.83728e-05	5.67067	0.032	0	1
AP000282.1	3.83728e-05	5.89623	0.032	0	1
IGLC3	3.83728e-05	5.52847	0.032	0	1
AL022323.4	3.83728e-05	5.81257	0.032	0	1
PTCHD1-AS	3.83728e-05	6.40126	0.032	0	1
AC005052.2	3.83728e-05	5.06018	0.032	0	1
GPC4	3.83728e-05	5.29241	0.032	0	1
TTTY10	3.83728e-05	6.54505	0.032	0	1
LRRIQ1	4.03433e-05	3.55205	0.071	0.011	1
AHR	4.06966e-05	3.52534	0.071	0.011	1
FGF14	4.06966e-05	3.36726	0.071	0.011	1
MIRLET7BHG	4.06966e-05	3.64022	0.071	0.011	1
CSPP1	4.13443e-05	2.08958	0.19	0.077	1
RAD50	4.19637e-05	2.12655	0.222	0.102	1
ELOA-AS1	4.21395e-05	3.89072	0.071	0.011	1
PRDM5	4.25077e-05	3.91998	0.071	0.011	1
SPATS2L	4.31435e-05	1.88061	0.254	0.13	1
CSNK1G1	4.31677e-05	2.58176	0.127	0.038	1
TSTD3	4.38381e-05	2.58717	0.135	0.041	1
PARP4	4.41721e-05	1.93732	0.095	0.021	1
GCC2	4.5811e-05	1.23423	0.46	0.346	1
MAP3K4	4.62644e-05	2.53493	0.175	0.068	1
ADAMTS1	4.68997e-05	2.19975	0.111	0.028	1
RRAS2	4.74376e-05	2.61523	0.143	0.047	1
PCNX4	4.78107e-05	2.29492	0.198	0.085	1
SGMS1	4.80802e-05	2.14268	0.214	0.098	1
ITSN1	4.9298e-05	2.28449	0.183	0.073	1
PPP6R3	4.99292e-05	1.94312	0.349	0.227	1
STK38	4.99761e-05	2.38698	0.143	0.047	1
FBXO11	5.00624e-05	2.08581	0.246	0.122	1
EML4	5.06017e-05	2.07471	0.214	0.094	1
AC007405.1	5.09256e-05	4.23396	0.048	0.004	1
RBMS3	5.09256e-05	4.92032	0.048	0.004	1
ARHGAP26	5.09256e-05	5.60753	0.048	0.004	1
AGBL3	5.09256e-05	4.72439	0.048	0.004	1
GALNT11	5.0992e-05	1.16682	0.437	0.297	1
AC093827.4	5.12825e-05	3.51701	0.079	0.015	1
WDR43	5.13446e-05	1.82259	0.167	0.062	1
CDC73	5.15372e-05	1.86933	0.246	0.122	1
MEF2A	5.19144e-05	1.6091	0.429	0.32	1
LINC00626	5.21344e-05	4.32538	0.048	0.004	1
UNC79	5.21344e-05	4.2818	0.048	0.004	1
ARAP2	5.21871e-05	2.95167	0.111	0.03	1
NMD3	5.29216e-05	2.15053	0.222	0.103	1
SCAF8	5.31166e-05	2.17077	0.206	0.092	1
AC016526.1	5.33704e-05	5.54701	0.048	0.004	1
FAM227A	5.39987e-05	3.6812	0.048	0.004	1
SGK2	5.41208e-05	1.79839	0.333	0.207	1
ZNF100	5.4187e-05	3.69282	0.079	0.015	1
CHD9	5.41953e-05	1.17831	0.5	0.398	1
CCDC149	5.46145e-05	3.09772	0.079	0.015	1
SOS1	5.59943e-05	1.98104	0.238	0.118	1
BTBD11	5.60237e-05	2.58993	0.27	0.148	1
TXNDC5	5.68001e-05	3.22608	0.079	0.015	1
MSH2	5.79523e-05	2.70036	0.135	0.043	1
C9orf85	5.83128e-05	2.83363	0.103	0.026	1
PTPN13	5.83869e-05	1.79029	0.341	0.214	1
ZNF618	5.86001e-05	1.76039	0.27	0.143	1
EIF4A1	5.86243e-05	0.995966	0.492	0.368	1
PRDM6	5.88835e-05	4.53844	0.04	0.002	1
FYN	5.88835e-05	5.25251	0.04	0.002	1
NRG3	5.88835e-05	5.46242	0.04	0.002	1
FIBIN	5.88835e-05	4.72737	0.04	0.002	1
ZBTB16	5.88835e-05	4.91973	0.04	0.002	1
AC025034.1	5.88835e-05	5.28817	0.04	0.002	1
MTMR8	5.88835e-05	5.31804	0.04	0.002	1
AC091563.1	5.95321e-05	2.97362	0.079	0.015	1
GCNT1	5.96793e-05	4.80775	0.04	0.002	1
AC123912.1	5.96793e-05	4.50826	0.04	0.002	1
GEMIN7-AS1	5.96793e-05	4.64309	0.04	0.002	1
CSNK2A1	6.00983e-05	1.57206	0.341	0.209	1
WASF1	6.04853e-05	4.09093	0.04	0.002	1
MYCBP2-AS1	6.04853e-05	4.32071	0.04	0.002	1
RPS11	6.07798e-05	0.615037	0.722	0.831	1
PRKCQ	6.10818e-05	2.53776	0.127	0.039	1
FHL2	6.13015e-05	3.82293	0.04	0.002	1
CDRT4	6.13015e-05	4.10699	0.04	0.002	1
AHI1	6.21125e-05	1.88333	0.31	0.182	1
ZNF251	6.26222e-05	3.61572	0.087	0.019	1
PACS1	6.33604e-05	2.44659	0.222	0.107	1
WDR12	6.38762e-05	2.45729	0.159	0.058	1
ANAPC4	6.46473e-05	1.91499	0.183	0.073	1
NPAS2	6.73128e-05	3.56907	0.087	0.019	1
UBXN4	6.78982e-05	1.16298	0.46	0.361	1
AC011043.1	6.8709e-05	2.50581	0.095	0.023	1
TFB1M	6.97141e-05	2.706	0.127	0.039	1
RPL12	7.08797e-05	0.563658	0.817	0.893	1
AARSD1	7.15464e-05	2.89861	0.095	0.023	1
NEK1	7.28416e-05	2.61977	0.183	0.077	1
SPATA6	7.45591e-05	2.2041	0.175	0.07	1
ITPKB	7.45638e-05	0.138476	0.206	0.442	1
HDGFL3	7.45963e-05	2.57859	0.167	0.066	1
MYRFL	7.49408e-05	4.10648	0.063	0.009	1
ACBD3	7.65206e-05	2.10156	0.206	0.094	1
RASGRF2	7.70027e-05	3.81632	0.063	0.009	1
DRC3	7.77018e-05	3.58149	0.063	0.009	1
PRKDC	7.82572e-05	1.56127	0.349	0.226	1
KIF27	7.8407e-05	3.40044	0.063	0.009	1
NT5C2	8.00597e-05	2.24141	0.19	0.081	1
AC005162.3	8.05589e-05	3.4509	0.063	0.009	1
TCF7	8.27666e-05	3.12579	0.063	0.009	1
ELF1	8.4109e-05	2.39949	0.206	0.096	1
MYCBP	8.51435e-05	1.84871	0.159	0.058	1
EMSY	8.65141e-05	2.56222	0.135	0.045	1
LEKR1	8.65736e-05	2.84282	0.063	0.009	1
PIGN	8.7661e-05	2.37262	0.151	0.055	1
LRCH1	8.86619e-05	1.94507	0.397	0.28	1
KIF1B	8.90442e-05	2.15888	0.278	0.158	1
EIF1AY	8.95659e-05	2.45239	0.119	0.036	1
TNRC6A	8.97151e-05	1.73418	0.381	0.254	1
CARNMT1	8.97348e-05	2.56496	0.159	0.06	1
KDM4C	9.10966e-05	2.61576	0.135	0.045	1
CNOT4	9.29368e-05	1.55403	0.27	0.147	1
PCM1	9.41699e-05	1.64745	0.373	0.256	1
ANXA3	9.45811e-05	1.62346	0.262	0.137	1
TRAK1	9.62512e-05	2.51391	0.238	0.122	1
ATE1	9.67265e-05	1.55227	0.222	0.103	1
FAM120B	9.70413e-05	2.54579	0.183	0.077	1
ANGPT1	9.82492e-05	3.09858	0.111	0.032	1
DISP1	0.000101911	2.34233	0.119	0.036	1
USP8	0.000102345	1.37598	0.373	0.241	1
TTC39C	0.000103559	2.5918	0.111	0.032	1
GTF2F2	0.000104156	1.83651	0.19	0.083	1
RASA1	0.000105005	2.0667	0.19	0.083	1
ATR	0.000105178	1.99972	0.135	0.045	1
DPYD	0.000105406	2.22897	0.159	0.06	1
FRK	0.00010642	2.38548	0.27	0.154	1
NSD2	0.000107248	2.46449	0.111	0.032	1
DMGDH	0.000107471	2.34916	0.143	0.051	1
STRN3	0.000108273	1.72628	0.222	0.105	1
BHMT2	0.000109139	2.70173	0.111	0.032	1
NAA35	0.000111797	2.12927	0.198	0.09	1
C1orf53	0.000113387	3.28525	0.071	0.013	1
ARMC2	0.000113387	3.7609	0.071	0.013	1
NEDD4	0.000113387	3.46356	0.071	0.013	1
IPCEF1	0.000114709	2.76855	0.151	0.056	1
SPATA6L	0.000117068	3.21483	0.071	0.013	1
TMEM139	0.000117701	2.53202	0.111	0.032	1
TMCC3	0.000119783	2.73879	0.103	0.028	1
AVIL	0.000120461	2.46005	0.111	0.032	1
TSC22D2	0.000122397	1.41022	0.5	0.419	1
STRBP	0.000126086	1.46986	0.294	0.167	1
NDUFA7	0.000126766	1.15556	0.413	0.28	1
ADGRA3	0.000129109	2.31872	0.111	0.032	1
DUSP18	0.000132949	2.38657	0.071	0.013	1
SARAF	0.00013388	0.977223	0.476	0.348	1
CACNA2D1	0.000135003	3.23128	0.079	0.017	1
RNF111	0.000135347	1.84213	0.159	0.06	1
COL4A5	0.000137241	1.61501	0.286	0.165	1
ARHGAP44	0.000137607	2.95695	0.087	0.021	1
ITPR1	0.000138533	1.45467	0.452	0.355	1
KATNBL1	0.000138572	2.13866	0.214	0.103	1
POLA1	0.000138819	4.24599	0.056	0.008	1
USP54	0.000138988	3.69366	0.079	0.017	1
PARG	0.00013967	1.95568	0.143	0.051	1
COL28A1	0.000140143	4.21883	0.056	0.008	1
LIMA1	0.000141056	1.52015	0.222	0.107	1
RPL23	0.000141614	0.764414	0.714	0.823	1
IL32	0.00014163	1.31948	0.071	0.013	1
AC092683.1	0.000144186	3.31237	0.056	0.008	1
TYW1B	0.000144186	4.03528	0.056	0.008	1
ZNF286A	0.000145558	3.86899	0.056	0.008	1
AL591895.1	0.000146942	3.48392	0.056	0.008	1
DLEU2	0.000146942	4.38387	0.056	0.008	1
LMO7	0.000147112	1.4085	0.373	0.263	1
LCOR	0.000147776	1.77365	0.262	0.141	1
PCSK5	0.000148338	3.35986	0.056	0.008	1
ARL6IP5	0.00015067	1.1605	0.397	0.276	1
HERC3	0.0001514	1.82209	0.183	0.079	1
LRGUK	0.000152604	3.10798	0.056	0.008	1
MYCBP2	0.000152614	1.6912	0.27	0.152	1
TET2	0.000152676	2.24201	0.167	0.068	1
RPSA	0.000153978	0.927944	0.675	0.675	1
SESN1	0.000154809	1.97309	0.127	0.041	1
LSM14A	0.000156733	1.48417	0.325	0.209	1
AC024022.1	0.000158954	2.22042	0.175	0.075	1
PHF21A	0.000159695	2.21981	0.175	0.073	1
CCDC186	0.000161185	1.8771	0.19	0.085	1
COX19	0.000162665	2.52134	0.151	0.058	1
VIRMA	0.000164578	2.84812	0.111	0.034	1
SHTN1	0.00016597	1.89429	0.143	0.051	1
TESC	0.000167111	1.83899	0.254	0.137	1
TYW1	0.000169914	2.33126	0.119	0.038	1
CTSZ	0.000170583	1.38744	0.254	0.133	1
ORC4	0.000173374	1.8752	0.262	0.147	1
TAOK3	0.000176553	1.85238	0.294	0.175	1
RPS3A	0.000177234	0.46748	0.81	0.923	1
EIPR1	0.000177969	3.74431	0.111	0.034	1
ATXN2	0.000182494	1.64462	0.262	0.145	1
IFT22	0.000183775	1.94736	0.19	0.085	1
RBMS2	0.000184016	2.71089	0.111	0.034	1
TUT7	0.000188937	2.31366	0.135	0.047	1
COMMD1	0.000192688	1.49	0.357	0.246	1
ARHGAP18	0.00019758	1.40762	0.325	0.205	1
PPM1H	0.000199018	2.06036	0.222	0.113	1
H3F3A	0.000200977	0.546048	0.754	0.821	1
ITCH	0.00020697	2.02627	0.214	0.107	1
PBX1	0.000209593	1.98294	0.302	0.184	1
ITFG1	0.000212064	1.37562	0.413	0.314	1
LGALS1	0.000218458	2.30838	0.111	0.034	1
KIF13A	0.000220681	1.96204	0.159	0.064	1
EPN2	0.000221059	1.7857	0.175	0.073	1
SRPK1	0.000225975	2.82041	0.103	0.03	1
TMEM140	0.000226435	3.28401	0.063	0.011	1
PSMA7	0.000227145	1.15765	0.524	0.491	1
AC018730.1	0.000230174	3.47573	0.063	0.011	1
GRK3	0.000230174	3.67073	0.063	0.011	1
JAK1	0.00023021	1.53797	0.27	0.15	1
MARK3	0.000232276	1.69337	0.262	0.148	1
ZRANB3	0.00023397	3.21488	0.063	0.011	1
TRPC1	0.000235478	3.10157	0.095	0.026	1
POLR2J3	0.000235925	1.99893	0.175	0.071	1
TTC27	0.000236907	3.21335	0.095	0.024	1
LY6E	0.000237825	3.40083	0.063	0.011	1
PSMB9	0.000239775	3.1458	0.063	0.011	1
VPS13C	0.000240306	1.83455	0.286	0.175	1
RYK	0.00024105	1.7524	0.254	0.139	1
TTC4	0.000243719	2.78805	0.063	0.011	1
SHISA9	0.000245304	4.1415	0.048	0.006	1
PTPN2	0.000246114	1.40156	0.214	0.103	1
EPRS	0.000247041	1.33662	0.294	0.175	1
MTCP1	0.000247801	4.30702	0.048	0.006	1
FBXO10	0.00024975	2.90385	0.063	0.011	1
ZNF410	0.000250321	4.13295	0.048	0.006	1
RSRC1	0.000250378	2.0966	0.214	0.109	1
NUDCD1	0.000251289	1.95738	0.103	0.03	1
AC016831.7	0.000252865	3.63368	0.048	0.006	1
ATP11A	0.000252865	3.59944	0.048	0.006	1
DCP2	0.000253159	2.1086	0.159	0.062	1
NR2F1-AS1	0.000254278	2.78428	0.127	0.045	1
CEP162	0.000254908	2.48218	0.103	0.03	1
NCEH1	0.000255427	1.7411	0.143	0.055	1
ZBTB8A	0.000255433	3.46661	0.048	0.006	1
RFC1	0.000259266	1.77388	0.214	0.109	1
SMIM3	0.000260643	3.2364	0.048	0.006	1
SORBS1	0.000260643	2.39173	0.048	0.006	1
DHRSX	0.000264008	1.66121	0.238	0.122	1
ATP5F1E	0.00026714	0.402387	0.794	0.545	1
FAM92A	0.000267315	2.00209	0.143	0.053	1
C11orf65	0.000270149	3.44876	0.071	0.015	1
LAMB1	0.00027149	1.70258	0.389	0.293	1
AC074032.1	0.000275502	3.4754	0.087	0.023	1
DGLUCY	0.000277222	1.96118	0.206	0.102	1
USP3	0.000281069	1.41966	0.294	0.179	1
RPL13	0.000282044	0.432354	0.889	0.957	1
SPAG1	0.000284427	3.08253	0.071	0.015	1
STX2	0.000284427	2.95952	0.071	0.015	1
WDR25	0.000286201	2.87885	0.087	0.023	1
FOXO3	0.000286832	2.17189	0.262	0.154	1
TUT4	0.000288346	1.62771	0.238	0.126	1
HSPBAP1	0.000288635	3.17912	0.071	0.015	1
DIXDC1	0.000291695	2.77251	0.087	0.023	1
RPS6KC1	0.000291931	2.71772	0.111	0.036	1
SPART	0.00029584	1.76239	0.23	0.122	1
CCDC34	0.000296661	2.70126	0.079	0.019	1
C5AR1	0.000297226	2.95749	0.071	0.015	1
MRE11	0.000301072	2.74509	0.087	0.023	1
UBE3C	0.000301419	1.79433	0.27	0.156	1
PHACTR1	0.000301611	2.84558	0.071	0.015	1
GPX2	0.000303826	3.52131	0.071	0.015	1
ATP5IF1	0.000304199	0.458627	0.69	0.502	1
CCAR1	0.000308974	1.30714	0.365	0.244	1
RASA2	0.000309982	1.99584	0.151	0.06	1
TRIM66	0.000310972	1.96885	0.103	0.03	1
GSTT2B	0.000312697	2.38813	0.087	0.023	1
ATRX	0.000314327	1.16948	0.492	0.414	1
LINS1	0.000316665	2.71744	0.087	0.023	1
SNX6	0.000319717	1.26304	0.405	0.306	1
SETD2	0.000320101	1.60451	0.302	0.186	1
FSTL4	0.000324421	3.42261	0.103	0.032	1
TRIM44	0.000331007	1.32791	0.341	0.227	1
PSMA2	0.000333076	1.07764	0.373	0.25	1
CDYL	0.000337403	1.55683	0.222	0.115	1
ZNF131	0.000341882	1.77266	0.19	0.088	1
RAP1GAP2	0.000342232	1.84896	0.254	0.143	1
MACC1	0.000343891	2.44204	0.135	0.051	1
FUT10	0.000347721	2.3746	0.111	0.036	1
PDSS2	0.000349754	2.08287	0.183	0.085	1
BTBD7	0.000350688	1.73746	0.262	0.152	1
UGT2B7	0.000353521	2.07918	0.095	0.026	1
LARP1B	0.000357066	2.84396	0.119	0.041	1
MPPED2	0.000363386	2.76869	0.159	0.068	1
PPP1R12B	0.000364957	1.84423	0.135	0.049	1
LINC01409	0.000367744	5.41609	0.024	0	1
MXRA8	0.000367744	5.12362	0.024	0	1
AL357873.1	0.000367744	5.41683	0.024	0	1
KAZN-AS1	0.000367744	5.24055	0.024	0	1
UQCRHL	0.000367744	4.74059	0.024	0	1
SLC66A1	0.000367744	5.56515	0.024	0	1
RHD	0.000367744	5.60423	0.024	0	1
AL138787.2	0.000367744	5.49741	0.024	0	1
AC119674.1	0.000367744	5.14716	0.024	0	1
NEGR1	0.000367744	5.57622	0.024	0	1
AC117944.1	0.000367744	5.47561	0.024	0	1
DIPK1A	0.000367744	5.20609	0.024	0	1
VCAM1	0.000367744	5.4719	0.024	0	1
AKNAD1	0.000367744	5.18379	0.024	0	1
LINC00622	0.000367744	5.99067	0.024	0	1
LINC00624	0.000367744	5.17312	0.024	0	1
AC244033.2	0.000367744	4.99232	0.024	0	1
AL592295.3	0.000367744	5.29103	0.024	0	1
AL450163.1	0.000367744	5.29334	0.024	0	1
MYOC	0.000367744	5.73838	0.024	0	1
LINC01350	0.000367744	6.28545	0.024	0	1
PDC	0.000367744	5.43203	0.024	0	1
AL138927.1	0.000367744	5.40327	0.024	0	1
CHRM3-AS2	0.000367744	5.21258	0.024	0	1
AC104794.3	0.000367744	4.96557	0.024	0	1
LINC00276	0.000367744	4.81984	0.024	0	1
AC020594.1	0.000367744	5.45285	0.024	0	1
AC018682.1	0.000367744	4.95192	0.024	0	1
AC092839.1	0.000367744	5.67021	0.024	0	1
AC016747.1	0.000367744	4.92461	0.024	0	1
AC018462.1	0.000367744	4.97311	0.024	0	1
AC007389.1	0.000367744	5.36555	0.024	0	1
AC005041.5	0.000367744	5.40728	0.024	0	1
AC007099.1	0.000367744	6.17788	0.024	0	1
STARD7-AS1	0.000367744	5.03296	0.024	0	1
LINC01886	0.000367744	5.25056	0.024	0	1
LINC01594	0.000367744	5.69306	0.024	0	1
SEPTIN10	0.000367744	5.42065	0.024	0	1
LINC01191	0.000367744	5.14675	0.024	0	1
AC097532.3	0.000367744	4.99876	0.024	0	1
AC007364.1	0.000367744	4.93681	0.024	0	1
LINC02478	0.000367744	4.96801	0.024	0	1
AC011900.1	0.000367744	5.91644	0.024	0	1
AC009495.1	0.000367744	5.60034	0.024	0	1
SNHG31	0.000367744	6.47992	0.024	0	1
CNTN4	0.000367744	6.06277	0.024	0	1
AC023480.1	0.000367744	5.59575	0.024	0	1
MKRN2OS	0.000367744	4.98359	0.024	0	1
LINC00960	0.000367744	5.31468	0.024	0	1
PROS1	0.000367744	5.44089	0.024	0	1
LINC01205	0.000367744	5.17419	0.024	0	1
AC078980.1	0.000367744	5.19923	0.024	0	1
AC078785.1	0.000367744	5.22197	0.024	0	1
ARHGAP31	0.000367744	5.05385	0.024	0	1
AC055733.2	0.000367744	5.34922	0.024	0	1
AC117386.1	0.000367744	6.07092	0.024	0	1
NAALADL2-AS2	0.000367744	4.84046	0.024	0	1
AC099661.1	0.000367744	5.63443	0.024	0	1
TPRG1	0.000367744	5.3968	0.024	0	1
ATP13A4	0.000367744	5.94892	0.024	0	1
AC079140.6	0.000367744	5.42696	0.024	0	1
AC092574.2	0.000367744	5.48761	0.024	0	1
SPON2	0.000367744	5.19405	0.024	0	1
AC092546.1	0.000367744	5.13516	0.024	0	1
ERVH-1	0.000367744	5.07067	0.024	0	1
AC022463.1	0.000367744	6.22164	0.024	0	1
AC104827.1	0.000367744	4.96585	0.024	0	1
AC019131.1	0.000367744	5.74788	0.024	0	1
UBE2D3-AS1	0.000367744	5.20738	0.024	0	1
DKK2	0.000367744	5.20707	0.024	0	1
AC097467.3	0.000367744	5.15475	0.024	0	1
LINC02275	0.000367744	5.32374	0.024	0	1
AC099343.3	0.000367744	5.34563	0.024	0	1
LINC02437	0.000367744	5.87332	0.024	0	1
AC112722.1	0.000367744	5.25022	0.024	0	1
AGXT2	0.000367744	5.08336	0.024	0	1
C7	0.000367744	5.37303	0.024	0	1
AC022126.1	0.000367744	5.94094	0.024	0	1
AC026704.1	0.000367744	4.87242	0.024	0	1
MEF2C-AS1	0.000367744	4.74573	0.024	0	1
AC117528.1	0.000367744	5.20651	0.024	0	1
AC008883.1	0.000367744	5.78693	0.024	0	1
LINC01340	0.000367744	4.65313	0.024	0	1
AC113385.1	0.000367744	5.10514	0.024	0	1
LINC01950	0.000367744	5.30603	0.024	0	1
AC022101.1	0.000367744	5.72698	0.024	0	1
SLC22A4	0.000367744	5.82814	0.024	0	1
AC106791.1	0.000367744	4.90511	0.024	0	1
PKD2L2	0.000367744	5.04948	0.024	0	1
AC008667.1	0.000367744	5.70596	0.024	0	1
AC008438.1	0.000367744	5.65784	0.024	0	1
HAVCR1	0.000367744	4.56042	0.024	0	1
ZNF454	0.000367744	5.70061	0.024	0	1
AL031768.2	0.000367744	5.18177	0.024	0	1
LINC01600	0.000367744	5.14945	0.024	0	1
AL138831.1	0.000367744	4.97097	0.024	0	1
HIST1H4E	0.000367744	5.32347	0.024	0	1
LHFPL5	0.000367744	5.22187	0.024	0	1
AL355997.1	0.000367744	5.08513	0.024	0	1
ZNF451-AS1	0.000367744	4.88524	0.024	0	1
[truncated: 6,938 more rows]

## Sheet: CD-P
Gene	p_val	avg_log2FC	pct.1	pct.2	p_val_adj
KCNIP4	1.04259e-204	8.03976	0.935	0.05	3.07669e-200
SNHG29	2.29527e-169	12.1528	0.665	0	6.77333e-165
NME2	1.64461e-168	6.73723	0.781	0.035	4.85323e-164
ATP6V0C	2.52711e-154	7.04242	0.674	0.016	7.45752e-150
EEF1G	2.71282e-152	5.98086	0.74	0.039	8.00555e-148
MICOS10	3.10012e-151	11.7633	0.6	0	9.14845e-147
RNASEK	1.78211e-145	5.53494	0.749	0.051	5.25899e-141
PTH2R	6.48694e-142	6.37098	0.716	0.044	1.9143e-137
AGBL4	2.56334e-138	7.41621	0.614	0.015	7.56443e-134
DANCR	5.16553e-136	11.2746	0.544	0	1.52435e-131
AC019197.1	9.80567e-135	5.67771	0.953	0.258	2.89365e-130
SCN3A	5.34733e-132	7.91888	0.553	0.005	1.578e-127
MAP4K3-DT	5.28155e-131	11.2639	0.526	0	1.55859e-126
SPP1	1.34417e-129	5.60684	0.926	0.215	3.96664e-125
SNHG14	2.87836e-127	11.4364	0.512	0	8.49403e-123
SLC8A1-AS1	2.96326e-126	8.21405	0.544	0.008	8.74459e-122
PRKG1	1.67492e-121	5.6752	0.707	0.071	4.9427e-117
LTF	1.03879e-119	9.20339	0.502	0.004	3.06546e-115
MICOS13	1.28359e-118	11.1296	0.479	0	3.78788e-114
ERBB4	9.8589e-118	5.02337	0.856	0.186	2.90936e-113
MTRNR2L12	3.02098e-116	4.72324	0.786	0.127	8.91492e-112
ESRRG	3.3536e-115	4.62085	0.888	0.23	9.89648e-111
TOMM6	6.10866e-115	10.8753	0.465	0	1.80267e-110
GAS5	1.69014e-112	10.7721	0.456	0	4.9876e-108
GMDS-DT	1.74768e-112	6.38769	0.544	0.021	5.15742e-108
CCSER1	4.90008e-110	5.12087	0.74	0.113	1.44601e-105
LINC01320	3.27309e-109	6.58866	0.567	0.032	9.65888e-105
SEPTIN2	7.52331e-109	10.6421	0.442	0	2.22013e-104
SEPTIN7	1.22666e-107	10.7492	0.437	0	3.61989e-103
AC005208.1	1.22666e-107	11.1214	0.437	0	3.61989e-103
NLGN1	3.39647e-106	9.22108	0.451	0.004	1.0023e-101
GPHN	4.22478e-106	5.69919	0.623	0.057	1.24673e-101
IMMP2L	2.05351e-105	4.41421	0.828	0.208	6.05991e-101
PDE4D	9.29643e-101	4.30629	0.926	0.418	2.74338e-96
SEPTIN11	2.10125e-100	10.702	0.409	0	6.2008e-96
CIAO2B	2.10125e-100	10.5002	0.409	0	6.2008e-96
DANT2	1.16705e-99	5.97306	0.507	0.023	3.44397e-95
GRIP1	6.14547e-95	5.49226	0.526	0.035	1.81353e-90
AOPEP	1.98814e-94	10.7653	0.386	0	5.86701e-90
TRAPPC5	6.79343e-94	5.20959	0.521	0.035	2.00474e-89
ARHGAP6	1.78668e-93	5.52352	0.54	0.043	5.27248e-89
AC019080.1	4.73884e-92	11.0637	0.377	0	1.39843e-87
LRMDA	1.63136e-91	4.86162	0.642	0.095	4.81414e-87
TLE5	7.26907e-91	10.362	0.372	0	2.1451e-86
KAZN	1.17696e-89	4.28191	0.716	0.146	3.4732e-85
SNHG5	2.55696e-87	10.26	0.358	0	7.54559e-83
PARD3	2.26904e-86	4.77507	0.572	0.067	6.69593e-82
NAALADL2	2.33311e-85	4.15511	0.707	0.153	6.88501e-81
LINC00472	2.75979e-85	4.27311	0.73	0.18	8.14413e-81
PARD3B	1.55042e-83	4.71839	0.549	0.061	4.57529e-79
AF233439.1	2.61885e-83	8.08388	0.372	0.006	7.72823e-79
FAM155A	2.99292e-83	7.94699	0.363	0.004	8.8321e-79
DACH1	7.41059e-82	4.53131	0.651	0.124	2.18687e-77
AC138305.1	7.16261e-81	7.75389	0.358	0.005	2.11369e-76
PKHD1	5.37551e-80	3.67122	0.819	0.317	1.58631e-75
RORA	1.16545e-79	4.57791	0.605	0.099	3.43925e-75
MTRNR2L1	1.19225e-79	6.88192	0.358	0.006	3.51833e-75
MECOM	1.47731e-79	3.2592	0.921	0.547	4.35956e-75
MRPS24	4.48677e-79	6.52794	0.377	0.011	1.32405e-74
RPL17	6.37632e-79	3.66298	0.833	0.393	1.88165e-74
ARL15	8.15395e-79	3.86881	0.767	0.232	2.40623e-74
AC004594.1	8.84742e-77	10.7605	0.316	0	2.61087e-72
CADPS2	2.82087e-74	3.4998	0.874	0.469	8.32437e-70
MACROD2	5.82836e-74	5.19277	0.437	0.033	1.71995e-69
AC110296.1	2.67303e-73	10.364	0.302	0	7.88812e-69
AC008014.1	6.92011e-73	7.06095	0.34	0.008	2.04213e-68
WFDC2	1.29027e-72	2.6487	0.953	0.896	3.80758e-68
NR3C2	1.2331e-71	4.01727	0.656	0.161	3.63887e-67
FHIT	1.70334e-71	3.76357	0.702	0.208	5.02657e-67
FTX	8.72857e-71	3.97409	0.581	0.105	2.5758e-66
BICC1	1.01506e-70	3.00053	0.893	0.508	2.99546e-66
AC093898.1	7.77983e-70	10.6918	0.288	0	2.29583e-65
MBD5	1.10272e-69	4.11871	0.535	0.081	3.25413e-65
LINC01473	2.42085e-69	6.53154	0.33	0.009	7.14392e-65
SNHG32	1.10164e-68	9.83419	0.284	0	3.25095e-64
DLG2	3.44478e-68	5.3629	0.414	0.033	1.01655e-63
ADAMTS9-AS2	9.10254e-68	4.06539	0.591	0.117	2.68616e-63
AC002460.2	1.55355e-67	10.5188	0.279	0	4.58453e-63
MIR3936HG	1.55356e-67	10.2955	0.279	0	4.58455e-63
MAGI1	2.19801e-67	3.86775	0.609	0.132	6.48632e-63
DCDC2	2.51251e-67	2.80804	0.865	0.517	7.41442e-63
WWOX	9.56438e-67	4.93018	0.521	0.083	2.82245e-62
AC011586.2	2.18189e-66	10.3956	0.274	0	6.43876e-62
PRDM16-DT	2.1819e-66	10.1332	0.274	0	6.43878e-62
PRKN	1.51251e-65	5.2209	0.428	0.043	4.46341e-61
SCN2A	9.85446e-65	3.38982	0.716	0.23	2.90805e-60
SNHG6	4.25139e-64	9.78291	0.265	0	1.25459e-59
UTY	1.03706e-63	6.30432	0.316	0.011	3.06036e-59
LRP1B	8.53748e-63	6.00754	0.34	0.017	2.51941e-58
LINC01278	8.15027e-62	9.92181	0.256	0	2.40514e-57
MAPK10	1.37761e-61	3.94604	0.595	0.146	4.06533e-57
ZBTB20	1.29597e-60	2.51752	0.86	0.533	3.82442e-56
RPS4Y1	6.21023e-60	2.29707	0.6	0.11	1.83264e-55
SOX5	1.09903e-59	5.10421	0.386	0.036	3.24325e-55
RBIS	1.53744e-59	9.68612	0.247	0	4.53699e-55
PCAT1	1.59635e-59	5.82877	0.326	0.017	4.71084e-55
LINC00963	2.09893e-58	9.63904	0.242	0	6.19394e-54
ANTKMT	2.09893e-58	9.46109	0.242	0	6.19394e-54
ULK4	2.00091e-57	5.02197	0.377	0.036	5.90467e-53
MTLN	2.85403e-57	9.35162	0.237	0	8.42226e-53
PAX8-AS1	2.85403e-57	9.99539	0.237	0	8.42226e-53
APCDD1L-DT	2.85403e-57	9.72581	0.237	0	8.42226e-53
AL050309.1	3.86535e-56	9.93013	0.233	0	1.14067e-51
PLAAT4	3.86537e-56	9.78664	0.233	0	1.14067e-51
SEPTIN9	3.86537e-56	9.75421	0.233	0	1.14067e-51
RAD51B	4.06706e-56	4.79088	0.377	0.038	1.20019e-51
TTTY14	4.85436e-56	4.7884	0.312	0.017	1.43252e-51
TMEM117	5.1581e-56	5.32959	0.326	0.021	1.52216e-51
LINC01725	2.96694e-55	6.03381	0.265	0.007	8.75544e-51
RPS17	5.00066e-55	2.7557	0.707	0.287	1.4757e-50
AC097376.3	5.21433e-55	9.64628	0.228	0	1.53875e-50
TIMP1	5.33589e-55	4.31624	0.353	0.03	1.57462e-50
MMP7	1.3712e-54	3.18393	0.712	0.262	4.04643e-50
CZIB	7.00626e-54	9.33599	0.223	0	2.06755e-49
PRXL2A	7.00629e-54	9.58465	0.223	0	2.06756e-49
MRTFB	7.00629e-54	9.77739	0.223	0	2.06756e-49
[truncated: 8,960 more rows]

## Sheet: IC-A
Gene	p_val	avg_log2FC	pct.1	pct.2	p_val_adj
[truncated: 8,804 more rows]

[truncated: 10 more sheets: IC-B, gEC, ptEC, Arterial EC, SMC, PERI, PODO, Mac, T, B]
